# Supplementary material for: Studying manganese carbonyl photochemistry in a permanently porous metal–organic framework
Source: Chem Sci. 2023 Aug 15;14(35):9409–17. doi: 10.1039/d3sc03553k (PMC10498678; doi:10.1039/d3sc03553k)
Supplement: SC-014-D3SC03553K-s002 [file SC-014-D3SC03553K-s002.cif]

# Electronic Supplementary Material (ESI) for Chemical Science.
# This journal is © The Royal Society of Chemistry 2023

####################################################################### 
# 
# This file contains crystal structure data downloaded from the 
# Cambridge Structural Database (CSD) hosted by the Cambridge 
# Crystallographic Data Centre (CCDC).
# 
# Full information about CCDC data access policies and citation 
# guidelines are available at http://www.ccdc.cam.ac.uk/access/V1 
# 
# Audit and citation data items may have been added by the CCDC. 
# Please retain this information to preserve the provenance of 
# this file and to allow appropriate attribution of the data. 
# 
#######################################################################

data_e1
_database_code_depnum_ccdc_archive 'CCDC 2219155'
loop_
_audit_author_name
_audit_author_address
'Christopher Sumby'
;The University of Adelaide
Australia
;
_audit_update_record             
;
2022-11-11 deposited with the CCDC.	2023-08-15 downloaded from the CCDC.
;
_audit_creation_date             2022-10-27
_audit_creation_method           
;
Olex2 1.3
(compiled 2020.11.12 svn.r5f609507 for OlexSys, GUI svn.r6408)
;
_shelx_SHELXL_version_number     2018/3
_chemical_name_common            ?
_chemical_name_systematic        ?
_chemical_formula_moiety         
'C38.55 H31.8 Br0.3 Mn1.85 N6 O7.05, C4 H8 O, 0.05(Br)'
_chemical_formula_sum            'C42.55 H39.80 Br0.35 Mn1.85 N6 O8.05'
_chemical_formula_weight         893.61
_chemical_melting_point          ?
loop_
_atom_type_symbol
_atom_type_description
_atom_type_scat_dispersion_real
_atom_type_scat_dispersion_imag
_atom_type_scat_source
C C 0.0033 0.0016 'International Tables Vol C Tables 4.2.6.8 and 6.1.1.4'
H H 0.0000 0.0000 'International Tables Vol C Tables 4.2.6.8 and 6.1.1.4'
Br Br -0.2901 2.4595 'International Tables Vol C Tables 4.2.6.8 and 6.1.1.4'
Mn Mn 0.3368 0.7283 'International Tables Vol C Tables 4.2.6.8 and 6.1.1.4'
N N 0.0061 0.0033 'International Tables Vol C Tables 4.2.6.8 and 6.1.1.4'
O O 0.0106 0.0060 'International Tables Vol C Tables 4.2.6.8 and 6.1.1.4'

_shelx_space_group_comment       
;
The symmetry employed for this shelxl refinement is uniquely defined
by the following loop, which should always be used as a source of
symmetry information in preference to the above space-group names.
They are only intended as comments.
;
_space_group_crystal_system      monoclinic
_space_group_IT_number           11
_space_group_name_H-M_alt        'P 1 21/m 1'
_space_group_name_Hall           '-P 2yb'
loop_
_space_group_symop_operation_xyz
'x, y, z'
'-x, y+1/2, -z'
'-x, -y, -z'
'x, -y-1/2, z'

_cell_length_a                   12.337(3)
_cell_length_b                   32.664(7)
_cell_length_c                   12.964(3)
_cell_angle_alpha                90
_cell_angle_beta                 93.65(3)
_cell_angle_gamma                90
_cell_volume                     5213.6(18)
_cell_formula_units_Z            4
_cell_measurement_reflns_used    87994
_cell_measurement_temperature    100(2)
_cell_measurement_theta_max      31.759
_cell_measurement_theta_min      1.247
_shelx_estimated_absorpt_T_max   0.992
_shelx_estimated_absorpt_T_min   0.874
_exptl_absorpt_coefficient_mu    0.766
_exptl_absorpt_correction_T_max  ?
_exptl_absorpt_correction_T_min  ?
_exptl_absorpt_correction_type   Multi-Scan
_exptl_absorpt_process_details   'XDS (Kabsch, 2010)'
_exptl_absorpt_special_details   ?
_exptl_crystal_colour            'clear light yellow'
_exptl_crystal_colour_lustre     clear
_exptl_crystal_colour_modifier   light
_exptl_crystal_colour_primary    yellow
_exptl_crystal_density_diffrn    1.138
_exptl_crystal_density_meas      ?
_exptl_crystal_density_method    ?
_exptl_crystal_description       plate
_exptl_crystal_F_000             1840
_exptl_crystal_size_max          0.18
_exptl_crystal_size_mid          0.03
_exptl_crystal_size_min          0.01
_exptl_transmission_factor_max   ?
_exptl_transmission_factor_min   ?
_diffrn_reflns_av_R_equivalents  0.0650
_diffrn_reflns_av_unetI/netI     0.0424
_diffrn_reflns_Laue_measured_fraction_full 0.996
_diffrn_reflns_Laue_measured_fraction_max 0.794
_diffrn_reflns_limit_h_max       17
_diffrn_reflns_limit_h_min       -17
_diffrn_reflns_limit_k_max       47
_diffrn_reflns_limit_k_min       -47
_diffrn_reflns_limit_l_max       17
_diffrn_reflns_limit_l_min       -17
_diffrn_reflns_number            87994
_diffrn_reflns_point_group_measured_fraction_full 0.996
_diffrn_reflns_point_group_measured_fraction_max 0.794
_diffrn_reflns_theta_full        27.000
_diffrn_reflns_theta_max         31.759
_diffrn_reflns_theta_min         1.247
_diffrn_ambient_temperature      100(2)
_diffrn_detector_area_resol_mean '13.3 (Dectris Eiger detectors)'
_diffrn_measured_fraction_theta_full 0.996
_diffrn_measured_fraction_theta_max 0.794
_diffrn_measurement_detector_type 'Dectris Eiger2 9M'
_diffrn_measurement_device_type  
;
N. P. Cowieson, D. Aragao, M. Clift, D. J. Ericsson, C. Gee, 
S. J. Harrop, N. Mudie, S. Panjikar, J. R. Price, A. Riboldi-
Tunnicliffe, R. Williamson and T. Caradoc-Davies, MX1: a 
bending-magnet crystallography beamline serving both chemical 
and macromolecular crystallography communities at the 
Australian Synchrotron, J. Synchrotron Rad. (2015). 22, 187-190.
;
_diffrn_measurement_method       'Omega Scan'
_diffrn_radiation_monochromator  'Silicon Double Crystal'
_diffrn_radiation_type           Synchrotron
_diffrn_radiation_wavelength     0.71073
_diffrn_source                   'MX1 Beamline Australian Synchrotron'
_diffrn_standards_number         0
_reflns_Friedel_coverage         0.000
_reflns_Friedel_fraction_full    .
_reflns_Friedel_fraction_max     .
_reflns_number_gt                9903
_reflns_number_total             14332
_reflns_special_details          
;
 Reflections were merged by SHELXL according to the crystal
 class for the calculation of statistics and refinement.
 
 Structure factors included contributions from the .fab file.
 
 _reflns_Friedel_fraction is defined as the number of unique
 Friedel pairs measured divided by the number that would be
 possible theoretically, ignoring centric projections and
 systematic absences.
;
_reflns_threshold_expression     'I > 2\s(I)'
_computing_cell_refinement       'AS QEGUI'
_computing_data_collection       'XDS (Kabsch, 2010)'
_computing_data_reduction        'XDS (Kabsch, 2010)'
_computing_molecular_graphics    'Olex2 1.3 (Dolomanov et al., 2009)'
_computing_publication_material  'Olex2 1.3 (Dolomanov et al., 2009)'
_computing_structure_refinement  'SHELXL 2018/3 (Sheldrick, 2015)'
_computing_structure_solution    'SHELXS  (Sheldrick, 2008)'
_refine_diff_density_max         1.644
_refine_diff_density_min         -1.506
_refine_diff_density_rms         0.131
_refine_ls_extinction_coef       .
_refine_ls_extinction_method     none
_refine_ls_goodness_of_fit_ref   1.039
_refine_ls_hydrogen_treatment    constr
_refine_ls_matrix_type           full
_refine_ls_number_parameters     597
_refine_ls_number_reflns         14332
_refine_ls_number_restraints     86
_refine_ls_R_factor_all          0.1370
_refine_ls_R_factor_gt           0.1105
_refine_ls_restrained_S_all      1.039
_refine_ls_shift/su_max          0.001
_refine_ls_shift/su_mean         0.000
_refine_ls_structure_factor_coef Fsqd
_refine_ls_weighting_details     
'w=1/[\s^2^(Fo^2^)+(0.1763P)^2^+13.4863P] where P=(Fo^2^+2Fc^2^)/3'
_refine_ls_weighting_scheme      calc
_refine_ls_wR_factor_gt          0.3109
_refine_ls_wR_factor_ref         0.3311
_refine_special_details          ?
_olex2_refinement_description    
;
1. Fixed Uiso
 At 1.2 times of:
  All C(H) groups, All C(H,H) groups
 At 1.5 times of:
  All C(H,H,H) groups
2. Restrained distances
 C82-O81
 1.45 with sigma of 0.02
 C85-O81
 -1.35 with sigma of 0.02
3. Uiso/Uaniso restraints and constraints
Mn3 \\sim O111 \\sim C110: within 2A with sigma of 0.04 and sigma for terminal
atoms of 0.08 within 2A
O81 \\sim C82 \\sim C83 \\sim C84 \\sim C85: within 2A with sigma of 0.04 and
sigma for terminal atoms of 0.08 within 2A
Uanis(Br2) \\sim Ueq: with sigma of 0.1 and sigma for terminal atoms of 0.2
4. Rigid body (RIGU) restrains
 Mn3, O111, C110
 with sigma for 1-2 distances of 0.004 and sigma for 1-3 distances of 0.004
 O81, C82, C83, C84, C85
 with sigma for 1-2 distances of 0.004 and sigma for 1-3 distances of 0.004
5. Others
 Fixed Sof: Br1(0.3) Mn3(0.35) O111(0.35) H75(0.7) C22(0.6) H22(0.6) C23(0.6)
 H23(0.6) H76(0.7) C25(0.6) H25(0.6) C26(0.6) H26(0.6) H73(0.7) C112(0.7)
 H72(0.7) C110(0.35) O113(0.7) C22B(0.4) H22B(0.4) C26B(0.4) H26B(0.4)
 C23B(0.4) H23B(0.4) C25B(0.4) H25B(0.4) Br2(0.05)
6.a Secondary CH2 refined with riding coordinates:
 C1(H1A,H1B), C50(H50A,H50B), C84(H84A,H84B), C85(H85A,H85B), C83(H83A,H83B),
 C82(H82A,H82B)
6.b Me refined with riding coordinates:
 C66(H66A,H66B,H66C)
6.c Aromatic/amide H refined with riding coordinates:
 C45(H45), C46(H46), C43(H43), C42(H42), C75(H75), C22(H22), C23(H23),
 C76(H76), C25(H25), C26(H26), C73(H73), C72(H72), C22B(H22B), C26B(H26B),
 C23B(H23B), C25B(H25B)
6.d Idealised Me refined as rotating group:
 C17(H17A,H17B,H17C), C16(H16A,H16B,H16C), C37(H37A,H37B,H37C), C36(H36A,H36B,
 H36C), C67(H67A,H67B,H67C)
;
_atom_sites_solution_hydrogens   geom
_atom_sites_solution_primary     direct
_atom_sites_solution_secondary   ?
loop_
_atom_site_label
_atom_site_type_symbol
_atom_site_fract_x
_atom_site_fract_y
_atom_site_fract_z
_atom_site_U_iso_or_equiv
_atom_site_adp_type
_atom_site_occupancy
_atom_site_site_symmetry_order
_atom_site_calc_flag
_atom_site_refinement_flags_posn
_atom_site_refinement_flags_adp
_atom_site_refinement_flags_occupancy
_atom_site_disorder_assembly
_atom_site_disorder_group
Mn1 Mn 0.70184(5) 0.07106(2) 0.59069(5) 0.03715(19) Uani 1 1 d . . . . .
Mn2 Mn 0.500000 0.000000 0.500000 0.0383(2) Uani 1 2 d S . P . .
Br1 Br 1.34031(13) -0.250000 0.87838(15) 0.0721(4) Uani 0.6 2 d S T P . .
Mn3 Mn 1.22375(18) -0.250000 0.70745(17) 0.0630(5) Uani 0.7 2 d S TU P . .
O49 O 1.5594(3) 0.12438(13) 0.5759(3) 0.0520(9) Uani 1 1 d . . . . .
O29 O 0.7129(3) 0.07156(15) 1.4297(3) 0.0592(11) Uani 1 1 d . . . . .
N32 N 0.8745(3) 0.13832(13) 0.6696(3) 0.0410(8) Uani 1 1 d . . . . .
O48 O 1.5298(3) 0.05796(12) 0.5896(2) 0.0453(8) Uani 1 1 d . . . . .
O79 O 0.7675(3) 0.01477(12) 0.6383(3) 0.0501(8) Uani 1 1 d . . . . .
N12 N 0.7433(3) 0.12671(14) 0.7937(3) 0.0415(9) Uani 1 1 d . . . . .
N11 N 0.6931(3) 0.09150(13) 0.7606(3) 0.0412(8) Uani 1 1 d . . . . .
N31 N 0.8594(3) 0.10420(13) 0.6097(3) 0.0410(8) Uani 1 1 d . . . . .
C27 C 0.6566(4) 0.05092(17) 1.3629(3) 0.0435(10) Uani 1 1 d . . . . .
C15 C 0.6674(4) 0.07123(17) 0.8454(3) 0.0461(11) Uani 1 1 d . . . . .
C1 C 0.7804(4) 0.15497(16) 0.7174(4) 0.0433(10) Uani 1 1 d . . . . .
H1A H 0.799826 0.181433 0.750917 0.052 Uiso 1 1 calc R U . . .
H1B H 0.721217 0.160001 0.663683 0.052 Uiso 1 1 calc R U . . .
C45 C 1.3147(4) 0.07084(18) 0.6340(4) 0.0497(12) Uani 1 1 d . . . . .
H45 H 1.346552 0.044858 0.648995 0.060 Uiso 1 1 calc R U . . .
C41 C 1.1569(4) 0.11483(19) 0.6248(5) 0.0539(13) Uani 1 1 d . . . . .
C47 C 1.4959(4) 0.09521(17) 0.5866(4) 0.0448(10) Uani 1 1 d . . . . .
C33 C 0.9810(4) 0.14877(17) 0.6843(4) 0.0469(11) Uani 1 1 d . . . . .
C13 C 0.7519(4) 0.12895(19) 0.8991(3) 0.0479(12) Uani 1 1 d . . . . .
C77 C 0.7249(4) -0.01965(18) 0.6278(4) 0.0494(12) Uani 1 1 d . . . . .
C14 C 0.7035(4) 0.09390(19) 0.9347(4) 0.0495(12) Uani 1 1 d . . . . .
C34 C 1.0386(4) 0.11910(17) 0.6318(4) 0.0460(11) Uani 1 1 d . . . . .
C35 C 0.9580(4) 0.09220(18) 0.5861(4) 0.0477(11) Uani 1 1 d . . . . .
O28 O 0.5938(4) 0.02312(15) 1.3810(3) 0.0731(14) Uani 1 1 d . . . . .
C21 C 0.6920(4) 0.08237(19) 1.0439(3) 0.0476(12) Uani 1 1 d . . . . .
C46 C 1.2044(4) 0.07661(19) 0.6453(4) 0.0527(12) Uani 1 1 d . . . . .
H46 H 1.161219 0.054513 0.666921 0.063 Uiso 1 1 calc R U . . .
C44 C 1.3783(4) 0.10228(18) 0.6013(4) 0.0506(12) Uani 1 1 d . . . . .
C43 C 1.3321(5) 0.1406(2) 0.5811(6) 0.0679(17) Uani 1 1 d . . . . .
H43 H 1.375842 0.162543 0.559748 0.081 Uiso 1 1 calc R U . . .
O80 O 0.6334(4) -0.02728(15) 0.5847(4) 0.0773(15) Uani 1 1 d . . . . .
C17 C 0.6092(6) 0.0311(2) 0.8373(4) 0.0604(15) Uani 1 1 d . . . . .
H17A H 0.572244 0.028499 0.768379 0.091 Uiso 1 1 calc R U . . .
H17B H 0.555513 0.029748 0.889743 0.091 Uiso 1 1 calc R U . . .
H17C H 0.661596 0.008740 0.848349 0.091 Uiso 1 1 calc R U . . .
C24 C 0.6713(4) 0.06187(17) 1.2516(3) 0.0444(11) Uani 1 1 d . . . . .
N62 N 1.0496(5) -0.21370(16) 0.8430(5) 0.0657(14) Uani 1 1 d . . . . .
C74 C 0.7859(4) -0.05513(17) 0.6740(4) 0.0491(11) Uani 1 1 d . . . . .
C63 C 0.9728(5) -0.18546(17) 0.8498(5) 0.0576(14) Uani 1 1 d . . . . .
C16 C 0.8032(6) 0.1647(2) 0.9532(4) 0.0659(17) Uani 1 1 d . . . . .
H16A H 0.865611 0.173868 0.916136 0.099 Uiso 1 1 calc R U . . .
H16B H 0.827606 0.156887 1.023858 0.099 Uiso 1 1 calc R U . . .
H16C H 0.750200 0.186997 0.955307 0.099 Uiso 1 1 calc R U . . .
C50 C 1.0701(8) -0.250000 0.9048(8) 0.063(2) Uani 1 2 d S T P . .
H50A H 1.022688 -0.250000 0.963543 0.076 Uiso 1 2 calc R U P . .
H50B H 1.146599 -0.250000 0.933064 0.076 Uiso 1 2 calc R U P . .
C64 C 0.9855(5) -0.15765(19) 0.7711(5) 0.0632(15) Uani 1 1 d . . . . .
O111 O 1.1053(11) -0.250000 0.5097(7) 0.086(4) Uani 0.7 2 d S TU P . .
C37 C 0.9723(5) 0.0547(2) 0.5229(6) 0.0681(17) Uani 1 1 d . . . . .
H37A H 0.963584 0.030346 0.565865 0.102 Uiso 1 1 calc R U . . .
H37B H 1.044996 0.054675 0.496613 0.102 Uiso 1 1 calc R U . . .
H37C H 0.917544 0.054306 0.464680 0.102 Uiso 1 1 calc R U . . .
C71 C 0.9163(6) -0.1221(2) 0.7409(6) 0.0701(18) Uani 1 1 d . . . . .
C36 C 1.0220(5) 0.1844(2) 0.7477(6) 0.074(2) Uani 1 1 d . . . . .
H36A H 0.981244 0.209067 0.726146 0.111 Uiso 1 1 calc R U . . .
H36B H 1.099285 0.188624 0.737554 0.111 Uiso 1 1 calc R U . . .
H36C H 1.012436 0.178994 0.820877 0.111 Uiso 1 1 calc R U . . .
C65 C 1.0761(6) -0.1724(2) 0.7158(7) 0.0757(19) Uani 1 1 d . . . . .
C42 C 1.2219(4) 0.1465(2) 0.5924(6) 0.0647(17) Uani 1 1 d . . . . .
H42 H 1.190629 0.172641 0.577800 0.078 Uiso 1 1 calc R U . . .
C75 C 0.8854(7) -0.0505(2) 0.7242(6) 0.092(3) Uani 1 1 d . . . A 1
H75 H 0.913052 -0.023637 0.735687 0.110 Uiso 0.7 1 calc R U P A 1
N61 N 1.1153(5) -0.20691(17) 0.7587(5) 0.0696(14) Uani 1 1 d . . . . .
C22 C 0.5929(8) 0.0648(3) 1.0742(6) 0.054(2) Uani 0.6 1 d . . P B 2
H22 H 0.534462 0.059875 1.024497 0.065 Uiso 0.6 1 calc R U P B 2
C66 C 0.8864(7) -0.1870(3) 0.9271(6) 0.085(2) Uani 1 1 d . . . . .
H66A H 0.838951 -0.163011 0.917797 0.127 Uiso 1 1 calc R U . . .
H66B H 0.843260 -0.211973 0.916447 0.127 Uiso 1 1 calc R U . . .
H66C H 0.920895 -0.186885 0.997349 0.127 Uiso 1 1 calc R U . . .
C23 C 0.5831(7) 0.0550(4) 1.1780(6) 0.056(2) Uani 0.6 1 d . . P B 2
H23 H 0.517218 0.043711 1.199416 0.067 Uiso 0.6 1 calc R U P B 2
C76 C 0.9472(9) -0.0832(2) 0.7589(9) 0.122(5) Uani 1 1 d . . . A 1
H76 H 1.014244 -0.078191 0.797045 0.146 Uiso 0.7 1 calc R U P A 1
C25 C 0.7657(7) 0.0762(4) 1.2173(6) 0.063(3) Uani 0.6 1 d . . P B 2
H25 H 0.825595 0.080075 1.266046 0.076 Uiso 0.6 1 calc R U P B 2
C26 C 0.7791(7) 0.0854(4) 1.1142(6) 0.060(3) Uani 0.6 1 d . . P B 2
H26 H 0.847958 0.093755 1.092849 0.072 Uiso 0.6 1 calc R U P B 2
C67 C 1.1153(8) -0.1540(3) 0.6222(7) 0.092(2) Uani 1 1 d . . . . .
H67A H 1.174397 -0.134847 0.641324 0.138 Uiso 1 1 calc R U . . .
H67B H 1.055762 -0.139272 0.584947 0.138 Uiso 1 1 calc R U . . .
H67C H 1.142165 -0.175546 0.577842 0.138 Uiso 1 1 calc R U . . .
C73 C 0.7392(9) -0.0937(3) 0.6757(9) 0.107(3) Uani 1 1 d . . . C 1
H73 H 0.665673 -0.098040 0.651754 0.128 Uiso 0.7 1 calc R U P C 1
C112 C 1.3229(11) -0.2118(3) 0.6700(11) 0.087(3) Uani 0.7 1 d . . P . .
C72 C 0.8046(10) -0.1263(3) 0.7140(9) 0.107(3) Uani 1 1 d . . . C 1
H72 H 0.771764 -0.152271 0.722106 0.129 Uiso 0.7 1 calc R U P C 1
C110 C 1.1551(19) -0.250000 0.5760(13) 0.093(5) Uani 0.7 2 d S TU P . .
O113 O 1.3815(9) -0.1901(3) 0.6390(10) 0.121(4) Uani 0.7 1 d . . P . .
C84 C 0.9668(8) 0.0516(3) 0.8723(7) 0.085(2) Uani 1 1 d . U . . .
H84A H 0.942709 0.062265 0.803073 0.102 Uiso 1 1 calc R U . . .
H84B H 0.903888 0.038808 0.903412 0.102 Uiso 1 1 calc R U . . .
C85 C 1.0109(11) 0.0842(4) 0.9372(9) 0.118(3) Uani 1 1 d D U . . .
H85A H 0.988410 0.111100 0.908044 0.141 Uiso 1 1 calc R U . . .
H85B H 0.984391 0.081862 1.007447 0.141 Uiso 1 1 calc R U . . .
C83 C 1.0564(8) 0.0212(3) 0.8641(9) 0.100(3) Uani 1 1 d . U . . .
H83A H 1.075860 0.018311 0.791534 0.120 Uiso 1 1 calc R U . . .
H83B H 1.034756 -0.005970 0.889865 0.120 Uiso 1 1 calc R U . . .
C82 C 1.1525(11) 0.0388(5) 0.9321(14) 0.166(5) Uani 1 1 d D U . . .
H82A H 1.159626 0.025157 1.000492 0.199 Uiso 1 1 calc R U . . .
H82B H 1.221748 0.036110 0.898068 0.199 Uiso 1 1 calc R U . . .
O81 O 1.1212(12) 0.0805(5) 0.9411(12) 0.209(5) Uani 1 1 d D U . . .
C22B C 0.6777(10) 0.1147(4) 1.1233(8) 0.042(2) Uani 0.4 1 d . . P B 1
H22B H 0.673484 0.142715 1.103871 0.050 Uiso 0.4 1 calc R U P B 1
C26B C 0.7006(11) 0.0442(5) 1.0789(10) 0.051(3) Uani 0.4 1 d . . P B 1
H26B H 0.714417 0.023228 1.030601 0.061 Uiso 0.4 1 calc R U P B 1
C23B C 0.6708(10) 0.1035(4) 1.2240(9) 0.044(3) Uani 0.4 1 d . . P B 1
H23B H 0.665646 0.123899 1.275719 0.052 Uiso 0.4 1 calc R U P B 1
C25B C 0.6909(10) 0.0327(4) 1.1807(9) 0.046(3) Uani 0.4 1 d . . P B 1
H25B H 0.697890 0.004808 1.200571 0.055 Uiso 0.4 1 calc R U P B 1
Br2 Br 0.8102(15) 0.250000 0.8275(11) 0.103(4) Uani 0.1 2 d S TU P . .

loop_
_atom_site_aniso_label
_atom_site_aniso_U_11
_atom_site_aniso_U_22
_atom_site_aniso_U_33
_atom_site_aniso_U_23
_atom_site_aniso_U_13
_atom_site_aniso_U_12
Mn1 0.0326(3) 0.0518(4) 0.0266(3) 0.0007(3) -0.0017(2) -0.0028(3)
Mn2 0.0309(4) 0.0552(6) 0.0284(4) 0.0031(4) -0.0021(3) -0.0031(4)
Br1 0.0568(8) 0.0686(9) 0.0898(11) 0.000 -0.0042(8) 0.000
Mn3 0.0733(12) 0.0404(9) 0.0767(13) 0.000 0.0160(10) 0.000
O49 0.0292(15) 0.073(2) 0.053(2) 0.0099(18) -0.0006(14) -0.0029(16)
O29 0.053(2) 0.096(3) 0.0270(15) 0.0052(17) -0.0036(14) -0.021(2)
N32 0.0328(18) 0.054(2) 0.0370(18) -0.0081(16) 0.0073(14) -0.0044(16)
O48 0.0353(16) 0.065(2) 0.0354(16) -0.0019(15) 0.0035(12) 0.0002(15)
O79 0.052(2) 0.056(2) 0.0414(18) -0.0013(15) -0.0041(15) 0.0020(17)
N12 0.0386(19) 0.060(2) 0.0258(16) -0.0075(15) 0.0040(13) -0.0085(17)
N11 0.041(2) 0.054(2) 0.0293(17) -0.0023(15) 0.0040(14) -0.0049(17)
N31 0.0344(18) 0.056(2) 0.0325(17) -0.0051(16) 0.0030(14) -0.0024(17)
C27 0.041(2) 0.058(3) 0.032(2) 0.0028(19) 0.0022(17) 0.001(2)
C15 0.043(2) 0.065(3) 0.031(2) -0.003(2) 0.0018(17) -0.004(2)
C1 0.036(2) 0.059(3) 0.036(2) -0.004(2) 0.0109(17) -0.002(2)
C45 0.033(2) 0.059(3) 0.058(3) -0.001(2) 0.011(2) 0.000(2)
C41 0.037(2) 0.065(3) 0.060(3) -0.005(3) 0.012(2) 0.001(2)
C47 0.035(2) 0.058(3) 0.042(2) 0.003(2) 0.0048(17) -0.003(2)
C33 0.036(2) 0.056(3) 0.049(3) -0.006(2) 0.0057(19) -0.008(2)
C13 0.041(2) 0.076(3) 0.027(2) -0.008(2) 0.0071(16) -0.010(2)
C77 0.046(3) 0.062(3) 0.039(2) 0.001(2) -0.0078(19) 0.008(2)
C14 0.048(3) 0.072(3) 0.029(2) -0.001(2) 0.0022(18) -0.009(2)
C34 0.032(2) 0.059(3) 0.047(2) -0.005(2) 0.0049(18) -0.005(2)
C35 0.031(2) 0.066(3) 0.047(2) -0.010(2) 0.0089(18) -0.001(2)
O28 0.104(4) 0.084(3) 0.0329(18) -0.0064(18) 0.020(2) -0.042(3)
C21 0.041(2) 0.077(4) 0.0248(19) -0.004(2) 0.0029(16) -0.004(2)
C46 0.041(3) 0.061(3) 0.057(3) -0.002(2) 0.008(2) -0.003(2)
C44 0.032(2) 0.065(3) 0.056(3) -0.001(2) 0.010(2) -0.003(2)
C43 0.040(3) 0.060(4) 0.105(5) 0.013(3) 0.019(3) -0.001(3)
O80 0.060(3) 0.072(3) 0.093(3) -0.002(2) -0.047(2) 0.006(2)
C17 0.079(4) 0.073(4) 0.029(2) 0.003(2) 0.012(2) -0.020(3)
C24 0.040(2) 0.064(3) 0.029(2) -0.0008(19) 0.0015(16) -0.008(2)
N62 0.067(3) 0.050(3) 0.077(3) 0.001(2) -0.018(3) 0.000(2)
C74 0.044(3) 0.055(3) 0.046(3) 0.002(2) -0.012(2) 0.007(2)
C63 0.064(3) 0.043(3) 0.062(3) 0.000(2) -0.020(3) 0.001(2)
C16 0.069(4) 0.088(5) 0.042(3) -0.019(3) 0.012(2) -0.020(3)
C50 0.068(5) 0.046(4) 0.071(5) 0.000 -0.022(4) 0.000
C64 0.064(4) 0.055(3) 0.068(4) -0.001(3) -0.016(3) -0.001(3)
O111 0.160(10) 0.033(4) 0.059(5) 0.000 -0.033(6) 0.000
C37 0.048(3) 0.079(4) 0.078(4) -0.032(3) 0.009(3) 0.002(3)
C71 0.064(4) 0.064(4) 0.078(4) 0.002(3) -0.027(3) 0.006(3)
C36 0.047(3) 0.090(5) 0.089(5) -0.033(4) 0.022(3) -0.024(3)
C65 0.063(4) 0.063(4) 0.098(5) -0.002(4) -0.016(4) -0.004(3)
C42 0.032(2) 0.054(3) 0.109(5) 0.012(3) 0.014(3) 0.001(2)
C75 0.106(6) 0.066(4) 0.095(5) -0.035(4) -0.064(5) 0.037(4)
N61 0.073(4) 0.060(3) 0.074(4) 0.008(3) -0.004(3) -0.012(3)
C22 0.054(5) 0.086(7) 0.023(3) -0.001(4) 0.005(3) -0.023(5)
C66 0.098(6) 0.078(5) 0.076(5) -0.006(4) -0.009(4) 0.021(4)
C23 0.046(4) 0.093(7) 0.029(3) -0.005(4) 0.002(3) -0.027(5)
C76 0.134(8) 0.060(4) 0.157(9) -0.039(5) -0.102(7) 0.038(5)
C25 0.037(4) 0.127(9) 0.027(3) -0.007(4) 0.007(3) -0.024(5)
C26 0.045(4) 0.116(8) 0.021(3) 0.001(4) 0.004(3) -0.013(5)
C67 0.121(7) 0.070(5) 0.084(5) 0.007(4) -0.001(5) -0.002(5)
C73 0.115(7) 0.064(5) 0.133(8) 0.007(5) -0.056(6) 0.007(5)
C112 0.088(8) 0.057(5) 0.120(10) 0.006(6) 0.036(7) 0.018(5)
C72 0.135(9) 0.068(5) 0.114(7) 0.014(5) -0.024(6) 0.005(5)
C110 0.140(13) 0.070(9) 0.065(7) 0.000 -0.017(8) 0.000
O113 0.115(7) 0.069(5) 0.186(11) 0.015(6) 0.060(7) -0.010(5)
C84 0.095(5) 0.081(5) 0.077(5) -0.004(4) -0.005(4) 0.006(4)
C85 0.144(8) 0.114(7) 0.097(6) -0.041(5) 0.029(6) -0.040(6)
C83 0.083(5) 0.097(6) 0.120(7) 0.000(5) 0.006(5) 0.003(4)
C82 0.109(8) 0.180(10) 0.202(13) 0.045(10) -0.051(8) -0.033(7)
O81 0.171(8) 0.211(9) 0.245(13) -0.073(10) 0.005(9) -0.057(9)
C22B 0.050(6) 0.052(6) 0.024(4) -0.005(4) -0.002(4) -0.001(5)
C26B 0.050(7) 0.062(8) 0.042(6) -0.022(6) 0.007(5) 0.003(6)
C23B 0.042(6) 0.057(7) 0.034(5) 0.002(5) 0.010(4) -0.003(5)
C25B 0.048(6) 0.054(7) 0.034(5) 0.002(5) 0.002(5) 0.003(5)
Br2 0.167(14) 0.043(5) 0.099(9) 0.000 0.015(9) 0.000

_geom_special_details            
;
 All esds (except the esd in the dihedral angle between two l.s. planes)
 are estimated using the full covariance matrix.  The cell esds are taken
 into account individually in the estimation of esds in distances, angles
 and torsion angles; correlations between esds in cell parameters are only
 used when they are defined by crystal symmetry.  An approximate (isotropic)
 treatment of cell esds is used for estimating esds involving l.s. planes.
;
loop_
_geom_bond_atom_site_label_1
_geom_bond_atom_site_label_2
_geom_bond_distance
_geom_bond_site_symmetry_2
_geom_bond_publ_flag
Mn1 O49 2.473(4) 1_455 ?
Mn1 O29 2.100(3) 1_554 ?
Mn1 O48 2.164(3) 1_455 ?
Mn1 O79 2.087(4) . ?
Mn1 N11 2.310(4) . ?
Mn1 N31 2.225(4) . ?
Mn2 O48 2.239(4) 1_455 ?
Mn2 O48 2.239(4) 3_756 ?
Mn2 O28 2.125(4) 1_554 ?
Mn2 O28 2.125(4) 3_657 ?
Mn2 O80 2.116(4) 3_656 ?
Mn2 O80 2.116(4) . ?
Br1 Mn3 2.564(3) . ?
Mn3 N61 2.080(7) 4 ?
Mn3 N61 2.080(7) . ?
Mn3 C112 1.835(13) 4 ?
Mn3 C112 1.835(13) . ?
Mn3 C110 1.854(17) . ?
O49 C47 1.247(6) . ?
O29 C27 1.269(6) . ?
N32 N31 1.364(6) . ?
N32 C1 1.456(6) . ?
N32 C33 1.359(6) . ?
O48 C47 1.286(7) . ?
O79 C77 1.245(7) . ?
N12 N11 1.363(6) . ?
N12 C1 1.448(6) . ?
N12 C13 1.366(5) . ?
N11 C15 1.338(6) . ?
N31 C35 1.332(6) . ?
C27 O28 1.226(7) . ?
C27 C24 1.509(6) . ?
C15 C14 1.421(7) . ?
C15 C17 1.495(8) . ?
C1 H1A 0.9900 . ?
C1 H1B 0.9900 . ?
C45 H45 0.9500 . ?
C45 C46 1.391(7) . ?
C45 C44 1.375(8) . ?
C41 C34 1.475(7) . ?
C41 C46 1.397(8) . ?
C41 C42 1.391(8) . ?
C47 C44 1.494(7) . ?
C33 C34 1.403(7) . ?
C33 C36 1.495(8) . ?
C13 C14 1.384(8) . ?
C13 C16 1.483(8) . ?
C77 O80 1.253(6) . ?
C77 C74 1.487(7) . ?
C14 C21 1.481(6) . ?
C34 C35 1.427(7) . ?
C35 C37 1.491(8) . ?
C21 C22 1.428(10) . ?
C21 C26 1.368(10) . ?
C21 C22B 1.493(12) . ?
C21 C26B 1.330(17) . ?
C46 H46 0.9500 . ?
C44 C43 1.391(9) . ?
C43 H43 0.9500 . ?
C43 C42 1.390(8) . ?
C17 H17A 0.9800 . ?
C17 H17B 0.9800 . ?
C17 H17C 0.9800 . ?
C24 C23 1.419(9) . ?
C24 C25 1.355(9) . ?
C24 C23B 1.406(14) . ?
C24 C25B 1.356(14) . ?
N62 C63 1.329(8) . ?
N62 C50 1.444(7) . ?
N62 N61 1.418(9) . ?
C74 C75 1.361(8) . ?
C74 C73 1.387(11) . ?
C63 C64 1.382(9) . ?
C63 C66 1.510(11) . ?
C16 H16A 0.9800 . ?
C16 H16B 0.9800 . ?
C16 H16C 0.9800 . ?
C50 H50A 0.9900 . ?
C50 H50B 0.9900 . ?
C64 C71 1.480(9) . ?
C64 C65 1.448(11) . ?
O111 C110 1.025(19) . ?
C37 H37A 0.9800 . ?
C37 H37B 0.9800 . ?
C37 H37C 0.9800 . ?
C71 C76 1.342(11) . ?
C71 C72 1.407(13) . ?
C36 H36A 0.9800 . ?
C36 H36B 0.9800 . ?
C36 H36C 0.9800 . ?
C65 N61 1.333(9) . ?
C65 C67 1.464(12) . ?
C42 H42 0.9500 . ?
C75 H75 0.9500 . ?
C75 C76 1.372(10) . ?
C22 H22 0.9500 . ?
C22 C23 1.395(11) . ?
C66 H66A 0.9800 . ?
C66 H66B 0.9800 . ?
C66 H66C 0.9800 . ?
C23 H23 0.9500 . ?
C76 H76 0.9500 . ?
C25 H25 0.9500 . ?
C25 C26 1.390(11) . ?
C26 H26 0.9500 . ?
C67 H67A 0.9800 . ?
C67 H67B 0.9800 . ?
C67 H67C 0.9800 . ?
C73 H73 0.9500 . ?
C73 C72 1.405(12) . ?
C112 O113 1.106(14) . ?
C72 H72 0.9500 . ?
C84 H84A 0.9900 . ?
C84 H84B 0.9900 . ?
C84 C85 1.441(12) . ?
C84 C83 1.496(12) . ?
C85 H85A 0.9900 . ?
C85 H85B 0.9900 . ?
C85 O81 1.364(17) . ?
C83 H83A 0.9900 . ?
C83 H83B 0.9900 . ?
C83 C82 1.543(16) . ?
C82 H82A 0.9900 . ?
C82 H82B 0.9900 . ?
C82 O81 1.425(14) . ?
C22B H22B 0.9500 . ?
C22B C23B 1.364(15) . ?
C26B H26B 0.9500 . ?
C26B C25B 1.383(18) . ?
C23B H23B 0.9500 . ?
C25B H25B 0.9500 . ?

loop_
_geom_angle_atom_site_label_1
_geom_angle_atom_site_label_2
_geom_angle_atom_site_label_3
_geom_angle
_geom_angle_site_symmetry_1
_geom_angle_site_symmetry_3
_geom_angle_publ_flag
O29 Mn1 O49 90.47(16) 1_554 1_455 ?
O29 Mn1 O48 96.92(14) 1_554 1_455 ?
O29 Mn1 N11 162.73(17) 1_554 . ?
O29 Mn1 N31 89.70(14) 1_554 . ?
O48 Mn1 O49 56.43(14) 1_455 1_455 ?
O48 Mn1 N11 87.60(13) 1_455 . ?
O48 Mn1 N31 161.17(15) 1_455 . ?
O79 Mn1 O49 154.71(14) . 1_455 ?
O79 Mn1 O29 104.60(17) . 1_554 ?
O79 Mn1 O48 100.94(15) . 1_455 ?
O79 Mn1 N11 90.79(15) . . ?
O79 Mn1 N31 94.36(16) . . ?
N11 Mn1 O49 78.13(14) . 1_455 ?
N31 Mn1 O49 106.11(14) . 1_455 ?
N31 Mn1 N11 81.23(14) . . ?
O48 Mn2 O48 180.00(11) 1_455 3_756 ?
O28 Mn2 O48 90.18(15) 3_657 1_455 ?
O28 Mn2 O48 89.82(15) 1_554 1_455 ?
O28 Mn2 O48 90.18(15) 1_554 3_756 ?
O28 Mn2 O48 89.82(15) 3_657 3_756 ?
O28 Mn2 O28 180.0(2) 3_657 1_554 ?
O80 Mn2 O48 89.45(16) 3_656 3_756 ?
O80 Mn2 O48 90.55(16) . 3_756 ?
O80 Mn2 O48 89.45(16) . 1_455 ?
O80 Mn2 O48 90.55(16) 3_656 1_455 ?
O80 Mn2 O28 85.1(2) . 3_657 ?
O80 Mn2 O28 85.1(2) 3_656 1_554 ?
O80 Mn2 O28 94.9(2) . 1_554 ?
O80 Mn2 O28 94.9(2) 3_656 3_657 ?
O80 Mn2 O80 180.0 . 3_656 ?
N61 Mn3 Br1 93.47(18) 4 . ?
N61 Mn3 Br1 93.47(18) . . ?
N61 Mn3 N61 85.2(3) 4 . ?
C112 Mn3 Br1 83.2(5) 4 . ?
C112 Mn3 Br1 83.2(5) . . ?
C112 Mn3 N61 94.5(4) . . ?
C112 Mn3 N61 94.5(4) 4 4 ?
C112 Mn3 N61 176.6(5) . 4 ?
C112 Mn3 N61 176.6(5) 4 . ?
C112 Mn3 C112 85.7(6) 4 . ?
C112 Mn3 C110 91.8(7) 4 . ?
C112 Mn3 C110 91.8(7) . . ?
C110 Mn3 Br1 173.1(7) . . ?
C110 Mn3 N61 91.6(6) . . ?
C110 Mn3 N61 91.6(6) . 4 ?
C47 O49 Mn1 84.3(3) . 1_655 ?
C27 O29 Mn1 127.4(3) . 1_556 ?
N31 N32 C1 117.6(4) . . ?
C33 N32 N31 112.4(4) . . ?
C33 N32 C1 129.6(4) . . ?
Mn1 O48 Mn2 107.41(15) 1_655 1_655 ?
C47 O48 Mn1 97.5(3) . 1_655 ?
C47 O48 Mn2 137.9(3) . 1_655 ?
C77 O79 Mn1 127.6(3) . . ?
N11 N12 C1 118.7(4) . . ?
N11 N12 C13 111.4(4) . . ?
C13 N12 C1 129.9(4) . . ?
N12 N11 Mn1 119.7(3) . . ?
C15 N11 Mn1 131.9(3) . . ?
C15 N11 N12 106.6(4) . . ?
N32 N31 Mn1 123.2(3) . . ?
C35 N31 Mn1 129.4(4) . . ?
C35 N31 N32 106.1(4) . . ?
O29 C27 C24 115.6(4) . . ?
O28 C27 O29 126.0(4) . . ?
O28 C27 C24 118.3(4) . . ?
N11 C15 C14 109.5(5) . . ?
N11 C15 C17 120.9(4) . . ?
C14 C15 C17 129.6(5) . . ?
N32 C1 H1A 109.6 . . ?
N32 C1 H1B 109.6 . . ?
N12 C1 N32 110.3(4) . . ?
N12 C1 H1A 109.6 . . ?
N12 C1 H1B 109.6 . . ?
H1A C1 H1B 108.1 . . ?
C46 C45 H45 119.6 . . ?
C44 C45 H45 119.6 . . ?
C44 C45 C46 120.8(5) . . ?
C46 C41 C34 118.5(5) . . ?
C42 C41 C34 122.7(5) . . ?
C42 C41 C46 118.7(5) . . ?
O49 C47 O48 121.4(4) . . ?
O49 C47 C44 121.2(5) . . ?
O48 C47 C44 117.3(4) . . ?
N32 C33 C34 105.9(4) . . ?
N32 C33 C36 124.3(5) . . ?
C34 C33 C36 129.8(5) . . ?
N12 C13 C14 106.3(4) . . ?
N12 C13 C16 121.3(5) . . ?
C14 C13 C16 132.4(4) . . ?
O79 C77 O80 126.2(5) . . ?
O79 C77 C74 117.4(4) . . ?
O80 C77 C74 116.3(5) . . ?
C15 C14 C21 127.0(5) . . ?
C13 C14 C15 106.2(4) . . ?
C13 C14 C21 126.8(5) . . ?
C33 C34 C41 128.9(5) . . ?
C33 C34 C35 105.4(4) . . ?
C35 C34 C41 125.6(5) . . ?
N31 C35 C34 110.2(4) . . ?
N31 C35 C37 120.6(5) . . ?
C34 C35 C37 129.1(5) . . ?
C27 O28 Mn2 141.5(4) . 1_556 ?
C14 C21 C22B 120.1(7) . . ?
C22 C21 C14 120.1(5) . . ?
C26 C21 C14 120.0(5) . . ?
C26 C21 C22 119.7(6) . . ?
C26B C21 C14 123.7(7) . . ?
C26B C21 C22B 116.0(8) . . ?
C45 C46 C41 120.1(5) . . ?
C45 C46 H46 119.9 . . ?
C41 C46 H46 119.9 . . ?
C45 C44 C47 120.1(5) . . ?
C45 C44 C43 119.6(5) . . ?
C43 C44 C47 120.3(5) . . ?
C44 C43 H43 120.1 . . ?
C42 C43 C44 119.8(6) . . ?
C42 C43 H43 120.1 . . ?
C77 O80 Mn2 142.8(4) . . ?
C15 C17 H17A 109.5 . . ?
C15 C17 H17B 109.5 . . ?
C15 C17 H17C 109.5 . . ?
H17A C17 H17B 109.5 . . ?
H17A C17 H17C 109.5 . . ?
H17B C17 H17C 109.5 . . ?
C23 C24 C27 118.1(5) . . ?
C25 C24 C27 123.6(5) . . ?
C25 C24 C23 118.2(6) . . ?
C23B C24 C27 118.3(6) . . ?
C25B C24 C27 121.3(7) . . ?
C25B C24 C23B 120.3(8) . . ?
C63 N62 C50 129.3(7) . . ?
C63 N62 N61 112.8(5) . . ?
N61 N62 C50 117.8(7) . . ?
C75 C74 C77 121.6(6) . . ?
C75 C74 C73 117.2(6) . . ?
C73 C74 C77 121.0(5) . . ?
N62 C63 C64 107.0(6) . . ?
N62 C63 C66 123.9(6) . . ?
C64 C63 C66 129.0(6) . . ?
C13 C16 H16A 109.5 . . ?
C13 C16 H16B 109.5 . . ?
C13 C16 H16C 109.5 . . ?
H16A C16 H16B 109.5 . . ?
H16A C16 H16C 109.5 . . ?
H16B C16 H16C 109.5 . . ?
N62 C50 N62 110.3(7) . 4 ?
N62 C50 H50A 109.6 . . ?
N62 C50 H50A 109.6 4 . ?
N62 C50 H50B 109.6 4 . ?
N62 C50 H50B 109.6 . . ?
H50A C50 H50B 108.1 . . ?
C63 C64 C71 128.4(7) . . ?
C63 C64 C65 105.9(6) . . ?
C65 C64 C71 125.5(7) . . ?
C35 C37 H37A 109.5 . . ?
C35 C37 H37B 109.5 . . ?
C35 C37 H37C 109.5 . . ?
H37A C37 H37B 109.5 . . ?
H37A C37 H37C 109.5 . . ?
H37B C37 H37C 109.5 . . ?
C76 C71 C64 122.9(6) . . ?
C76 C71 C72 113.5(7) . . ?
C72 C71 C64 122.0(7) . . ?
C33 C36 H36A 109.5 . . ?
C33 C36 H36B 109.5 . . ?
C33 C36 H36C 109.5 . . ?
H36A C36 H36B 109.5 . . ?
H36A C36 H36C 109.5 . . ?
H36B C36 H36C 109.5 . . ?
C64 C65 C67 125.4(7) . . ?
N61 C65 C64 110.2(7) . . ?
N61 C65 C67 124.2(8) . . ?
C41 C42 H42 119.6 . . ?
C43 C42 C41 120.9(6) . . ?
C43 C42 H42 119.6 . . ?
C74 C75 H75 118.8 . . ?
C74 C75 C76 122.4(7) . . ?
C76 C75 H75 118.8 . . ?
N62 N61 Mn3 123.5(4) . . ?
C65 N61 Mn3 131.4(6) . . ?
C65 N61 N62 104.1(6) . . ?
C21 C22 H22 120.5 . . ?
C23 C22 C21 119.1(7) . . ?
C23 C22 H22 120.5 . . ?
C63 C66 H66A 109.5 . . ?
C63 C66 H66B 109.5 . . ?
C63 C66 H66C 109.5 . . ?
H66A C66 H66B 109.5 . . ?
H66A C66 H66C 109.5 . . ?
H66B C66 H66C 109.5 . . ?
C24 C23 H23 119.9 . . ?
C22 C23 C24 120.1(7) . . ?
C22 C23 H23 119.9 . . ?
C71 C76 C75 122.2(7) . . ?
C71 C76 H76 118.9 . . ?
C75 C76 H76 118.9 . . ?
C24 C25 H25 118.4 . . ?
C24 C25 C26 123.2(8) . . ?
C26 C25 H25 118.4 . . ?
C21 C26 C25 119.2(7) . . ?
C21 C26 H26 120.4 . . ?
C25 C26 H26 120.4 . . ?
C65 C67 H67A 109.5 . . ?
C65 C67 H67B 109.5 . . ?
C65 C67 H67C 109.5 . . ?
H67A C67 H67B 109.5 . . ?
H67A C67 H67C 109.5 . . ?
H67B C67 H67C 109.5 . . ?
C74 C73 H73 121.2 . . ?
C74 C73 C72 117.6(8) . . ?
C72 C73 H73 121.2 . . ?
O113 C112 Mn3 173.9(14) . . ?
C71 C72 H72 118.5 . . ?
C73 C72 C71 123.1(9) . . ?
C73 C72 H72 118.5 . . ?
O111 C110 Mn3 170(2) . . ?
H84A C84 H84B 108.7 . . ?
C85 C84 H84A 110.5 . . ?
C85 C84 H84B 110.5 . . ?
C85 C84 C83 106.2(9) . . ?
C83 C84 H84A 110.5 . . ?
C83 C84 H84B 110.5 . . ?
C84 C85 H85A 110.3 . . ?
C84 C85 H85B 110.3 . . ?
H85A C85 H85B 108.5 . . ?
O81 C85 C84 107.2(10) . . ?
O81 C85 H85A 110.3 . . ?
O81 C85 H85B 110.3 . . ?
C84 C83 H83A 110.8 . . ?
C84 C83 H83B 110.8 . . ?
C84 C83 C82 104.9(10) . . ?
H83A C83 H83B 108.8 . . ?
C82 C83 H83A 110.8 . . ?
C82 C83 H83B 110.8 . . ?
C83 C82 H82A 111.5 . . ?
C83 C82 H82B 111.5 . . ?
H82A C82 H82B 109.3 . . ?
O81 C82 C83 101.6(10) . . ?
O81 C82 H82A 111.5 . . ?
O81 C82 H82B 111.5 . . ?
C85 O81 C82 110.8(12) . . ?
C21 C22B H22B 120.4 . . ?
C23B C22B C21 119.2(11) . . ?
C23B C22B H22B 120.4 . . ?
C21 C26B H26B 117.6 . . ?
C21 C26B C25B 124.7(11) . . ?
C25B C26B H26B 117.6 . . ?
C24 C23B H23B 119.9 . . ?
C22B C23B C24 120.2(11) . . ?
C22B C23B H23B 119.9 . . ?
C24 C25B C26B 119.1(12) . . ?
C24 C25B H25B 120.4 . . ?
C26B C25B H25B 120.4 . . ?

loop_
_geom_torsion_atom_site_label_1
_geom_torsion_atom_site_label_2
_geom_torsion_atom_site_label_3
_geom_torsion_atom_site_label_4
_geom_torsion
_geom_torsion_site_symmetry_1
_geom_torsion_site_symmetry_2
_geom_torsion_site_symmetry_3
_geom_torsion_site_symmetry_4
_geom_torsion_publ_flag
Mn1 O49 C47 O48 -5.8(4) 1_655 . . . ?
Mn1 O49 C47 C44 171.5(5) 1_655 . . . ?
Mn1 O29 C27 O28 -9.3(9) 1_556 . . . ?
Mn1 O29 C27 C24 171.7(4) 1_556 . . . ?
Mn1 O48 C47 O49 6.6(5) 1_655 . . . ?
Mn1 O48 C47 C44 -170.7(4) 1_655 . . . ?
Mn1 O79 C77 O80 1.0(9) . . . . ?
Mn1 O79 C77 C74 -176.5(3) . . . . ?
Mn1 N11 C15 C14 163.5(4) . . . . ?
Mn1 N11 C15 C17 -16.6(8) . . . . ?
Mn1 N31 C35 C34 -167.2(3) . . . . ?
Mn1 N31 C35 C37 11.0(8) . . . . ?
Mn2 O48 C47 O49 -119.9(5) 1_655 . . . ?
Mn2 O48 C47 C44 62.7(6) 1_655 . . . ?
O49 C47 C44 C45 -166.6(5) . . . . ?
O49 C47 C44 C43 13.9(8) . . . . ?
O29 C27 O28 Mn2 22.1(11) . . . 1_556 ?
O29 C27 C24 C23 -152.0(7) . . . . ?
O29 C27 C24 C25 31.1(10) . . . . ?
O29 C27 C24 C23B -46.0(8) . . . . ?
O29 C27 C24 C25B 130.3(8) . . . . ?
N32 N31 C35 C34 0.1(6) . . . . ?
N32 N31 C35 C37 178.3(6) . . . . ?
N32 C33 C34 C41 -177.9(5) . . . . ?
N32 C33 C34 C35 1.0(6) . . . . ?
O48 C47 C44 C45 10.8(8) . . . . ?
O48 C47 C44 C43 -168.7(6) . . . . ?
O79 C77 O80 Mn2 5.3(12) . . . . ?
O79 C77 C74 C75 -1.3(9) . . . . ?
O79 C77 C74 C73 172.9(7) . . . . ?
N12 N11 C15 C14 -0.7(6) . . . . ?
N12 N11 C15 C17 179.1(5) . . . . ?
N12 C13 C14 C15 0.5(6) . . . . ?
N12 C13 C14 C21 -179.7(5) . . . . ?
N11 N12 C1 N32 -71.8(5) . . . . ?
N11 N12 C13 C14 -0.9(6) . . . . ?
N11 N12 C13 C16 -179.6(5) . . . . ?
N11 C15 C14 C13 0.2(6) . . . . ?
N11 C15 C14 C21 -179.7(5) . . . . ?
N31 N32 C1 N12 66.6(5) . . . . ?
N31 N32 C33 C34 -1.0(6) . . . . ?
N31 N32 C33 C36 -179.2(6) . . . . ?
C27 C24 C23 C22 179.8(9) . . . . ?
C27 C24 C25 C26 178.7(10) . . . . ?
C27 C24 C23B C22B -176.3(9) . . . . ?
C27 C24 C25B C26B 178.1(9) . . . . ?
C15 C14 C21 C22 -41.7(10) . . . . ?
C15 C14 C21 C26 133.0(8) . . . . ?
C15 C14 C21 C22B -147.6(7) . . . . ?
C15 C14 C21 C26B 37.0(11) . . . . ?
C1 N32 N31 Mn1 -4.2(6) . . . . ?
C1 N32 N31 C35 -172.5(4) . . . . ?
C1 N32 C33 C34 171.0(5) . . . . ?
C1 N32 C33 C36 -7.2(9) . . . . ?
C1 N12 N11 Mn1 13.4(5) . . . . ?
C1 N12 N11 C15 -180.0(4) . . . . ?
C1 N12 C13 C14 -179.8(5) . . . . ?
C1 N12 C13 C16 1.6(9) . . . . ?
C45 C44 C43 C42 -1.1(11) . . . . ?
C41 C34 C35 N31 178.3(5) . . . . ?
C41 C34 C35 C37 0.2(10) . . . . ?
C47 C44 C43 C42 178.3(6) . . . . ?
C33 N32 N31 Mn1 168.9(3) . . . . ?
C33 N32 N31 C35 0.6(6) . . . . ?
C33 N32 C1 N12 -105.1(6) . . . . ?
C33 C34 C35 N31 -0.7(6) . . . . ?
C33 C34 C35 C37 -178.7(6) . . . . ?
C13 N12 N11 Mn1 -165.5(3) . . . . ?
C13 N12 N11 C15 1.1(5) . . . . ?
C13 N12 C1 N32 106.9(6) . . . . ?
C13 C14 C21 C22 138.5(8) . . . . ?
C13 C14 C21 C26 -46.8(10) . . . . ?
C13 C14 C21 C22B 32.6(9) . . . . ?
C13 C14 C21 C26B -142.8(9) . . . . ?
C77 C74 C75 C76 -173.8(9) . . . . ?
C77 C74 C73 C72 175.5(9) . . . . ?
C14 C21 C22 C23 -178.6(9) . . . . ?
C14 C21 C26 C25 177.2(9) . . . . ?
C14 C21 C22B C23B -177.9(9) . . . . ?
C14 C21 C26B C25B 179.5(10) . . . . ?
C34 C41 C46 C45 176.5(5) . . . . ?
C34 C41 C42 C43 -176.2(6) . . . . ?
O28 C27 C24 C23 28.9(9) . . . . ?
O28 C27 C24 C25 -148.1(8) . . . . ?
O28 C27 C24 C23B 134.9(8) . . . . ?
O28 C27 C24 C25B -48.9(9) . . . . ?
C21 C22 C23 C24 -1.0(16) . . . . ?
C21 C22B C23B C24 -3.4(16) . . . . ?
C21 C26B C25B C24 -0.1(19) . . . . ?
C46 C45 C44 C47 -178.2(5) . . . . ?
C46 C45 C44 C43 1.2(9) . . . . ?
C46 C41 C34 C33 130.5(6) . . . . ?
C46 C41 C34 C35 -48.1(8) . . . . ?
C46 C41 C42 C43 -0.4(11) . . . . ?
C44 C45 C46 C41 -0.9(9) . . . . ?
C44 C43 C42 C41 0.8(12) . . . . ?
O80 C77 C74 C75 -179.0(7) . . . . ?
O80 C77 C74 C73 -4.8(10) . . . . ?
C17 C15 C14 C13 -179.6(6) . . . . ?
C17 C15 C14 C21 0.6(10) . . . . ?
C24 C27 O28 Mn2 -158.8(5) . . . 1_556 ?
C24 C25 C26 C21 3.9(19) . . . . ?
N62 C63 C64 C71 175.5(6) . . . . ?
N62 C63 C64 C65 0.9(7) . . . . ?
C74 C77 O80 Mn2 -177.3(6) . . . . ?
C74 C75 C76 C71 3.6(19) . . . . ?
C74 C73 C72 C71 -6.3(17) . . . . ?
C63 N62 C50 N62 113.2(8) . . . 4 ?
C63 N62 N61 Mn3 -168.2(4) . . . . ?
C63 N62 N61 C65 1.4(7) . . . . ?
C63 C64 C71 C76 107.6(11) . . . . ?
C63 C64 C71 C72 -56.7(11) . . . . ?
C63 C64 C65 N61 -0.1(7) . . . . ?
C63 C64 C65 C67 176.3(7) . . . . ?
C16 C13 C14 C15 178.9(6) . . . . ?
C16 C13 C14 C21 -1.3(10) . . . . ?
C50 N62 C63 C64 -178.1(6) . . . . ?
C50 N62 C63 C66 -1.5(10) . . . . ?
C50 N62 N61 Mn3 8.9(8) . . . . ?
C50 N62 N61 C65 178.5(6) . . . . ?
C64 C71 C76 C75 175.5(10) . . . . ?
C64 C71 C72 C73 -173.8(10) . . . . ?
C64 C65 N61 Mn3 167.7(5) . . . . ?
C64 C65 N61 N62 -0.7(7) . . . . ?
C71 C64 C65 N61 -174.9(6) . . . . ?
C71 C64 C65 C67 1.4(11) . . . . ?
C36 C33 C34 C41 0.2(10) . . . . ?
C36 C33 C34 C35 179.0(6) . . . . ?
C65 C64 C71 C76 -78.7(12) . . . . ?
C65 C64 C71 C72 116.9(10) . . . . ?
C42 C41 C34 C33 -53.7(9) . . . . ?
C42 C41 C34 C35 127.7(7) . . . . ?
C42 C41 C46 C45 0.5(9) . . . . ?
C75 C74 C73 C72 -10.0(14) . . . . ?
N61 N62 C63 C64 -1.4(7) . . . . ?
N61 N62 C63 C66 175.2(6) . . . . ?
N61 N62 C50 N62 -63.4(9) . . . 4 ?
C22 C21 C26 C25 -8.1(15) . . . . ?
C66 C63 C64 C71 -0.9(11) . . . . ?
C66 C63 C64 C65 -175.5(7) . . . . ?
C23 C24 C25 C26 1.7(16) . . . . ?
C76 C71 C72 C73 20.5(16) . . . . ?
C25 C24 C23 C22 -3.1(15) . . . . ?
C26 C21 C22 C23 6.7(14) . . . . ?
C67 C65 N61 Mn3 -8.7(11) . . . . ?
C67 C65 N61 N62 -177.1(7) . . . . ?
C73 C74 C75 C76 11.8(15) . . . . ?
C72 C71 C76 C75 -18.9(17) . . . . ?
C84 C85 O81 C82 -31.0(18) . . . . ?
C84 C83 C82 O81 -18.2(16) . . . . ?
C85 C84 C83 C82 1.6(12) . . . . ?
C83 C84 C85 O81 16.8(14) . . . . ?
C83 C82 O81 C85 30.5(19) . . . . ?
C22B C21 C26B C25B 3.9(17) . . . . ?
C26B C21 C22B C23B -2.1(15) . . . . ?
C23B C24 C25B C26B -5.8(16) . . . . ?
C25B C24 C23B C22B 7.4(15) . . . . ?

_smtbx_masks_special_details     
;
A solvent mask was calculated and 396 electrons were 
found in a volume of 1342\%A^3^ in 1 void per unit cell. 
This is consistent with the presence of 
5[C4H8O] per Asymmetric Unit 
which account for 400 electrons 
per unit cell.
;
loop_
_smtbx_masks_void_nr
_smtbx_masks_void_average_x
_smtbx_masks_void_average_y
_smtbx_masks_void_average_z
_smtbx_masks_void_volume
_smtbx_masks_void_count_electrons
_smtbx_masks_void_content
1 0.377 0.250 -0.573 671.1 197.6 '5 THF'
2 -0.377 0.750 -0.673 671.1 197.2 '5 THF'

_smtbx_masks_void_probe_radius   1.2
_smtbx_masks_void_truncation_radius 1.2
_shelx_res_file                  
;
TITL mnbr_thf_e1_initial_a.res in P2(1)/m
    e1.res
    created by SHELXL-2018/3 at 16:04:14 on 27-Oct-2022
CELL 0.71073 12.337 32.664 12.964 90 93.648 90
ZERR 4 0.0025 0.0065 0.0026 0 0.03 0
LATT 1
SYMM -X,0.5+Y,-Z
SFAC C H Br Mn N O
UNIT 170.2 159.2 1.4 7.4 24 32.2
DFIX 1.45 C82 O81
SIMU Mn3 O111 C110
ISOR Br2
RIGU Mn3 O111 C110
DFIX -1.35 C85 O81
SIMU O81 C82 C83 C84 C85
RIGU O81 C82 C83 C84 C85

L.S. 20
PLAN  9 0 0
SIZE 0.18 0.03 0.01
TEMP -173(2)
CONF
BOND $H
GRID
MORE -1
ABIN
fmap 2 1 53
acta 54
MERG 2
OMIT -1 8 1
OMIT 1 2 1
OMIT 1 1 3
OMIT 0 2 3
REM <olex2.extras>
REM <HklSrc "%.\\E1.hkl">
REM </olex2.extras>

WGHT    0.176300   13.486300
FVAR       0.36163
MN1   4    0.701844    0.071064    0.590694    11.00000    0.03257    0.05180 =
         0.02664    0.00069   -0.00168   -0.00283
MN2   4    0.500000    0.000000    0.500000    10.50000    0.03094    0.05519 =
         0.02842    0.00308   -0.00206   -0.00312
BR1   3    1.340313   -0.250000    0.878384    10.30000    0.05676    0.06855 =
         0.08978    0.00000   -0.00421    0.00000
MN3   4    1.223747   -0.250000    0.707453    10.35000    0.07327    0.04040 =
         0.07672    0.00000    0.01604    0.00000
O49   6    1.559401    0.124384    0.575893    11.00000    0.02919    0.07315 =
         0.05322    0.00989   -0.00064   -0.00288
O29   6    0.712899    0.071563    1.429740    11.00000    0.05332    0.09648 =
         0.02703    0.00519   -0.00360   -0.02054
N32   5    0.874536    0.138315    0.669642    11.00000    0.03282    0.05400 =
         0.03696   -0.00810    0.00730   -0.00441
O48   6    1.529803    0.057963    0.589560    11.00000    0.03530    0.06535 =
         0.03537   -0.00193    0.00354    0.00022
O79   6    0.767505    0.014773    0.638265    11.00000    0.05158    0.05624 =
         0.04143   -0.00132   -0.00414    0.00199
N12   5    0.743316    0.126706    0.793656    11.00000    0.03861    0.06029 =
         0.02578   -0.00750    0.00400   -0.00855
N11   5    0.693058    0.091504    0.760571    11.00000    0.04090    0.05361 =
         0.02934   -0.00227    0.00396   -0.00488
N31   5    0.859403    0.104204    0.609700    11.00000    0.03435    0.05628 =
         0.03252   -0.00509    0.00304   -0.00235
C27   1    0.656626    0.050915    1.362933    11.00000    0.04081    0.05772 =
         0.03181    0.00281    0.00220    0.00076
C15   1    0.667406    0.071233    0.845369    11.00000    0.04289    0.06484 =
         0.03059   -0.00255    0.00183   -0.00387
C1    1    0.780384    0.154972    0.717402    11.00000    0.03608    0.05857 =
         0.03621   -0.00361    0.01090   -0.00213
AFIX  23
H1A   2    0.799826    0.181433    0.750917    11.00000   -1.20000
H1B   2    0.721217    0.160001    0.663683    11.00000   -1.20000
AFIX   0
C45   1    1.314720    0.070836    0.633955    11.00000    0.03332    0.05920 =
         0.05766   -0.00096    0.01114   -0.00007
AFIX  43
H45   2    1.346552    0.044858    0.648995    11.00000   -1.20000
AFIX   0
C41   1    1.156940    0.114834    0.624832    11.00000    0.03735    0.06523 =
         0.06044   -0.00468    0.01230    0.00124
C47   1    1.495936    0.095211    0.586636    11.00000    0.03502    0.05764 =
         0.04202    0.00343    0.00485   -0.00257
C33   1    0.980984    0.148770    0.684287    11.00000    0.03647    0.05571 =
         0.04896   -0.00564    0.00570   -0.00817
C13   1    0.751933    0.128948    0.899075    11.00000    0.04100    0.07592 =
         0.02739   -0.00754    0.00711   -0.00956
C77   1    0.724934   -0.019645    0.627776    11.00000    0.04634    0.06198 =
         0.03864    0.00144   -0.00782    0.00819
C14   1    0.703477    0.093900    0.934656    11.00000    0.04760    0.07196 =
         0.02894   -0.00067    0.00221   -0.00857
C34   1    1.038566    0.119102    0.631795    11.00000    0.03215    0.05901 =
         0.04706   -0.00545    0.00492   -0.00472
C35   1    0.958000    0.092195    0.586060    11.00000    0.03110    0.06611 =
         0.04678   -0.01042    0.00890   -0.00117
O28   6    0.593788    0.023124    1.381046    11.00000    0.10441    0.08412 =
         0.03295   -0.00637    0.02031   -0.04169
C21   1    0.691992    0.082370    1.043869    11.00000    0.04136    0.07687 =
         0.02480   -0.00402    0.00288   -0.00380
C46   1    1.204394    0.076609    0.645261    11.00000    0.04063    0.06076 =
         0.05724   -0.00213    0.00754   -0.00342
AFIX  43
H46   2    1.161219    0.054513    0.666921    11.00000   -1.20000
AFIX   0
C44   1    1.378269    0.102277    0.601267    11.00000    0.03237    0.06492 =
         0.05551   -0.00148    0.01024   -0.00311
C43   1    1.332141    0.140554    0.581144    11.00000    0.03972    0.06031 =
         0.10549    0.01291    0.01923   -0.00060
AFIX  43
H43   2    1.375842    0.162543    0.559748    11.00000   -1.20000
AFIX   0
O80   6    0.633394   -0.027282    0.584702    11.00000    0.06011    0.07249 =
         0.09263   -0.00244   -0.04733    0.00631
C17   1    0.609172    0.031096    0.837262    11.00000    0.07933    0.07347 =
         0.02947    0.00262    0.01158   -0.01980
AFIX 137
H17A  2    0.572244    0.028499    0.768379    11.00000   -1.50000
H17B  2    0.555513    0.029748    0.889743    11.00000   -1.50000
H17C  2    0.661596    0.008740    0.848349    11.00000   -1.50000
AFIX   0
C24   1    0.671346    0.061868    1.251594    11.00000    0.03979    0.06435 =
         0.02905   -0.00078    0.00151   -0.00828
N62   5    1.049568   -0.213701    0.842963    11.00000    0.06742    0.05033 =
         0.07662    0.00126   -0.01786    0.00012
C74   1    0.785885   -0.055128    0.674041    11.00000    0.04397    0.05514 =
         0.04644    0.00223   -0.01185    0.00700
C63   1    0.972791   -0.185455    0.849828    11.00000    0.06400    0.04325 =
         0.06247   -0.00007   -0.02001    0.00077
C16   1    0.803184    0.164708    0.953183    11.00000    0.06924    0.08761 =
         0.04186   -0.01871    0.01225   -0.01962
AFIX 137
H16A  2    0.865611    0.173868    0.916136    11.00000   -1.50000
H16B  2    0.827606    0.156887    1.023858    11.00000   -1.50000
H16C  2    0.750200    0.186997    0.955307    11.00000   -1.50000
AFIX   0
C50   1    1.070148   -0.250000    0.904772    10.50000    0.06835    0.04614 =
         0.07143    0.00000   -0.02155    0.00000
AFIX  23
H50A  2    1.022688   -0.250000    0.963543    10.50000   -1.20000
H50B  2    1.146599   -0.250000    0.933064    10.50000   -1.20000
AFIX   0
C64   1    0.985483   -0.157649    0.771124    11.00000    0.06414    0.05513 =
         0.06784   -0.00134   -0.01619   -0.00080
O111  6    1.105324   -0.250000    0.509662    10.35000    0.15995    0.03255 =
         0.05940    0.00000   -0.03342    0.00000
C37   1    0.972252    0.054666    0.522893    11.00000    0.04794    0.07861 =
         0.07845   -0.03220    0.00862    0.00158
AFIX 137
H37A  2    0.963584    0.030346    0.565865    11.00000   -1.50000
H37B  2    1.044996    0.054675    0.496613    11.00000   -1.50000
H37C  2    0.917544    0.054306    0.464680    11.00000   -1.50000
AFIX   0
C71   1    0.916303   -0.122081    0.740862    11.00000    0.06446    0.06357 =
         0.07840    0.00193   -0.02670    0.00615
C36   1    1.022023    0.184437    0.747678    11.00000    0.04650    0.08962 =
         0.08904   -0.03256    0.02156   -0.02408
AFIX 137
H36A  2    0.981244    0.209067    0.726146    11.00000   -1.50000
H36B  2    1.099285    0.188624    0.737554    11.00000   -1.50000
H36C  2    1.012436    0.178994    0.820877    11.00000   -1.50000
AFIX   0
C65   1    1.076067   -0.172434    0.715832    11.00000    0.06284    0.06326 =
         0.09831   -0.00156   -0.01581   -0.00417
C42   1    1.221949    0.146545    0.592421    11.00000    0.03218    0.05364 =
         0.10950    0.01207    0.01431    0.00115
AFIX  43
H42   2    1.190629    0.172641    0.577800    11.00000   -1.20000
AFIX   0
PART 1
C75   1    0.885381   -0.050508    0.724236    11.00000    0.10613    0.06598 =
         0.09491   -0.03524   -0.06447    0.03684
AFIX  43
H75   2    0.913052   -0.023637    0.735687    10.70000   -1.20000
AFIX   0
PART 0
N61   5    1.115280   -0.206914    0.758748    11.00000    0.07312    0.06024 =
         0.07443    0.00768   -0.00394   -0.01228
PART 2
C22   1    0.592900    0.064811    1.074244    10.60000    0.05394    0.08625 =
         0.02277   -0.00105    0.00457   -0.02264
AFIX  43
H22   2    0.534462    0.059875    1.024497    10.60000   -1.20000
AFIX   0
PART 0
C66   1    0.886397   -0.186963    0.927135    11.00000    0.09755    0.07814 =
         0.07603   -0.00649   -0.00919    0.02095
AFIX  33
H66A  2    0.838951   -0.163011    0.917797    11.00000   -1.50000
H66B  2    0.843260   -0.211973    0.916447    11.00000   -1.50000
H66C  2    0.920895   -0.186885    0.997349    11.00000   -1.50000
AFIX   0
PART 2
C23   1    0.583102    0.055005    1.178004    10.60000    0.04634    0.09298 =
         0.02884   -0.00463    0.00203   -0.02744
AFIX  43
H23   2    0.517218    0.043711    1.199416    10.60000   -1.20000
AFIX   0
PART 1
C76   1    0.947240   -0.083225    0.758934    11.00000    0.13377    0.06041 =
         0.15709   -0.03897   -0.10196    0.03786
AFIX  43
H76   2    1.014244   -0.078191    0.797045    10.70000   -1.20000
AFIX   0
PART 2
C25   1    0.765702    0.076175    1.217277    10.60000    0.03719    0.12662 =
         0.02655   -0.00696    0.00694   -0.02383
AFIX  43
H25   2    0.825595    0.080075    1.266046    10.60000   -1.20000
AFIX   0
C26   1    0.779096    0.085417    1.114207    10.60000    0.04451    0.11602 =
         0.02059    0.00122    0.00417   -0.01336
AFIX  43
H26   2    0.847958    0.093755    1.092849    10.60000   -1.20000
AFIX   0
PART 0
C67   1    1.115345   -0.154001    0.622249    11.00000    0.12115    0.07040 =
         0.08367    0.00689   -0.00065   -0.00189
AFIX 137
H67A  2    1.174397   -0.134847    0.641324    11.00000   -1.50000
H67B  2    1.055762   -0.139272    0.584947    11.00000   -1.50000
H67C  2    1.142165   -0.175546    0.577842    11.00000   -1.50000
AFIX   0
PART 1
C73   1    0.739182   -0.093740    0.675670    11.00000    0.11457    0.06389 =
         0.13295    0.00721   -0.05612    0.00735
AFIX  43
H73   2    0.665673   -0.098040    0.651754    10.70000   -1.20000
AFIX   0
PART 0
C112  1    1.322930   -0.211787    0.670035    10.70000    0.08788    0.05658 =
         0.11961    0.00559    0.03599    0.01783
PART 1
C72   1    0.804552   -0.126251    0.713976    11.00000    0.13529    0.06843 =
         0.11425    0.01444   -0.02367    0.00494
AFIX  43
H72   2    0.771764   -0.152271    0.722106    10.70000   -1.20000
AFIX   0
PART 0
C110  1    1.155056   -0.250000    0.576042    10.35000    0.13992    0.06973 =
         0.06538    0.00000   -0.01735    0.00000
O113  6    1.381458   -0.190059    0.639024    10.70000    0.11487    0.06877 =
         0.18558    0.01470    0.06043   -0.01016

C84   1    0.966793    0.051612    0.872266    11.00000    0.09522    0.08114 =
         0.07697   -0.00389   -0.00544    0.00578
AFIX  23
H84A  2    0.942709    0.062265    0.803073    11.00000   -1.20000
H84B  2    0.903888    0.038808    0.903412    11.00000   -1.20000
AFIX   0
C85   1    1.010895    0.084171    0.937190    11.00000    0.14438    0.11446 =
         0.09670   -0.04070    0.02895   -0.03997
AFIX  23
H85A  2    0.988410    0.111100    0.908044    11.00000   -1.20000
H85B  2    0.984391    0.081862    1.007447    11.00000   -1.20000
AFIX   0
C83   1    1.056426    0.021168    0.864108    11.00000    0.08318    0.09727 =
         0.12024   -0.00022    0.00633    0.00285
AFIX  23
H83A  2    1.075860    0.018311    0.791534    11.00000   -1.20000
H83B  2    1.034756   -0.005970    0.889865    11.00000   -1.20000
AFIX   0
C82   1    1.152517    0.038752    0.932144    11.00000    0.10885    0.17995 =
         0.20159    0.04526   -0.05127   -0.03281
AFIX  23
H82A  2    1.159626    0.025157    1.000492    11.00000   -1.20000
H82B  2    1.221748    0.036110    0.898068    11.00000   -1.20000
AFIX   0
O81   6    1.121209    0.080519    0.941079    11.00000    0.17122    0.21070 =
         0.24502   -0.07334    0.00451   -0.05716

PART 1
C22B  1    0.677717    0.114686    1.123271    10.40000    0.04987    0.05185 =
         0.02388   -0.00494   -0.00172   -0.00062
AFIX  43
H22B  2    0.673484    0.142715    1.103871    10.40000   -1.20000
AFIX   0
C26B  1    0.700613    0.044165    1.078911    10.40000    0.05012    0.06244 =
         0.04150   -0.02188    0.00698    0.00304
AFIX  43
H26B  2    0.714417    0.023228    1.030601    10.40000   -1.20000
AFIX   0
C23B  1    0.670820    0.103500    1.224031    10.40000    0.04167    0.05676 =
         0.03357    0.00180    0.00953   -0.00319
AFIX  43
H23B  2    0.665646    0.123899    1.275719    10.40000   -1.20000
AFIX   0
C25B  1    0.690921    0.032721    1.180660    10.40000    0.04813    0.05404 =
         0.03432    0.00187    0.00207    0.00280
AFIX  43
H25B  2    0.697890    0.004808    1.200571    10.40000   -1.20000
AFIX   0

PART 0
BR2   3    0.810222    0.250000    0.827477    10.05000    0.16676    0.04286 =
         0.09899    0.00000    0.01516    0.00000
HKLF 4


REM  mnbr_thf_e1_initial_a.res in P2(1)/m
REM wR2 = 0.3311, GooF = S = 1.039, Restrained GooF = 1.039 for all data
REM R1 = 0.1105 for 9903 Fo > 4sig(Fo) and 0.1370 for all 14332 data
REM 597 parameters refined using 86 restraints

END

WGHT      0.1749     13.8029

REM Highest difference peak  1.644,  deepest hole -1.506,  1-sigma level  0.131
Q1    1   0.7086  0.2500  0.7498  10.50000  0.05    1.64
Q2    1   1.3321 -0.2500  0.9548  10.50000  0.05    1.12
Q3    1   1.2389 -0.2500  0.7747  10.50000  0.05    0.94
Q4    1   0.7941 -0.0960  0.5984  11.00000  0.05    0.81
Q5    1   0.8641 -0.1263  0.6360  11.00000  0.05    0.80
Q6    1   1.1757 -0.2500  0.4963  10.50000  0.05    0.69
Q7    1   0.8988 -0.2197  0.9673  11.00000  0.05    0.53
Q8    1   1.1727 -0.2500  0.4230  10.50000  0.05    0.50
Q9    1   1.4157 -0.1881  0.7253  11.00000  0.05    0.48
;
_shelx_res_checksum              17019
_shelx_fab_file                  
;
-17 3 1 -1.8721 0.0457
-17 3 2 0.8339 0.0698
-17 4 1 -0.9076 -0.0867
-17 4 2 -1.1513 -0.0301
-17 4 3 -1.6543 -0.0919
-17 5 1 2.9550 -0.0472
-17 5 2 1.1232 -0.0237
-17 5 3 -1.8950 -0.0138
-17 6 1 0.4505 0.0963
-17 6 2 0.4799 0.0362
-17 6 3 0.4054 -0.0220
-17 6 4 1.6162 -0.0419
-17 7 1 1.7386 0.0710
-17 7 2 0.0284 -0.0271
-17 7 3 0.9416 -0.0309
-17 7 4 -2.1531 -0.0700
-17 8 1 -1.6433 -0.1182
-17 8 2 -1.5000 -0.0025
-17 8 3 1.9896 0.1139
-17 8 4 -0.9064 -0.0079
-17 8 5 1.0384 0.0725
-17 9 1 -2.6129 -0.0012
-17 9 2 -1.5150 0.0533
-17 9 3 -3.0702 0.0452
-17 9 4 0.5301 0.0389
-17 9 5 -0.0260 -0.0122
-17 10 1 1.2497 0.0829
-17 10 2 1.6237 0.0457
-17 10 3 -2.5294 -0.0541
-17 10 4 1.3830 0.0249
-17 10 5 -0.2756 -0.0831
-17 11 1 -0.8289 -0.0390
-17 11 2 0.4703 -0.0479
-17 11 3 3.9254 -0.0414
-17 11 4 0.2772 0.0004
-17 11 5 -0.9804 0.0036
-17 11 6 -0.7113 0.0341
-17 12 1 1.4684 -0.0060
-17 12 2 -0.5332 -0.0142
-17 12 3 1.6174 0.0129
-17 12 4 -1.5298 -0.0073
-17 12 5 0.4740 0.0861
-17 12 6 1.7112 0.0887
-17 13 1 0.5230 -0.0181
-17 13 2 -0.2273 0.0728
-17 13 3 -0.6674 0.0586
-17 14 1 -0.6895 0.0728
-17 14 2 0.6701 0.0391
-17 14 3 -1.9825 0.0321
-17 14 4 -0.4150 -0.0730
-16 0 1 0.9332 0.4753
-16 0 2 1.0607 -0.2621
-16 0 3 0.9495 0.2859
-16 0 4 -0.2001 -0.5007
-16 0 5 3.9161 0.0033
-16 0 6 3.9066 -0.0304
-16 1 1 -0.7007 -0.1494
-16 1 2 0.8971 0.1255
-16 1 3 0.1750 0.1001
-16 1 4 -2.9831 0.0112
-16 1 5 2.1009 0.0354
-16 1 6 7.0074 -0.0963
-16 1 7 -0.2475 -0.0016
-16 2 1 -0.3256 -0.1218
-16 2 2 -0.8782 0.2322
-16 2 3 -1.3709 -0.2799
-16 2 4 0.0042 0.1966
-16 2 5 -1.8458 -0.1070
-16 2 6 -1.0327 0.0621
-16 2 7 0.0222 0.0848
-16 3 1 3.3224 -0.0060
-16 3 2 0.6708 -0.0042
-16 3 3 -1.0077 0.1059
-16 3 4 2.8268 0.0524
-16 3 5 1.6926 -0.0273
-16 3 6 -2.3248 -0.0527
-16 3 7 1.6474 -0.0944
-16 4 1 0.1014 0.0043
-16 4 2 0.5784 -0.0628
-16 4 3 0.9347 0.1392
-16 4 4 0.3972 -0.0843
-16 4 5 0.4451 0.0255
-16 4 6 -0.9872 -0.0603
-16 4 7 -0.1811 0.0455
-16 4 8 1.3562 0.0869
-16 5 1 -4.6454 0.0385
-16 5 2 -2.4221 0.0332
-16 5 3 1.0943 0.0138
-16 5 4 -0.7596 0.0208
-16 5 5 -1.6084 -0.0411
-16 5 6 0.4690 -0.0260
-16 5 7 -1.9305 -0.0310
-16 5 8 -3.0924 -0.0431
-16 6 1 0.8255 -0.0162
-16 6 2 -1.2476 -0.0745
-16 6 3 -0.7216 -0.0149
-16 6 4 -1.1150 0.0006
-16 6 5 -0.3084 0.0270
-16 6 6 2.0983 0.0464
-16 6 7 1.0681 -0.0252
-16 6 8 -0.1952 -0.0015
-16 7 1 -0.9777 -0.0023
-16 7 2 -0.3512 0.0253
-16 7 3 0.1563 -0.0018
-16 7 4 0.7864 0.0256
-16 7 5 0.3145 0.0088
-16 7 6 -1.1752 -0.0317
-16 7 7 0.0059 -0.0163
-16 7 8 1.0598 0.0126
-16 8 1 -1.2433 0.0446
-16 8 2 1.1322 0.0739
-16 8 3 -1.4278 -0.0413
-16 8 4 0.0068 0.0662
-16 8 5 0.4903 -0.0152
-16 8 6 -2.2397 -0.0183
-16 8 7 -0.1296 -0.0363
-16 8 8 2.1423 -0.0084
-16 8 9 1.2071 0.0550
-16 9 1 3.2739 0.0165
-16 9 2 2.4361 -0.0180
-16 9 3 1.0920 -0.0186
-16 9 4 1.1697 -0.0646
-16 9 5 0.9122 0.0198
-16 9 6 0.3578 0.0108
-16 9 7 0.5485 0.0734
-16 9 8 -0.3715 0.0350
-16 10 1 -0.4087 -0.0726
-16 10 2 -0.3369 -0.0604
-16 10 3 3.6609 0.0364
-16 10 4 0.9160 -0.0290
-16 10 5 -2.6740 0.0554
-16 10 6 0.4029 0.0416
-16 10 7 -0.9968 0.0321
-16 10 8 -1.8730 -0.0611
-16 11 1 0.1968 0.0409
-16 11 2 -0.3380 0.0040
-16 11 3 -1.5523 0.0090
-16 11 4 -1.8665 0.0255
-16 11 5 -0.4613 -0.0265
-16 11 6 0.7719 0.0586
-16 11 7 -1.4160 -0.0531
-16 11 8 0.3006 -0.0132
-16 12 1 -0.6445 -0.0069
-16 12 2 -0.2001 0.0254
-16 12 3 -1.0586 0.0204
-16 12 4 0.5091 0.0354
-16 12 5 2.3525 -0.0471
-16 12 6 -2.2891 -0.0763
-16 12 7 0.1758 -0.0124
-16 12 8 0.5859 0.0596
-16 13 1 -0.9356 -0.0030
-16 13 2 -1.3412 -0.0044
-16 13 3 -1.1708 -0.0507
-16 13 4 -0.5418 -0.0470
-16 13 5 0.8233 -0.0329
-16 13 6 1.2001 -0.0437
-16 14 1 0.7719 -0.0031
-16 14 2 0.6010 -0.0572
-16 14 3 -0.2823 -0.0280
-16 14 4 0.1252 0.0339
-16 14 5 0.0684 0.0685
-16 14 6 3.5023 0.0393
-16 14 7 -1.7122 -0.0568
-16 15 1 -1.7738 -0.0425
-16 15 2 -0.2182 0.0108
-16 15 3 1.5123 0.0133
-16 15 4 1.2558 0.0114
-16 15 5 -1.0898 0.0560
-16 15 6 -1.3862 -0.0210
-16 16 1 1.7858 0.0028
-16 16 2 -0.8081 0.0623
-16 16 3 -1.5979 0.0196
-16 16 4 -1.4873 -0.0777
-16 16 5 0.1361 -0.0754
-16 17 1 0.5311 0.0380
-16 17 2 0.0252 -0.0617
-16 17 3 0.3690 -0.0049
-16 17 4 -0.0227 0.0238
-15 0 1 -0.2729 -0.5599
-15 0 2 -1.7678 0.3458
-15 0 3 -0.6475 0.1631
-15 0 4 -1.3824 0.2147
-15 0 5 0.5831 0.2047
-15 0 6 -1.3638 -0.2951
-15 0 7 0.9233 -0.0715
-15 0 8 -1.3215 -0.0743
-15 0 9 2.8120 -0.2119
-15 1 1 -0.6965 -0.0460
-15 1 2 3.5748 -0.0471
-15 1 3 -0.1039 -0.0619
-15 1 4 1.1805 0.0930
-15 1 5 -6.3699 0.0554
-15 1 6 -4.4556 0.0138
-15 1 7 -0.9511 0.0767
-15 1 8 1.5467 -0.0395
-15 1 9 2.8395 0.0332
-15 1 10 0.5348 -0.0988
-15 2 1 0.1628 0.1979
-15 2 2 1.7002 -0.1818
-15 2 3 1.7583 0.1417
-15 2 4 2.4990 0.0226
-15 2 5 -0.2937 -0.0515
-15 2 6 0.2928 0.0653
-15 2 7 -1.1400 -0.1116
-15 2 8 1.7571 -0.0269
-15 2 9 -1.8113 0.1517
-15 2 10 0.5851 -0.1807
-15 3 1 -1.5342 -0.0363
-15 3 2 -3.0315 -0.1220
-15 3 3 1.4957 -0.0458
-15 3 4 -2.5244 0.0329
-15 3 5 -0.1173 0.0471
-15 3 6 -1.4178 0.0360
-15 3 7 -0.3665 0.0248
-15 3 8 0.1861 0.0043
-15 3 9 -1.0884 -0.0567
-15 3 10 -0.1435 0.0230
-15 4 1 -1.8258 0.0879
-15 4 2 -2.0294 0.0851
-15 4 3 -1.1717 -0.1365
-15 4 4 -0.4900 0.0092
-15 4 5 1.5583 -0.0322
-15 4 6 0.7544 -0.0102
-15 4 7 0.0504 0.0013
-15 4 8 -2.3387 -0.0008
-15 4 9 0.0046 -0.0189
-15 4 10 -0.2383 0.0243
-15 5 1 2.6162 -0.0316
-15 5 2 2.5492 0.0238
-15 5 3 -1.2241 0.0041
-15 5 4 2.2697 -0.0284
-15 5 5 1.0652 0.0473
-15 5 6 1.1884 0.0198
-15 5 7 -0.0223 -0.0358
-15 5 8 0.4924 -0.0030
-15 5 9 2.4935 0.0017
-15 5 10 1.0752 0.0114
-15 6 1 0.5776 -0.0256
-15 6 2 1.5249 0.0385
-15 6 3 0.7828 0.0066
-15 6 4 -0.7792 -0.0784
-15 6 5 -1.3308 0.0384
-15 6 6 -0.6584 -0.0184
-15 6 7 -0.0302 0.0663
-15 6 8 0.3261 0.0148
-15 6 9 0.2761 -0.0288
-15 6 10 0.8601 0.0885
-15 7 1 1.0574 -0.0127
-15 7 2 1.4865 -0.0294
-15 7 3 1.5037 0.0186
-15 7 4 -1.7224 0.0131
-15 7 5 -0.9920 -0.0178
-15 7 6 -1.4010 0.0392
-15 7 7 -0.5882 -0.0025
-15 7 8 0.9666 -0.0235
-15 7 9 0.4518 -0.0166
-15 7 10 0.4966 -0.0132
-15 7 11 1.7070 0.0509
-15 8 1 1.1398 -0.0040
-15 8 2 -0.0156 -0.0666
-15 8 3 0.4778 -0.0008
-15 8 4 1.9880 -0.0348
-15 8 5 0.4066 -0.0481
-15 8 6 -0.5210 0.0638
-15 8 7 -0.5868 0.0141
-15 8 8 -0.5112 0.0106
-15 8 9 -1.0368 -0.0256
-15 8 10 -0.9572 -0.0870
-15 8 11 0.1810 0.1061
-15 9 1 -2.7783 -0.0693
-15 9 2 -1.9103 0.0266
-15 9 3 -0.6801 0.0101
-15 9 4 0.6860 0.0580
-15 9 5 -0.8133 0.0138
-15 9 6 0.2967 -0.0472
-15 9 7 -0.4437 -0.0001
-15 9 8 -3.4612 -0.0665
-15 9 9 -3.0196 0.0004
-15 9 10 -0.7094 0.0072
-15 10 1 0.9050 0.0357
-15 10 2 -0.5475 0.0296
-15 10 3 -2.4078 -0.0373
-15 10 4 -3.9464 0.0202
-15 10 5 0.4231 -0.0140
-15 10 6 2.3292 -0.0187
-15 10 7 1.1917 0.0163
-15 10 8 1.8630 0.0171
-15 10 9 1.1590 -0.0002
-15 10 10 1.1773 -0.0408
-15 11 1 0.5017 0.0247
-15 11 2 -0.8756 -0.0143
-15 11 3 -0.0387 0.0153
-15 11 4 -0.0232 -0.0192
-15 11 5 1.7503 0.0197
-15 11 6 0.1553 -0.0183
-15 11 7 0.8882 -0.0222
-15 11 8 2.4226 0.0697
-15 11 9 1.8982 -0.0246
-15 11 10 0.8833 0.0012
-15 12 1 -0.6809 -0.0203
-15 12 2 -0.0142 0.0008
-15 12 3 -1.1763 -0.0088
-15 12 4 0.7171 -0.0435
-15 12 5 -1.4811 0.0319
-15 12 6 -0.7630 0.0299
-15 12 7 1.6250 0.0089
-15 12 8 -1.1829 -0.0033
-15 12 9 0.9014 0.0565
-15 13 1 0.7081 0.0083
-15 13 2 2.0008 -0.0125
-15 13 3 0.9459 0.0080
-15 13 4 0.8647 0.0164
-15 13 5 -0.7443 -0.0190
-15 13 6 0.2939 0.0181
-15 13 7 -1.5436 -0.0424
-15 13 8 -1.7139 -0.0155
-15 13 9 -1.5336 0.0541
-15 14 1 -0.7078 0.0030
-15 14 2 0.0797 -0.0157
-15 14 3 2.3744 0.0069
-15 14 4 -0.8503 0.0205
-15 14 5 -1.1228 -0.0063
-15 14 6 -2.0124 -0.0197
-15 14 7 -1.8441 -0.0078
-15 14 8 2.8052 -0.0030
-15 14 9 -1.8797 -0.0264
-15 15 1 1.7065 -0.0161
-15 15 2 -0.3668 0.0354
-15 15 3 -1.5269 -0.0300
-15 15 4 -0.3939 -0.0292
-15 15 5 0.8587 -0.0204
-15 15 6 -0.1617 0.0152
-15 15 7 1.2688 0.0664
-15 15 8 -0.1292 -0.0702
-15 16 1 0.6188 -0.0143
-15 16 2 0.2732 -0.0291
-15 16 3 0.8041 -0.0041
-15 16 4 2.4259 0.0273
-15 16 5 0.7182 0.0341
-15 16 6 0.5187 0.0285
-15 16 7 0.7490 -0.0112
-15 17 1 -1.1079 0.0312
-15 17 2 0.5404 0.0097
-15 17 3 1.5235 0.0378
-15 17 4 -1.4568 -0.0138
-15 17 5 -0.9966 -0.0014
-15 17 6 0.7609 -0.0608
-15 17 7 -0.1076 -0.0101
-15 18 1 1.1666 0.0172
-15 18 2 1.3470 0.0146
-15 18 3 -1.2796 -0.0105
-15 18 4 -0.9390 -0.0210
-15 18 5 1.1947 -0.0301
-15 18 6 1.2175 0.0310
-15 19 1 -1.5343 0.0005
-15 19 2 -0.8906 -0.0377
-15 19 3 -0.8743 -0.0320
-15 19 4 2.3864 0.0211
-15 19 5 1.2436 0.0013
-15 20 1 -2.6943 -0.0299
-15 20 2 -3.7612 0.0082
-15 20 3 -1.4878 0.0284
-15 20 4 -0.7152 0.0190
-14 0 1 -0.2713 0.1031
-14 0 2 2.9591 -0.2446
-14 0 3 2.2101 -0.3884
-14 0 4 -0.4364 0.2206
-14 0 5 -4.6802 0.0831
-14 0 6 -2.1397 0.0719
-14 0 7 0.7866 0.4161
-14 0 8 -0.9113 -0.3404
-14 0 9 0.7523 0.3282
-14 0 10 1.2768 -0.4660
-14 0 11 -1.5353 0.1618
-14 0 12 -1.1922 0.0413
-14 1 1 0.9655 0.3364
-14 1 2 -2.4509 -0.0036
-14 1 3 -2.3106 -0.1046
-14 1 4 1.1239 -0.1579
-14 1 5 2.4388 -0.0707
-14 1 6 4.4377 0.0736
-14 1 7 -0.9937 0.0167
-14 1 8 -0.0677 0.0694
-14 1 9 -0.8624 0.0621
-14 1 10 -0.8478 -0.0302
-14 1 11 2.2548 0.0297
-14 1 12 -0.4264 -0.0108
-14 2 1 0.7589 -0.1498
-14 2 2 -1.2552 -0.0182
-14 2 3 -2.1486 0.0972
-14 2 4 -1.7584 -0.1138
-14 2 5 1.4242 0.0517
-14 2 6 0.2142 0.0711
-14 2 7 -0.9990 -0.1571
-14 2 8 1.7693 0.2193
-14 2 9 1.2832 -0.2988
-14 2 10 0.3918 0.2590
-14 2 11 2.5513 -0.0860
-14 2 12 -0.1197 0.0428
-14 3 1 -0.4384 0.0053
-14 3 2 0.4317 0.1270
-14 3 3 -0.3001 -0.0351
-14 3 4 -0.0854 -0.0917
-14 3 5 1.4356 -0.0894
-14 3 6 -0.1244 0.0136
-14 3 7 1.1352 0.0577
-14 3 8 -0.2658 0.0476
-14 3 9 1.1202 0.0339
-14 3 10 2.0475 -0.0047
-14 3 11 0.0167 0.0104
-14 3 12 1.2265 -0.0080
-14 4 1 0.9201 -0.0918
-14 4 2 0.9865 0.0018
-14 4 3 2.0944 0.0192
-14 4 4 2.1642 0.0000
-14 4 5 -0.9722 -0.0130
-14 4 6 -1.6631 0.0149
-14 4 7 -0.5886 0.0179
-14 4 8 -1.5676 -0.0866
-14 4 9 -0.4263 0.0519
-14 4 10 1.4973 -0.0727
-14 4 11 -2.8415 0.0835
-14 4 12 0.4916 -0.0203
-14 4 13 3.2550 0.0520
-14 5 1 1.0817 -0.0127
-14 5 2 0.8193 -0.0522
-14 5 3 -0.8395 -0.0286
-14 5 4 -3.3365 -0.0568
-14 5 5 -3.0545 -0.0151
-14 5 6 0.6350 -0.0232
-14 5 7 1.7235 0.0759
-14 5 8 -0.0198 0.0186
-14 5 9 -1.8502 -0.0245
-14 5 10 -1.6139 0.0027
-14 5 11 0.1968 -0.0272
-14 5 12 -0.2548 0.0650
-14 6 1 0.3906 0.0285
-14 6 2 0.5200 0.0093
-14 6 3 -0.2702 -0.0002
-14 6 4 -1.2275 0.0726
-14 6 5 0.0417 -0.0005
-14 6 6 0.8571 -0.0412
-14 6 7 -0.0266 0.0269
-14 6 8 0.9371 -0.0782
-14 6 9 -0.3870 0.0782
-14 6 10 -3.7586 -0.0456
-14 6 11 2.9713 -0.0061
-14 6 12 0.9869 0.0051
-14 7 1 -2.4882 0.0493
-14 7 2 -3.8007 -0.0053
-14 7 3 -0.7461 -0.0060
-14 7 4 2.2495 0.0210
-14 7 5 1.5728 0.0152
-14 7 6 -0.8143 0.0044
-14 7 7 -1.3929 -0.0141
-14 7 8 0.5371 0.0377
-14 7 9 0.0296 -0.0032
-14 7 10 -0.6141 -0.0068
-14 7 11 -0.7519 -0.0170
-14 7 12 -0.4497 -0.0390
-14 8 1 -2.0193 0.0284
-14 8 2 -1.3321 0.0139
-14 8 3 -2.1058 0.0338
-14 8 4 -0.4133 -0.0001
-14 8 5 1.2868 0.0083
-14 8 6 2.4394 -0.0161
-14 8 7 2.5042 -0.0753
-14 8 8 -1.1648 0.0998
-14 8 9 -1.7251 -0.0592
-14 8 10 2.7181 0.0905
-14 8 11 -2.1006 -0.0941
-14 8 12 0.1862 0.0238
-14 9 1 3.1638 0.0138
-14 9 2 3.3016 -0.0099
-14 9 3 -0.2738 -0.0292
-14 9 4 -2.7248 -0.0176
-14 9 5 -1.0175 -0.0251
-14 9 6 1.5114 0.0608
-14 9 7 2.5969 0.0064
-14 9 8 2.4391 0.0070
-14 9 9 2.6423 0.0419
-14 9 10 0.8670 -0.0354
-14 9 11 -0.6512 0.0138
-14 10 1 0.0739 -0.0081
-14 10 2 -1.0951 0.0027
-14 10 3 1.7748 -0.0088
-14 10 4 2.0920 -0.0061
-14 10 5 0.8772 0.0019
-14 10 6 -1.4338 -0.0172
-14 10 7 -1.9116 -0.0077
-14 10 8 0.7504 -0.0499
-14 10 9 1.1255 0.0497
-14 10 10 -2.9211 -0.0055
-14 10 11 -0.3676 0.0989
-14 11 1 -0.6615 -0.0567
-14 11 2 0.0292 0.0095
-14 11 3 0.9345 0.0152
-14 11 4 2.2866 0.0041
-14 11 5 -0.1310 0.0397
-14 11 6 -1.9932 -0.0439
-14 11 7 -1.6037 0.0159
-14 11 8 -1.8393 -0.0293
-14 11 9 -1.7058 0.0194
-14 11 10 -1.4971 0.0671
-14 11 11 -1.2251 -0.0231
-14 12 1 -0.5831 0.0514
-14 12 2 1.1715 0.0027
-14 12 3 1.2964 0.0014
-14 12 4 1.1197 -0.0209
-14 12 5 0.6614 -0.0470
-14 12 6 1.1832 -0.0167
-14 12 7 0.3884 0.0213
-14 12 8 -1.0816 0.0004
-14 12 9 -1.8241 0.0016
-14 12 10 0.1943 -0.0317
-14 12 11 0.2177 -0.0186
-14 13 1 -0.6936 0.0356
-14 13 2 -0.4712 -0.0233
-14 13 3 -0.1124 0.0063
-14 13 4 -1.7694 0.0234
-14 13 5 -0.2119 0.0123
-14 13 6 0.1439 0.0188
-14 13 7 -0.6674 -0.0167
-14 13 8 0.9853 0.0168
-14 13 9 0.7416 -0.0710
-14 13 10 1.1899 0.0243
-14 14 1 1.5136 -0.0161
-14 14 2 0.4163 0.0376
-14 14 3 -1.6010 0.0019
-14 14 4 -0.3815 -0.0105
-14 14 5 0.8843 -0.0094
-14 14 6 1.0271 0.0247
-14 14 7 0.3909 0.0151
-14 14 8 -0.3302 0.0278
-14 14 9 0.6461 -0.0413
-14 14 10 1.5868 0.0063
-14 15 1 0.0770 -0.0119
-14 15 2 -0.6813 0.0077
-14 15 3 1.3236 0.0258
-14 15 4 1.8926 0.0369
-14 15 5 0.2264 -0.0130
-14 15 6 1.0326 0.0013
-14 15 7 1.9669 -0.0071
-14 15 8 -0.2488 0.0046
-14 15 9 1.2288 0.0383
-14 16 1 -1.4925 0.0284
-14 16 2 -1.6089 0.0242
-14 16 3 -0.7203 0.0078
-14 16 4 -2.6827 -0.0086
-14 16 5 -2.2418 -0.0102
-14 16 6 -1.7324 -0.0467
-14 16 7 0.2633 0.0130
-14 16 9 1.9805 0.0314
-14 17 1 -1.1585 -0.0338
-14 17 2 0.6034 0.0050
-14 17 3 -2.4335 -0.0135
-14 17 4 0.2952 -0.0018
-14 17 5 2.0163 0.0291
-14 17 6 -0.6916 -0.0110
-14 17 7 -3.2931 0.0021
-14 17 8 -1.0433 -0.0290
-14 18 1 -0.6887 0.0106
-14 18 2 0.0965 -0.0409
-14 18 3 -0.1323 0.0028
-14 18 4 1.3081 -0.0006
-14 18 5 0.8524 0.0092
-14 18 6 1.1093 0.0119
-14 18 7 -0.2611 -0.0610
-14 18 8 1.3843 -0.0112
-14 19 1 1.5212 0.0054
-14 19 2 -2.3726 0.0023
-14 19 3 1.6042 0.0435
-14 19 4 -0.9879 0.0015
-14 19 5 -1.9512 -0.0087
-14 19 6 0.3167 -0.0226
-14 19 7 2.3593 -0.0442
-14 20 1 1.1349 0.0086
-14 20 2 -0.2040 0.0291
-14 20 3 1.6210 -0.0332
-14 20 4 1.4685 -0.0058
-14 20 5 -0.4550 -0.0112
-14 20 6 -1.5499 0.0390
-14 20 7 0.7928 0.0532
-14 21 1 -0.3059 -0.0104
-14 21 2 4.6607 -0.0038
-14 21 3 -0.2678 -0.0162
-14 21 4 0.8944 0.0214
-14 21 5 1.1911 0.0142
-14 21 6 -1.4310 0.0302
-14 22 1 -0.5324 -0.0247
-14 22 2 0.3591 -0.0055
-14 22 3 -1.7538 0.0166
-14 22 4 -2.0152 0.0062
-14 22 5 0.2438 0.0364
-14 23 1 0.9168 0.0215
-14 23 2 -2.3395 0.0043
-14 23 3 2.1853 -0.0090
-13 0 1 -0.1283 0.4151
-13 0 2 -2.5493 0.2033
-13 0 3 -1.6841 -0.0875
-13 0 4 0.0939 -0.1832
-13 0 5 4.5354 -0.6905
-13 0 6 2.5660 0.4604
-13 0 7 -0.4796 -0.5111
-13 0 8 1.8546 0.6026
-13 0 9 0.1207 -0.0787
-13 0 10 0.2167 0.1544
-13 0 11 2.1226 0.0909
-13 0 12 1.4200 -0.2061
-13 0 13 -1.3225 0.0607
-13 0 14 -0.3960 -0.0135
-13 1 1 -1.0068 -0.1788
-13 1 2 1.1269 0.0552
-13 1 3 2.0350 0.2207
-13 1 4 -0.4353 0.0176
-13 1 5 0.4973 -0.0044
-13 1 6 0.1840 -0.0764
-13 1 7 -1.6716 -0.1421
-13 1 8 2.9939 -0.0335
-13 1 9 -0.0499 -0.0583
-13 1 10 -0.0492 0.1345
-13 1 11 -0.5312 0.0005
-13 1 12 -0.0321 0.0334
-13 1 13 -1.8384 0.0140
-13 2 1 0.2231 0.0255
-13 2 2 0.3379 0.0310
-13 2 3 0.3038 -0.0207
-13 2 4 0.0666 -0.1646
-13 2 5 -3.1733 0.2309
-13 2 6 -1.0184 -0.3714
-13 2 7 1.3799 0.4197
-13 2 8 -0.9324 -0.2799
-13 2 9 0.0989 0.2136
-13 2 10 -0.5921 -0.0618
-13 2 11 -1.5291 -0.0688
-13 2 12 -0.3912 0.0861
-13 2 13 2.3509 -0.0215
-13 3 1 0.2861 0.0818
-13 3 2 0.4381 0.0239
-13 3 3 0.5636 -0.0018
-13 3 4 1.7097 0.0412
-13 3 5 -0.8618 0.0202
-13 3 6 -1.8769 -0.0536
-13 3 7 0.1828 -0.0558
-13 3 8 -3.4724 -0.0427
-13 3 9 -2.2834 0.0157
-13 3 10 -1.6613 0.0077
-13 3 11 -1.4541 0.0590
-13 3 12 -0.1170 -0.0281
-13 3 13 2.6776 0.0309
-13 4 1 -0.7002 0.0101
-13 4 2 0.3807 -0.0455
-13 4 3 -2.1097 -0.0022
-13 4 4 -2.6857 0.1012
-13 4 5 1.8240 -0.0564
-13 4 6 2.7555 0.1060
-13 4 7 1.7611 -0.1313
-13 4 8 0.8496 0.1261
-13 4 9 -2.0536 -0.0714
-13 4 10 -1.0671 0.0455
-13 4 11 -0.3461 -0.0353
-13 4 12 -0.0368 -0.0085
-13 4 13 -1.9551 0.0107
-13 5 1 -1.3089 0.0621
-13 5 2 -2.4693 0.0284
-13 5 3 -0.1902 0.0234
-13 5 4 0.2921 0.0782
-13 5 5 2.7034 -0.0232
-13 5 6 2.7886 -0.0061
-13 5 7 -0.0945 -0.0314
-13 5 8 1.6931 -0.0374
-13 5 9 0.6079 0.0503
-13 5 10 -1.7805 0.0117
-13 5 11 0.5397 -0.0142
-13 5 12 0.7740 -0.0027
-13 5 13 -0.7148 -0.0128
-13 6 1 -1.5920 0.0051
-13 6 2 -2.7825 -0.0403
-13 6 3 0.8334 -0.0251
-13 6 4 2.5427 0.0464
-13 6 5 0.0124 -0.0194
-13 6 6 -1.4038 0.0715
-13 6 7 -1.2376 -0.0734
-13 6 8 0.6788 0.0416
-13 6 9 2.7790 -0.0442
-13 6 10 0.6516 -0.0256
-13 6 11 0.0968 0.0512
-13 6 12 -1.0741 -0.0479
-13 6 13 0.8213 -0.0152
-13 7 1 1.3415 -0.0659
-13 7 2 3.4224 0.0389
-13 7 3 -0.6489 0.0362
-13 7 4 0.8186 -0.0475
-13 7 5 0.7039 -0.0120
-13 7 6 1.4572 -0.0463
-13 7 7 2.3090 -0.0103
-13 7 8 -0.3637 0.0117
-13 7 9 -0.3124 -0.0069
-13 7 10 2.0040 0.0094
-13 7 11 -1.4766 -0.0045
-13 7 12 -1.6430 -0.0027
-13 7 13 -0.1439 -0.1032
-13 8 1 3.3386 -0.0933
-13 8 2 4.3420 -0.0014
-13 8 3 2.4370 0.0501
-13 8 4 0.3629 -0.0404
-13 8 5 -0.8164 0.1227
-13 8 6 -2.0224 -0.0732
-13 8 7 -1.5973 0.1142
-13 8 8 -1.2298 -0.1511
-13 8 9 -0.5832 0.0466
-13 8 10 0.8950 -0.0276
-13 8 11 -1.0193 0.0119
-13 8 12 -0.7095 0.0359
-13 8 13 -2.0262 -0.0309
-13 9 1 -2.6913 0.0653
-13 9 2 -4.5828 -0.0084
-13 9 3 1.0268 0.0201
-13 9 4 0.8910 0.0001
-13 9 5 1.1124 0.0038
-13 9 6 -1.3955 -0.0270
-13 9 7 -2.9403 -0.0326
-13 9 8 -1.1674 0.0305
-13 9 9 -0.4963 -0.0272
-13 9 10 -1.0197 0.0294
-13 9 11 1.3378 0.0120
-13 9 12 0.8126 -0.0371
-13 10 1 -0.7721 0.0059
-13 10 2 -0.1804 0.0092
-13 10 3 -0.2199 -0.0036
-13 10 4 -0.6298 0.0694
-13 10 5 -1.5143 -0.0535
-13 10 6 -0.0046 0.0548
-13 10 7 -0.4615 -0.0649
-13 10 8 0.1262 0.0814
-13 10 9 0.3353 -0.0531
-13 10 10 0.5923 0.0353
-13 10 11 2.6151 -0.0364
-13 10 12 1.3974 0.0286
-13 11 1 0.0874 0.0358
-13 11 2 1.8560 0.0246
-13 11 3 0.1074 -0.0378
-13 11 4 -1.1533 -0.0016
-13 11 5 -1.9509 -0.0678
-13 11 6 0.5699 0.0337
-13 11 7 1.4418 0.0523
-13 11 8 -0.2229 -0.0200
-13 11 9 0.4384 0.0340
-13 11 10 1.7359 -0.0676
-13 11 11 2.1441 0.0012
-13 11 12 0.2045 0.0732
-13 12 1 0.2395 -0.0473
-13 12 2 -0.5256 -0.0413
-13 12 3 -1.2093 -0.0019
-13 12 4 -1.5285 0.0315
-13 12 5 0.5389 0.0366
-13 12 6 -1.1541 -0.0067
-13 12 7 -0.1548 -0.0295
-13 12 8 -0.5627 -0.0230
-13 12 9 0.7557 -0.0143
-13 12 10 1.3531 -0.0128
-13 12 11 0.4021 0.0384
-13 13 1 1.0796 -0.0699
-13 13 2 0.6975 0.0265
-13 13 3 -1.0154 0.0104
-13 13 4 0.8405 -0.0283
-13 13 5 0.5740 0.0325
-13 13 6 -0.5939 -0.0329
-13 13 7 -0.6448 -0.0028
-13 13 8 1.1088 0.0147
-13 13 9 -0.3103 -0.0011
-13 13 10 -0.2233 0.0122
-13 13 11 -2.0483 -0.0494
-13 14 1 -1.0878 0.0158
-13 14 2 -1.6709 -0.0127
-13 14 3 0.0701 0.0266
-13 14 4 1.9791 -0.0237
-13 14 5 0.1449 0.0433
-13 14 6 1.3399 -0.0219
-13 14 7 0.9077 0.0248
-13 14 8 1.4882 -0.0628
-13 14 9 -0.3656 0.0347
-13 14 10 -1.0505 -0.0458
-13 14 11 -1.5452 -0.0185
-13 15 1 0.3178 0.0587
-13 15 2 -2.0283 -0.0503
-13 15 3 -0.8875 -0.0106
-13 15 4 -2.6291 -0.0213
-13 15 5 -1.2806 0.0032
-13 15 6 -2.0935 0.0382
-13 15 7 -0.5536 -0.0127
-13 15 8 0.1108 0.0269
-13 15 9 2.2380 -0.0219
-13 15 10 -1.6063 0.0418
-13 16 1 -0.1910 -0.0300
-13 16 2 1.3200 0.0136
-13 16 3 1.5311 -0.0340
-13 16 4 0.9380 0.0303
-13 16 5 2.0333 -0.0371
-13 16 6 0.4264 0.0343
-13 16 7 -2.7185 -0.0557
-13 16 9 -2.4919 -0.0392
-13 16 10 -2.4350 0.0623
-13 17 1 -0.0643 -0.0008
-13 17 2 2.5270 0.0045
-13 17 3 1.3399 -0.0279
-13 17 4 1.2950 0.0163
-13 17 5 -0.3700 -0.0132
-13 17 6 2.7123 0.0180
-13 17 7 1.8707 0.0406
-13 17 8 0.8888 -0.0345
-13 17 10 2.4446 -0.0184
-13 18 1 1.2465 -0.0177
-13 18 2 0.3149 0.0040
-13 18 3 -0.0366 0.0104
-13 18 4 0.3777 -0.0257
-13 18 5 -1.3697 0.0067
-13 18 6 -1.7196 -0.0313
-13 18 7 3.1165 0.0411
-13 18 8 0.2000 -0.0218
-13 18 9 -0.2986 -0.0347
-13 19 1 -0.1457 -0.0408
-13 19 2 -1.0603 -0.0014
-13 19 3 -0.4407 -0.0188
-13 19 4 -0.2724 -0.0169
-13 19 5 1.5473 0.0249
-13 19 6 -1.1192 0.0016
-13 19 7 -1.2795 0.0121
-13 19 9 0.9914 -0.0465
-13 20 1 0.3938 0.0347
-13 20 2 2.2008 -0.0294
-13 20 3 -0.2291 0.0180
-13 20 4 -3.1945 -0.0198
-13 20 5 -0.4673 -0.0197
-13 20 6 2.6322 -0.0160
-13 20 7 -3.0951 -0.0161
-13 20 8 1.6817 0.0121
-13 21 1 0.5791 0.0327
-13 21 2 -0.0236 -0.0182
-13 21 3 0.0693 0.0228
-13 21 4 -0.6209 0.0127
-13 21 5 -2.8192 0.0081
-13 21 6 0.0126 0.0185
-13 21 7 1.2911 -0.0083
-13 21 8 -0.1276 0.0520
-13 22 1 -0.2363 0.0014
-13 22 2 -1.6439 0.0421
-13 22 3 0.7511 -0.0440
-13 22 4 2.3719 0.0119
-13 22 5 0.3377 -0.0256
-13 22 6 -1.8197 0.0243
-13 22 7 4.8375 -0.0069
-13 23 1 0.2155 -0.0278
-13 23 2 0.8363 -0.0085
-13 23 3 -1.3537 -0.0054
-13 23 4 -0.0696 0.0084
-13 23 5 2.7439 0.0106
-13 23 6 0.1303 -0.0078
-13 24 1 -0.4571 -0.0121
-13 24 2 0.1780 0.0112
-13 24 3 -0.8455 0.0329
-13 24 4 0.9002 -0.0275
-13 24 5 0.9412 0.0063
-13 25 1 -0.7742 -0.0019
-13 25 2 -0.8816 0.0106
-13 25 3 2.7128 -0.0083
-13 25 4 1.3931 0.0105
-13 26 1 -2.4122 0.0250
-13 26 2 -2.8042 -0.0392
-12 0 1 -1.0327 0.0572
-12 0 2 1.8501 -0.1921
-12 0 3 1.1682 0.8599
-12 0 4 -0.0368 -0.3543
-12 0 5 0.0043 0.8346
-12 0 6 -0.3724 -0.6192
-12 0 7 -1.9621 0.0346
-12 0 8 -3.5299 -0.2969
-12 0 9 0.6276 -0.1864
-12 0 10 -1.5939 0.2684
-12 0 11 -0.4381 -0.0544
-12 0 12 -3.5943 0.0891
-12 0 13 1.3807 0.1816
-12 0 14 0.8095 -0.2605
-12 0 15 -0.9231 0.3008
-12 1 1 -3.8310 -0.3533
-12 1 2 0.7468 -0.1356
-12 1 3 -3.5641 -0.0815
-12 1 4 -0.9062 0.1452
-12 1 5 -2.6618 0.1397
-12 1 6 2.0268 0.0236
-12 1 7 2.0260 0.1313
-12 1 8 -2.0547 -0.0967
-12 1 9 -1.6688 -0.0500
-12 1 10 -2.0220 -0.0631
-12 1 11 1.4455 -0.0596
-12 1 12 1.1664 0.0410
-12 1 13 1.3796 -0.0256
-12 1 14 0.7726 0.0675
-12 2 1 -0.6539 -0.0716
-12 2 2 -0.6182 0.2066
-12 2 3 -0.2723 -0.3442
-12 2 4 1.2008 0.5137
-12 2 5 1.4789 -0.4618
-12 2 6 0.4511 0.3241
-12 2 7 0.8116 -0.2544
-12 2 8 1.3145 0.0599
-12 2 9 -2.3661 0.0379
-12 2 10 0.5698 -0.1146
-12 2 11 -0.6868 0.1172
-12 2 12 2.3342 -0.0139
-12 2 13 -1.0159 -0.1248
-12 2 14 0.0718 0.1948
-12 2 15 0.8387 -0.1259
-12 3 1 2.1247 -0.1333
-12 3 2 -3.0548 -0.1725
-12 3 3 0.0288 0.0103
-12 3 4 1.1060 0.0753
-12 3 5 3.5509 0.1057
-12 3 6 1.0976 0.0725
-12 3 7 -0.4489 -0.0037
-12 3 8 0.9700 -0.0032
-12 3 9 -0.0272 -0.0654
-12 3 10 1.8115 -0.0559
-12 3 11 -0.9386 -0.0398
-12 3 12 -0.4024 0.0230
-12 3 13 -0.7674 0.0251
-12 3 14 -0.3440 -0.0201
-12 4 1 1.6309 -0.0365
-12 4 2 -1.2778 -0.0377
-12 4 3 1.2545 0.1357
-12 4 4 0.2793 -0.2109
-12 4 5 -0.5496 0.1203
-12 4 6 0.6485 -0.1481
-12 4 7 -0.4427 0.1139
-12 4 8 -0.3679 -0.0562
-12 4 9 2.1799 0.0248
-12 4 10 -1.2063 -0.0139
-12 4 11 0.8915 -0.0213
-12 4 12 -0.8401 0.0006
-12 4 13 -0.1009 0.0162
-12 4 14 -1.9899 -0.0779
-12 5 1 -1.7513 -0.0559
-12 5 2 4.0791 -0.0237
-12 5 3 2.6976 0.0162
-12 5 4 -0.6349 0.0314
-12 5 5 -2.3979 0.0558
-12 5 6 -3.2538 0.0678
-12 5 7 -1.1958 -0.0386
-12 5 8 -0.4045 0.0071
-12 5 9 2.9950 -0.0458
-12 5 10 0.7844 -0.0399
-12 5 11 2.0667 0.0380
-12 5 12 -0.4348 -0.0161
-12 5 13 -1.4718 0.0264
-12 5 14 -2.1292 -0.0358
-12 6 1 0.6186 0.0256
-12 6 2 3.7688 -0.0070
-12 6 3 -0.7571 0.0589
-12 6 4 0.4984 -0.0862
-12 6 5 0.3459 0.0481
-12 6 6 -1.3784 -0.0363
-12 6 7 0.0124 0.0269
-12 6 8 -0.2536 0.0561
-12 6 9 -0.6660 -0.0312
-12 6 10 2.9062 0.0623
-12 6 11 0.2059 -0.0663
-12 6 12 -0.3394 -0.0079
-12 6 13 0.0370 0.0234
-12 6 14 1.5639 -0.0790
-12 7 1 2.8846 0.0275
-12 7 2 -0.7294 -0.0161
-12 7 3 0.4235 -0.0359
-12 7 4 0.6296 0.0188
-12 7 5 -2.5510 0.0136
-12 7 6 -2.0128 0.0101
-12 7 7 -3.2751 0.0315
-12 7 8 -1.5551 -0.0436
-12 7 9 -2.7909 -0.0015
-12 7 10 2.0090 0.0029
-12 7 11 0.8000 -0.0156
-12 7 12 0.8626 0.0375
-12 7 13 0.5720 0.0266
-12 8 1 -4.3866 0.0344
-12 8 2 -5.9059 0.0438
-12 8 3 -0.6614 -0.1580
-12 8 4 -2.1805 0.0987
-12 8 5 -1.3803 -0.1723
-12 8 6 0.6271 0.0993
-12 8 7 -0.0137 -0.0404
-12 8 8 0.9872 0.0514
-12 8 9 0.7098 0.0435
-12 8 10 -1.2980 -0.0488
-12 8 11 1.4428 0.0203
-12 8 12 2.6398 -0.0105
-12 8 13 0.6095 0.0094
-12 9 1 0.3530 -0.0959
-12 9 2 2.0997 -0.0002
-12 9 3 -0.2628 -0.0190
-12 9 4 -1.5637 -0.0191
-12 9 5 -0.0197 0.0164
-12 9 6 0.2943 -0.0272
-12 9 7 2.0835 0.0270
-12 9 8 1.0693 -0.0347
-12 9 9 2.4109 0.0039
-12 9 10 -2.2687 0.0125
-12 9 11 -0.6009 -0.0160
-12 9 12 0.6818 0.0192
-12 9 13 0.6681 -0.0157
-12 10 1 3.0519 0.0117
-12 10 2 2.9182 -0.0415
-12 10 3 -0.6152 0.0368
-12 10 4 0.8029 -0.1202
-12 10 5 1.4191 0.1000
-12 10 6 0.3220 -0.0429
-12 10 7 1.0729 0.0811
-12 10 8 -0.6541 -0.0388
-12 10 9 -0.9663 0.0079
-12 10 10 -0.1390 -0.0115
-12 10 11 -1.4585 -0.0071
-12 10 12 -2.2767 -0.0025
-12 10 13 0.8672 0.0291
-12 11 1 -0.8938 0.0322
-12 11 2 -2.2663 -0.0333
-12 11 3 -1.5870 0.0252
-12 11 4 1.5044 0.0028
-12 11 5 2.8716 -0.0093
-12 11 6 0.5522 0.0397
-12 11 7 -0.0995 -0.0816
-12 11 8 0.5926 0.0465
-12 11 9 -1.2200 -0.0318
-12 11 10 -0.2430 -0.0009
-12 11 11 -1.7991 0.0382
-12 11 12 -0.7589 -0.0656
-12 12 1 -0.6524 0.0160
-12 12 2 -0.4284 0.0257
-12 12 3 0.6165 0.0009
-12 12 4 0.6904 -0.0167
-12 12 5 -0.8701 -0.0207
-12 12 6 0.0637 0.0311
-12 12 7 -0.9883 0.0118
-12 12 8 0.9165 0.0414
-12 12 9 0.3810 -0.0301
-12 12 10 -1.4192 0.0157
-12 12 11 -1.7703 -0.0157
-12 12 12 0.6520 0.0002
-12 13 1 0.1758 0.0570
-12 13 2 -0.3280 0.0148
-12 13 3 0.6855 -0.0049
-12 13 4 -0.3463 -0.0054
-12 13 5 -0.2682 -0.0147
-12 13 6 3.4241 -0.0092
-12 13 7 1.6678 0.0453
-12 13 8 -0.0036 -0.0442
-12 13 9 -0.8469 0.0172
-12 13 10 -0.2387 0.0014
-12 13 11 0.4457 -0.0100
-12 13 12 0.3325 0.0142
-12 14 1 1.6909 -0.0377
-12 14 2 0.9334 -0.0074
-12 14 3 -0.2727 -0.0474
-12 14 4 -2.3660 0.0539
-12 14 5 -1.1474 -0.0323
-12 14 6 -0.9769 0.0378
-12 14 7 1.4280 0.0042
-12 14 8 0.0790 0.0180
-12 14 9 0.6786 -0.0021
-12 14 10 0.7703 -0.0059
-12 14 11 1.4465 0.0211
-12 14 12 -1.4783 -0.0236
-12 15 1 -1.7217 -0.0652
-12 15 2 2.0147 0.0691
-12 15 3 2.1145 -0.0020
-12 15 4 0.8603 -0.0018
-12 15 5 0.1678 -0.0120
-12 15 6 -1.2569 -0.0751
-12 15 7 -0.7895 0.0079
-12 15 8 -2.7654 0.0037
-12 15 9 -1.3747 0.0253
-12 15 10 -1.1177 0.0108
-12 15 11 0.8508 -0.0084
-12 16 1 0.0090 0.0312
-12 16 2 1.3848 -0.0384
-12 16 3 -0.1419 0.0368
-12 16 4 -0.3748 -0.0437
-12 16 5 0.1026 0.0518
-12 16 6 0.8579 -0.0239
-12 16 7 0.3952 0.0380
-12 16 8 1.1433 -0.0130
-12 16 9 0.2096 0.0204
-12 16 10 2.2005 -0.0147
-12 16 11 0.3867 0.0031
-12 17 1 2.1689 0.0482
-12 17 2 -0.2513 -0.0346
-12 17 3 -1.4906 0.0228
-12 17 4 -0.3409 -0.0167
-12 17 5 -0.4186 -0.0367
-12 17 6 -1.3860 0.0304
-12 17 7 0.1032 -0.0687
-12 17 8 2.7248 0.0550
-12 17 9 0.8118 -0.0098
-12 17 10 0.2626 0.0278
-12 17 11 -2.2797 0.0175
-12 18 1 -0.6258 -0.0041
-12 18 2 -2.3848 0.0241
-12 18 3 -0.2661 -0.0066
-12 18 4 0.2784 0.0541
-12 18 5 -0.3174 0.0003
-12 18 6 0.6438 0.0182
-12 18 7 -1.3157 -0.0454
-12 18 8 -0.9090 0.0030
-12 18 9 0.5201 0.0007
-12 18 10 -2.4369 -0.0096
-12 19 1 -0.5001 0.0497
-12 19 2 -0.6705 0.0096
-12 19 3 0.8036 0.0068
-12 19 4 -0.3026 -0.0110
-12 19 5 -1.0441 -0.0044
-12 19 6 0.9794 -0.0199
-12 19 7 0.1806 0.0595
-12 19 8 0.1623 -0.0098
-12 19 9 1.2315 0.0569
-12 19 10 1.0719 -0.0352
-12 20 1 -0.7121 -0.0365
-12 20 2 0.1057 0.0114
-12 20 3 0.1287 -0.0012
-12 20 4 2.0592 0.0122
-12 20 5 0.2697 0.0244
-12 20 6 -3.4704 0.0098
-12 20 7 0.5345 0.0018
-12 20 8 -0.0190 -0.0088
-12 20 9 -0.6547 -0.0155
-12 21 1 -1.5711 -0.0560
-12 21 2 -0.8463 0.0483
-12 21 3 -1.9552 -0.0281
-12 21 4 0.6604 0.0057
-12 21 5 3.3130 0.0025
-12 21 6 0.0290 -0.0119
-12 21 7 -0.2879 0.0118
-12 21 8 -0.4229 0.0121
-12 21 9 1.4064 -0.0056
-12 22 1 1.7327 0.0111
-12 22 2 0.1756 -0.0514
-12 22 3 -0.0424 0.0421
-12 22 4 -1.9812 -0.0096
-12 22 5 0.9652 0.0014
-12 22 6 2.7183 -0.0341
-12 22 7 -1.4762 -0.0037
-12 22 8 -0.5002 -0.0192
-12 23 1 -0.4137 0.0583
-12 23 2 -1.3062 -0.0296
-12 23 3 1.3815 0.0118
-12 23 4 0.2082 -0.0192
-12 23 5 -3.0770 -0.0293
-12 23 6 -0.2926 0.0218
-12 23 7 -1.5696 -0.0201
-12 23 8 -0.9981 0.0357
-12 24 1 -2.1877 -0.0077
-12 24 2 0.5118 0.0255
-12 24 3 0.3620 -0.0364
-12 24 4 1.4219 0.0382
-12 24 5 -1.2464 -0.0185
-12 24 6 0.4729 0.0257
-12 24 7 1.0253 -0.0185
-12 25 1 0.0715 -0.0005
-12 25 2 0.0749 -0.0003
-12 25 3 -2.6244 0.0130
-12 25 4 -2.5132 -0.0028
-12 25 5 1.4112 0.0435
-12 25 6 0.4790 -0.0002
-12 25 7 4.3214 0.0190
-12 26 1 2.6774 -0.0192
-12 26 2 0.0319 0.0391
-12 26 3 -0.6696 0.0361
-12 26 4 -1.3027 -0.0134
-12 26 5 2.4570 0.0144
-12 26 6 -2.0945 -0.0503
-12 27 1 0.7377 -0.0077
-12 27 2 0.5636 0.0183
-12 27 3 1.4458 -0.0409
-12 27 4 2.4474 0.0089
-12 27 5 -0.6257 -0.0238
-12 28 1 -1.7950 0.0230
-12 28 2 0.5348 -0.0359
-12 28 3 1.6904 0.0312
-11 0 1 -5.6784 -1.3025
-11 0 2 -4.2193 0.0629
-11 0 3 -0.7379 -0.9740
-11 0 4 0.0715 0.5952
-11 0 5 -2.3421 -0.0822
-11 0 6 5.0278 0.3021
-11 0 7 4.4688 0.4806
-11 0 8 2.4539 -0.1963
-11 0 9 -0.9587 -0.0005
-11 0 10 -4.9838 -0.1553
-11 0 11 3.8383 -0.3669
-11 0 12 1.5643 0.3351
-11 0 13 0.5675 -0.3767
-11 0 14 -2.1958 0.4459
-11 0 15 -0.0156 -0.2362
-11 1 1 2.1544 0.4239
-11 1 2 2.7328 0.0167
-11 1 3 0.6627 -0.1645
-11 1 4 1.8028 -0.1525
-11 1 5 1.5216 -0.2035
-11 1 6 -3.1686 -0.0097
-11 1 7 0.5598 0.0765
-11 1 8 2.0447 0.1486
-11 1 9 3.4462 0.1081
-11 1 10 0.6136 -0.0763
-11 1 11 0.2807 0.0299
-11 1 12 0.1371 -0.0669
-11 1 13 -2.7330 -0.0376
-11 1 14 -0.5749 0.0188
-11 1 15 0.6268 -0.0725
-11 2 1 4.3881 0.3454
-11 2 2 1.2870 -0.4605
-11 2 3 -0.0598 0.4400
-11 2 4 1.0785 -0.3997
-11 2 5 2.0966 0.3057
-11 2 6 -3.6486 0.0430
-11 2 7 -3.1671 -0.0978
-11 2 8 -2.3286 0.1421
-11 2 9 0.0183 -0.0912
-11 2 10 3.9417 -0.0628
-11 2 11 -2.4877 0.1247
-11 2 12 0.3309 -0.2309
-11 2 13 0.2014 0.3301
-11 2 14 1.3591 -0.2547
-11 2 15 0.4496 0.1221
-11 3 1 1.4464 0.0115
-11 3 2 0.3075 0.1413
-11 3 3 3.4299 -0.0240
-11 3 4 -2.1552 -0.1162
-11 3 5 -4.1156 -0.1348
-11 3 6 0.6253 0.0142
-11 3 7 -1.7017 0.0530
-11 3 8 0.4782 0.0513
-11 3 9 -1.1995 0.0635
-11 3 10 0.1919 0.0299
-11 3 11 -0.1628 -0.0248
-11 3 12 0.0294 -0.0275
-11 3 13 1.3596 -0.0239
-11 3 14 -0.9608 -0.0490
-11 3 15 -0.3959 0.0227
-11 4 1 -3.7930 0.1022
-11 4 2 2.7360 0.1753
-11 4 3 1.9600 -0.1954
-11 4 4 -1.8583 0.1732
-11 4 5 -1.6463 -0.1007
-11 4 6 -0.5661 0.0660
-11 4 7 -0.4881 -0.0222
-11 4 8 1.3877 -0.0293
-11 4 9 2.2682 0.0030
-11 4 10 0.0514 0.0507
-11 4 11 2.5986 -0.0359
-11 4 12 -1.6310 0.0688
-11 4 13 -1.4782 -0.0948
-11 4 14 -0.0349 0.0957
-11 4 15 -0.3713 -0.0533
-11 5 1 -1.0687 0.0198
-11 5 2 -0.0476 0.0049
-11 5 3 -5.0462 -0.0255
-11 5 4 1.8569 -0.1351
-11 5 5 3.0746 0.0135
-11 5 6 -1.1098 -0.0686
-11 5 7 2.1370 0.0656
-11 5 8 -0.7329 0.0475
-11 5 9 1.2763 0.0023
-11 5 10 -0.3345 0.0562
-11 5 11 0.3830 -0.0476
-11 5 12 0.2571 -0.0121
-11 5 13 0.8889 -0.0285
-11 5 14 3.1009 0.0310
-11 5 15 1.4419 0.0570
-11 6 1 4.8546 -0.0601
-11 6 2 -2.6486 0.1235
-11 6 3 -1.8395 -0.0228
-11 6 4 -0.0368 -0.0077
-11 6 5 -2.1761 -0.0478
-11 6 6 0.1032 -0.0799
-11 6 7 0.2173 0.0523
-11 6 8 -0.6952 -0.0781
-11 6 9 -2.1586 0.0442
-11 6 10 -1.0306 -0.0018
-11 6 11 -1.9731 0.0097
-11 6 12 1.1562 0.0558
-11 6 13 2.1178 -0.0745
-11 6 14 -0.5292 0.0263
-11 6 15 -0.3483 0.0294
-11 7 1 -3.0490 0.0487
-11 7 2 -4.0460 -0.0194
-11 7 3 1.8085 -0.0049
-11 7 4 -1.7332 0.0201
-11 7 5 -0.4427 -0.0400
-11 7 6 3.0621 0.0685
-11 7 7 0.1210 0.0004
-11 7 8 1.8555 0.0294
-11 7 9 -1.4767 0.0100
-11 7 10 -1.6053 -0.0232
-11 7 11 -2.9163 0.0313
-11 7 12 -0.3027 -0.0268
-11 7 13 0.1368 0.0088
-11 7 14 -1.1097 0.0091
-11 7 15 -1.4455 0.0684
-11 8 1 -0.6060 0.0733
-11 8 2 4.4224 -0.0807
-11 8 3 0.8990 0.1589
-11 8 4 0.5669 -0.0974
-11 8 5 3.6740 0.0409
-11 8 6 1.5738 -0.0310
-11 8 7 1.5654 -0.0630
-11 8 8 0.2741 0.0523
-11 8 9 0.3701 -0.0302
-11 8 10 -1.6175 0.0300
-11 8 11 -1.5809 0.0646
-11 8 12 -1.3721 -0.0817
-11 8 13 -1.7194 0.0492
-11 8 14 0.8221 -0.0712
-11 8 15 -0.3919 0.0641
-11 9 1 2.5164 0.0437
-11 9 2 2.5596 0.0424
-11 9 3 -1.9796 -0.0136
-11 9 4 0.5587 0.0379
-11 9 5 1.9243 -0.0234
-11 9 6 0.3416 0.0275
-11 9 7 1.5373 0.0133
-11 9 8 -0.9549 0.0092
-11 9 9 0.2100 0.0383
-11 9 10 0.7028 -0.0441
-11 9 11 1.9209 0.0092
-11 9 12 -0.9163 0.0098
-11 9 13 -0.2769 -0.0133
-11 9 14 0.4805 -0.0042
-11 10 1 -1.3301 0.0020
-11 10 2 -4.6184 0.0851
-11 10 3 -0.2938 -0.0421
-11 10 4 0.6362 0.0883
-11 10 5 -1.4108 -0.0952
-11 10 6 -0.4567 -0.0026
-11 10 7 -0.5077 -0.0234
-11 10 8 0.9942 0.0014
-11 10 9 0.3897 0.0083
-11 10 10 0.6801 0.0186
-11 10 11 1.3497 -0.0146
-11 10 12 0.7542 0.0486
-11 10 13 1.5870 -0.0339
-11 10 14 -0.8747 0.0003
-11 11 1 -0.0264 -0.0612
-11 11 2 0.8810 -0.0402
-11 11 3 2.3272 0.0255
-11 11 4 -1.3243 -0.0287
-11 11 5 -4.4750 0.0891
-11 11 6 -0.7287 -0.0669
-11 11 7 -1.3285 0.0423
-11 11 8 -0.4658 -0.0017
-11 11 9 -0.3358 -0.0541
-11 11 10 0.0914 0.0442
-11 11 11 0.1630 -0.0426
-11 11 12 0.7525 0.0327
-11 11 13 -1.6671 -0.0089
-11 12 1 -0.2775 0.0177
-11 12 2 2.9054 0.0219
-11 12 3 -0.3347 0.0182
-11 12 4 -1.6982 -0.0051
-11 12 5 0.9595 0.0258
-11 12 6 2.3319 -0.0570
-11 12 7 2.2893 -0.0087
-11 12 8 -0.3018 -0.0320
-11 12 9 -1.1866 0.0599
-11 12 10 0.8932 0.0086
-11 12 11 0.3800 -0.0047
-11 12 12 -0.1399 0.0044
-11 12 13 -2.7333 0.0080
-11 13 1 0.8015 -0.0097
-11 13 2 0.0670 -0.0099
-11 13 3 -1.4372 0.0010
-11 13 4 -0.7181 0.0680
-11 13 5 1.0879 -0.0097
-11 13 6 -3.5066 0.0626
-11 13 7 -0.2612 -0.0550
-11 13 8 0.9658 0.0006
-11 13 9 1.5491 0.0131
-11 13 10 1.2381 -0.0219
-11 13 11 -0.0891 0.0161
-11 13 12 -0.4373 -0.0214
-11 13 13 0.6948 0.0493
-11 14 1 -0.9085 0.0553
-11 14 2 -2.1107 0.0046
-11 14 3 1.7335 0.0197
-11 14 4 2.2745 -0.0371
-11 14 5 -0.5545 -0.0097
-11 14 6 -2.6134 -0.0277
-11 14 7 -3.9932 -0.0202
-11 14 8 -2.3917 0.0304
-11 14 9 0.4763 0.0086
-11 14 10 -0.9726 0.0206
-11 14 11 0.0072 0.0093
-11 14 12 -0.2479 -0.0261
-11 15 1 0.4342 0.0243
-11 15 2 -1.1560 -0.0282
-11 15 3 0.3641 -0.0122
-11 15 4 1.5507 0.0130
-11 15 5 -0.0296 0.0065
-11 15 6 2.1513 0.0244
-11 15 7 -1.5106 -0.0075
-11 15 8 0.3546 -0.0326
-11 15 9 0.6013 0.0165
-11 15 10 0.4163 -0.0282
-11 15 11 1.1646 0.0215
-11 15 12 1.2633 0.0023
-11 16 1 -0.4545 -0.0314
-11 16 2 -0.3204 0.0132
-11 16 3 -1.6887 -0.0201
-11 16 4 0.9705 0.0139
-11 16 5 0.8459 -0.0268
-11 16 6 0.0590 0.0335
-11 16 7 1.8091 -0.0047
-11 16 8 2.3084 0.0124
-11 16 9 -0.3228 -0.0073
-11 16 10 -0.1920 0.0136
-11 16 11 -1.3393 -0.0069
-11 16 12 0.0875 0.0181
-11 17 1 -2.1575 -0.0387
-11 17 2 -1.1100 0.0129
-11 17 3 -1.2042 0.0257
-11 17 4 0.1953 -0.0050
-11 17 5 1.7633 0.0613
-11 17 6 -0.0083 -0.0596
-11 17 7 1.4687 0.0192
-11 17 8 -1.8699 -0.0246
-11 17 9 -1.2334 -0.0527
-11 17 10 -0.3022 0.0389
-11 17 11 -0.4528 -0.0329
-11 18 1 0.8071 0.0235
-11 18 2 -1.4322 -0.0206
-11 18 3 -0.3537 0.0014
-11 18 4 -1.7846 -0.0341
-11 18 5 0.7315 -0.0039
-11 18 6 0.7645 -0.0046
-11 18 7 -0.2355 0.0476
-11 18 8 -0.7698 -0.0047
-11 18 9 1.0522 -0.0115
-11 18 10 1.7531 -0.0412
-11 18 11 2.4572 0.0076
-11 19 1 1.4088 -0.0353
-11 19 2 1.1531 0.0017
-11 19 3 0.7216 -0.0108
-11 19 4 -1.3550 0.0333
-11 19 5 -1.6225 -0.0324
-11 19 6 -0.3022 0.0319
-11 19 7 -1.4331 -0.0612
-11 19 8 0.6374 -0.0079
-11 19 9 0.2896 -0.0037
-11 19 10 -0.9844 -0.0063
-11 19 11 -1.1391 0.0447
-11 20 1 -0.7997 0.0235
-11 20 2 1.9626 0.0224
-11 20 3 -1.0204 -0.0147
-11 20 4 -0.6642 0.0160
-11 20 5 -0.8526 0.0043
-11 20 6 1.7205 -0.0054
-11 20 7 -0.2598 0.0134
-11 20 8 0.0431 0.0176
-11 20 9 0.5065 0.0066
-11 20 10 -0.2469 -0.0126
-11 21 1 0.7678 0.0390
-11 21 2 1.2869 -0.0256
-11 21 3 1.7371 0.0237
-11 21 4 1.2118 -0.0117
-11 21 5 0.3012 -0.0060
-11 21 6 0.5370 -0.0054
-11 21 7 1.9035 -0.0014
-11 21 8 0.2058 -0.0201
-11 21 9 -1.9189 0.0163
-11 21 10 -0.0314 -0.0201
-11 22 1 -0.5424 -0.0296
-11 22 2 -1.5974 -0.0008
-11 22 3 1.1243 -0.0113
-11 22 4 0.0956 -0.0245
-11 22 5 -0.7245 0.0094
-11 22 6 -2.2714 0.0386
-11 22 7 1.5702 -0.0199
-11 22 8 0.5500 -0.0051
-11 22 9 -0.5590 -0.0211
-11 22 10 0.1741 0.0280
-11 23 1 -1.0533 -0.0336
-11 23 2 0.0687 0.0212
-11 23 3 -1.2437 -0.0023
-11 23 4 0.7209 0.0039
-11 23 5 1.1036 0.0140
-11 23 6 0.5676 -0.0415
-11 23 7 -0.1417 0.0142
-11 23 8 0.0768 -0.0143
-11 23 9 2.0950 -0.0109
-11 24 1 2.2815 0.0247
-11 24 2 0.9363 -0.0255
-11 24 3 -0.6367 0.0160
-11 24 4 -0.3535 0.0039
-11 24 5 0.4525 0.0154
-11 24 6 1.2491 0.0106
-11 24 7 -0.1008 0.0149
-11 24 8 0.7694 -0.0200
-11 24 9 -0.8913 0.0059
-11 25 1 0.5878 -0.0129
-11 25 2 -0.7667 0.0221
-11 25 3 1.6579 -0.0136
-11 25 4 -0.3314 -0.0011
-11 25 5 0.4482 -0.0285
-11 25 6 -1.1494 0.0185
-11 25 7 -2.1961 -0.0262
-11 25 8 -1.5636 0.0264
-11 26 1 -0.3385 -0.0086
-11 26 2 1.7601 -0.0134
-11 26 3 0.4574 -0.0295
-11 26 4 1.2003 0.0321
-11 26 5 -1.2492 0.0092
-11 26 6 -0.0938 0.0053
-11 26 7 0.0413 0.0138
-11 27 1 -0.3943 0.0404
-11 27 2 1.9222 -0.0285
-11 27 3 -0.3873 0.0217
-11 27 4 0.1397 -0.0306
-11 27 5 -2.4029 0.0027
-11 27 6 0.8402 -0.0151
-11 27 7 1.2382 0.0067
-11 28 1 0.8080 -0.0258
-11 28 2 -1.1455 0.0183
-11 28 3 1.5808 -0.0065
-11 28 4 -2.5066 -0.0105
-11 28 5 1.4305 0.0115
-11 28 6 -1.7295 -0.0180
-11 29 1 -1.3270 -0.0108
-11 29 2 -2.8535 0.0002
-11 29 3 0.4919 -0.0426
-11 29 4 1.4727 0.0003
-11 29 5 3.3103 -0.0087
-11 30 1 -3.4236 -0.0063
-11 30 2 -0.6513 -0.0323
-11 30 3 -3.0231 0.0459
-11 30 4 3.4311 0.0044
-11 31 1 -2.0064 -0.0220
-10 0 1 5.7994 1.5745
-10 0 2 6.8152 -0.0293
-10 0 3 0.9921 0.1381
-10 0 4 0.6359 -0.3092
-10 0 5 1.5051 -0.7825
-10 0 6 -1.4142 -0.0179
-10 0 7 -4.9008 -0.1085
-10 0 8 -1.0231 0.1683
-10 0 9 2.0422 0.5659
-10 0 10 1.9465 -0.3955
-10 0 11 1.1081 0.6179
-10 0 12 -0.9318 -0.5623
-10 0 13 -0.4685 0.1989
-10 0 14 2.5021 -0.1995
-10 0 15 -0.2512 -0.0508
-10 1 1 3.5072 0.2132
-10 1 2 2.4868 0.1844
-10 1 3 -6.1512 0.2814
-10 1 4 -0.2621 0.0481
-10 1 5 -1.4875 0.0842
-10 1 6 -0.8523 -0.1141
-10 1 7 -3.0515 -0.2534
-10 1 8 -0.3679 -0.0424
-10 1 9 -1.9168 -0.0475
-10 1 10 1.9264 0.1051
-10 1 11 -2.5535 0.0887
-10 1 12 -0.5325 0.0335
-10 1 13 2.4570 0.0279
-10 1 14 2.0052 -0.0650
-10 1 15 0.6543 0.0367
-10 2 1 -1.9320 -0.4355
-10 2 2 -2.3076 0.4246
-10 2 3 1.1763 -0.1348
-10 2 4 -0.9766 -0.1107
-10 2 5 -2.0098 0.0933
-10 2 6 -0.0570 -0.1564
-10 2 7 2.6045 0.1143
-10 2 8 1.6396 0.0653
-10 2 9 -0.3383 -0.1970
-10 2 10 -0.5278 0.3677
-10 2 11 -1.1866 -0.3819
-10 2 12 -0.0414 0.3365
-10 2 13 0.5639 -0.2618
-10 2 14 -1.5806 0.0638
-10 2 15 -0.1110 0.0535
-10 2 16 -0.5279 0.0108
-10 3 1 -1.7151 0.1278
-10 3 2 -1.2111 0.1291
-10 3 3 1.9339 0.1186
-10 3 4 -2.2138 0.0610
-10 3 5 1.9177 -0.0433
-10 3 6 0.4649 -0.0724
-10 3 7 1.9928 -0.0981
-10 3 8 -0.1960 -0.0790
-10 3 9 2.6372 0.0032
-10 3 10 0.3534 0.0498
-10 3 11 1.3340 0.0693
-10 3 12 -1.4845 0.0094
-10 3 13 -3.2505 -0.0029
-10 3 14 -0.8913 -0.0091
-10 3 15 -1.4809 -0.0210
-10 3 16 0.1018 -0.0181
-10 4 1 -0.2726 -0.0385
-10 4 2 -1.5829 -0.1744
-10 4 3 -3.2987 0.1157
-10 4 4 0.6824 0.0242
-10 4 5 1.3703 0.0270
-10 4 6 1.4382 0.0131
-10 4 7 1.4379 -0.0013
-10 4 8 -1.0466 -0.0080
-10 4 9 -0.6844 0.0617
-10 4 10 -2.0430 -0.1088
-10 4 11 -0.5558 0.1310
-10 4 12 0.7116 -0.1184
-10 4 13 0.3581 0.0916
-10 4 14 0.9936 -0.0405
-10 4 15 -0.0245 0.0303
-10 4 16 1.9723 0.0009
-10 5 1 3.0980 0.0423
-10 5 2 1.3754 0.0966
-10 5 3 0.2714 0.0226
-10 5 4 0.5141 0.1044
-10 5 5 -4.0069 -0.0510
-10 5 6 -0.2026 -0.0649
-10 5 7 -0.5185 -0.0159
-10 5 8 0.6975 -0.0507
-10 5 9 -2.2304 0.0402
-10 5 10 -0.8495 0.0043
-10 5 11 -0.4895 0.0269
-10 5 12 0.6414 0.0512
-10 5 13 2.3005 -0.0268
-10 5 14 -0.9270 0.0168
-10 5 15 -0.2355 -0.0307
-10 5 16 -0.7815 -0.0421
-10 6 1 -4.5882 0.0614
-10 6 2 -0.8716 -0.1447
-10 6 3 1.9113 -0.0498
-10 6 4 0.5580 0.0836
-10 6 5 0.9918 -0.0063
-10 6 6 0.4939 0.0994
-10 6 7 -1.1180 -0.0484
-10 6 8 0.4126 -0.0148
-10 6 9 -1.3430 0.0196
-10 6 10 0.7300 -0.0837
-10 6 11 0.5522 0.0573
-10 6 12 -0.8662 -0.0381
-10 6 13 -0.9125 0.0745
-10 6 14 0.0299 0.0253
-10 6 15 1.9597 -0.0701
-10 6 16 0.2133 -0.0317
-10 7 1 -1.3097 -0.0583
-10 7 2 2.0589 -0.0310
-10 7 3 0.5853 0.0514
-10 7 4 0.1702 -0.0243
-10 7 5 2.6128 0.0127
-10 7 6 0.1358 -0.0866
-10 7 7 0.4269 -0.0540
-10 7 8 -0.4146 0.0093
-10 7 9 1.4734 -0.0056
-10 7 10 0.6149 0.0296
-10 7 11 1.1774 -0.0025
-10 7 12 1.4656 -0.0008
-10 7 13 -1.9856 0.0266
-10 7 14 0.2164 -0.0065
-10 7 15 1.4939 0.0101
-10 7 16 2.5303 -0.0201
-10 8 1 4.3999 -0.0988
-10 8 2 -0.7405 0.0335
-10 8 3 -2.1408 -0.0589
-10 8 4 -1.5694 0.0412
-10 8 5 -0.8237 0.1038
-10 8 6 -0.5062 -0.0231
-10 8 7 0.0334 0.0300
-10 8 8 -0.3836 -0.0140
-10 8 9 1.8831 -0.0728
-10 8 10 1.4901 0.0722
-10 8 11 1.6025 -0.1519
-10 8 12 1.6225 0.1230
-10 8 13 0.6682 -0.0491
-10 8 14 -0.2195 0.0275
-10 8 15 -0.1214 -0.0384
-10 9 1 -0.2961 0.0410
-10 9 2 -3.7669 -0.0219
-10 9 3 -0.5806 0.0026
-10 9 4 0.7900 -0.0342
-10 9 5 -0.5548 0.0068
-10 9 6 -0.7818 0.0404
-10 9 7 -1.0867 -0.0560
-10 9 8 -0.0115 0.0118
-10 9 9 -0.9955 -0.0316
-10 9 10 -0.2727 0.0261
-10 9 11 -0.2483 0.0145
-10 9 12 -0.8213 -0.0232
-10 9 13 1.2024 0.0347
-10 9 14 -0.8784 -0.0133
-10 9 15 -3.2447 0.0070
-10 9 16 -3.2361 0.0300
-10 10 1 -1.3028 -0.0367
-10 10 2 2.7642 -0.0706
-10 10 3 1.4755 0.0262
-10 10 4 -1.1592 0.0094
-10 10 5 -2.3476 0.0752
-10 10 6 -0.6540 0.0189
-10 10 7 0.0745 -0.0178
-10 10 8 -0.7020 -0.0431
-10 10 9 -1.1848 0.0025
-10 10 10 -0.5346 -0.0593
-10 10 11 -0.3957 0.0653
-10 10 12 -1.2145 -0.0762
-10 10 13 -0.8327 0.0489
-10 10 14 -0.7287 -0.0146
-10 11 1 -2.3601 0.0194
-10 11 2 0.1167 0.0696
-10 11 3 0.2647 -0.0609
-10 11 4 1.3575 0.0294
-10 11 5 2.5115 -0.0540
-10 11 6 0.9271 -0.0059
-10 11 7 0.2746 0.0484
-10 11 8 -0.1652 -0.0460
-10 11 9 1.0021 0.0835
-10 11 10 0.9516 -0.0374
-10 11 11 -0.8310 -0.0107
-10 11 12 -0.6668 0.0124
-10 11 13 -0.6410 -0.0434
-10 11 14 0.2716 0.0579
-10 12 1 1.9528 -0.0176
-10 12 2 -1.7243 -0.0267
-10 12 3 -0.6719 0.0014
-10 12 4 2.9397 0.0172
-10 12 5 2.2140 -0.0361
-10 12 6 -2.3326 0.0553
-10 12 7 -3.0221 -0.0201
-10 12 8 0.3784 -0.0163
-10 12 9 1.7039 -0.0355
-10 12 10 1.0593 -0.0197
-10 12 11 -0.4352 0.0237
-10 12 12 0.6543 0.0016
-10 12 13 0.3842 0.0148
-10 13 1 0.5260 -0.0361
-10 13 2 -0.3899 -0.0529
-10 13 3 0.1684 0.0061
-10 13 4 0.8305 -0.0758
-10 13 5 -0.8557 0.0189
-10 13 6 0.7424 -0.0188
-10 13 7 -0.7936 0.0270
-10 13 8 -1.2818 0.0494
-10 13 9 -1.4082 -0.0476
-10 13 10 -1.8431 0.0263
-10 13 11 1.0562 -0.0201
-10 13 12 1.2284 -0.0094
-10 13 13 1.3358 -0.0064
-10 14 1 -1.0112 -0.0428
-10 14 2 -0.0477 -0.0011
-10 14 3 0.5024 -0.0079
-10 14 4 -1.0277 0.0100
-10 14 5 -0.1713 0.0120
-10 14 6 2.7954 -0.0279
-10 14 7 3.3935 0.0031
-10 14 8 1.4717 -0.0206
-10 14 9 -0.1786 -0.0314
-10 14 10 -1.1548 0.0215
-10 14 11 0.0503 -0.0346
-10 14 12 -0.3973 0.0694
-10 14 13 0.0604 -0.0626
-10 15 1 -0.4344 0.0030
-10 15 2 0.0888 -0.0076
-10 15 3 -1.4320 0.0032
-10 15 4 -2.6110 -0.0065
-10 15 5 0.7686 -0.0153
-10 15 6 0.2148 0.0471
-10 15 7 2.6158 0.0039
-10 15 8 1.8217 0.0469
-10 15 9 -0.0254 -0.0285
-10 15 10 1.1706 -0.0219
-10 15 11 -1.3839 0.0047
-10 15 12 -0.6376 -0.0237
-10 15 13 -0.8356 0.0269
-10 16 1 0.6956 -0.0004
-10 16 2 2.2698 0.0134
-10 16 3 -0.6399 0.0038
-10 16 4 -1.2473 -0.0026
-10 16 5 0.4226 0.0073
-10 16 6 0.5595 -0.0355
-10 16 7 -0.7033 -0.0104
-10 16 8 -1.8726 -0.0233
-10 16 9 -0.9130 0.0122
-10 16 10 0.6359 -0.0115
-10 16 11 0.1481 0.0432
-10 16 12 0.3942 -0.0450
-10 17 1 1.5435 0.0163
-10 17 2 0.5229 0.0159
-10 17 3 0.5115 -0.0429
-10 17 4 -0.4382 0.0254
-10 17 5 -2.2482 -0.0106
-10 17 6 0.1078 0.0141
-10 17 7 -1.0845 0.0466
-10 17 8 -0.3995 -0.0471
-10 17 9 1.6097 0.0469
-10 17 10 -0.5795 -0.0624
-10 17 11 1.3955 -0.0235
-10 17 12 -0.1085 0.0088
-10 18 1 -0.1559 -0.0155
-10 18 2 0.1760 -0.0044
-10 18 3 2.9962 0.0153
-10 18 4 0.9471 -0.0054
-10 18 5 -2.5765 -0.0043
-10 18 6 -1.7513 0.0234
-10 18 7 0.3459 -0.0326
-10 18 8 1.9324 0.0159
-10 18 9 0.5164 0.0128
-10 18 10 -1.4153 0.0343
-10 18 11 -1.6965 -0.0081
-10 18 12 -1.9065 -0.0087
-10 19 1 -0.6448 -0.0080
-10 19 2 0.9588 -0.0214
-10 19 3 0.8021 0.0146
-10 19 4 2.0771 -0.0377
-10 19 5 0.9089 0.0336
-10 19 6 -1.2820 -0.0011
-10 19 7 -0.2113 0.0176
-10 19 8 1.2204 0.0452
-10 19 9 -0.3629 -0.0350
-10 19 10 1.7332 0.0369
-10 19 11 -0.4028 -0.0294
-10 19 12 0.3255 0.0033
-10 20 1 -0.4558 0.0027
-10 20 2 -0.0055 -0.0102
-10 20 3 -0.0858 -0.0028
-10 20 4 2.6320 -0.0108
-10 20 5 3.3382 -0.0330
-10 20 6 0.6240 -0.0054
-10 20 7 -0.4191 0.0021
-10 20 8 -2.1729 -0.0151
-10 20 9 -1.8312 0.0045
-10 20 10 0.7892 0.0128
-10 20 11 2.0366 0.0043
-10 21 1 -0.1633 -0.0291
-10 21 2 -1.4062 -0.0135
-10 21 3 -1.1628 -0.0177
-10 21 4 -2.1051 0.0175
-10 21 5 0.7977 0.0045
-10 21 6 0.7487 0.0255
-10 21 7 0.9061 -0.0266
-10 21 8 -1.9886 0.0012
-10 21 9 -1.0924 -0.0087
-10 21 10 -2.8090 0.0045
-10 21 11 -1.0492 0.0338
-10 22 1 -0.1864 0.0209
-10 22 2 -1.1217 0.0211
-10 22 3 -1.0866 -0.0232
-10 22 4 -0.9373 0.0045
-10 22 5 -0.1140 -0.0087
-10 22 6 0.3828 -0.0457
-10 22 7 -0.6643 0.0333
-10 22 8 0.4448 0.0218
-10 22 9 0.4962 0.0170
-10 22 10 -1.6763 -0.0223
-10 23 1 1.4877 0.0167
-10 23 2 0.9944 -0.0031
-10 23 3 1.2220 0.0041
-10 23 4 0.7988 0.0185
-10 23 5 -2.8365 0.0073
-10 23 6 0.4314 0.0145
-10 23 7 -1.4916 0.0210
-10 23 8 1.0353 -0.0390
-10 23 9 -0.4056 0.0168
-10 23 10 0.0064 -0.0569
-10 24 1 -0.8799 -0.0102
-10 24 2 -0.0418 0.0041
-10 24 3 0.1656 0.0128
-10 24 4 -0.7180 -0.0370
-10 24 5 -0.8045 0.0049
-10 24 6 -0.5271 0.0121
-10 24 7 -0.8648 -0.0116
-10 24 8 -0.5399 0.0470
-10 24 9 1.2547 -0.0060
-10 24 10 1.9748 0.0212
-10 25 1 0.1920 -0.0081
-10 25 2 1.5949 -0.0082
-10 25 3 -0.7818 0.0254
-10 25 4 -0.5144 0.0105
-10 25 5 1.7199 0.0175
-10 25 6 -2.6764 -0.0325
-10 25 7 1.6608 -0.0153
-10 25 8 0.1217 0.0172
-10 25 9 1.3861 -0.0031
-10 26 1 -0.0904 0.0272
-10 26 2 -0.2405 -0.0025
-10 26 3 0.1639 -0.0124
-10 26 4 0.3535 -0.0176
-10 26 5 -0.1214 -0.0500
-10 26 6 -0.3111 0.0243
-10 26 7 0.7866 0.0143
-10 26 8 0.8277 0.0118
-10 26 9 -0.4623 0.0567
-10 27 1 -1.5441 -0.0414
-10 27 2 -3.4455 0.0109
-10 27 3 1.2086 -0.0146
-10 27 4 1.1762 0.0181
-10 27 5 -0.5108 -0.0168
-10 27 6 1.0886 0.0053
-10 27 7 -3.0030 -0.0206
-10 27 8 0.5672 -0.0098
-10 28 1 -0.3719 0.0200
-10 28 2 -1.6374 -0.0017
-10 28 3 -2.1816 -0.0122
-10 28 4 0.6793 0.0061
-10 28 5 1.8796 0.0152
-10 28 6 1.5813 -0.0138
-10 28 7 1.5970 0.0386
-10 29 1 0.4138 0.0197
-10 29 2 2.7981 -0.0056
-10 29 3 -2.4997 0.0343
-10 29 4 -1.5997 -0.0021
-10 29 5 0.4379 0.0120
-10 29 6 1.1330 -0.0269
-10 29 7 1.8631 -0.0151
-10 30 1 1.3709 -0.0070
-10 30 2 1.4839 0.0223
-10 30 3 1.9702 -0.0015
-10 30 4 -1.9190 -0.0161
-10 30 5 -2.2395 0.0108
-10 30 6 0.2998 -0.0040
-10 31 1 3.1661 -0.0069
-10 31 2 -0.3985 -0.0003
-10 31 3 2.7386 0.0004
-10 31 4 1.3566 0.0072
-10 31 5 -0.2124 0.0093
-10 32 1 0.6674 0.0178
-10 32 2 0.6108 -0.0089
-10 32 3 -2.5161 0.0087
-10 32 4 -0.9268 0.0172
-10 33 1 -6.0618 -0.0202
-10 33 2 -0.7498 0.0329
-9 0 1 2.8064 -0.3354
-9 0 2 -2.6258 0.1967
-9 0 3 -3.8589 0.7657
-9 0 4 -4.3471 0.1995
-9 0 5 -1.1998 0.4710
-9 0 6 -4.6672 0.0562
-9 0 7 -0.3094 -0.9513
-9 0 8 1.8804 0.3463
-9 0 9 -0.5922 -0.8475
-9 0 10 1.4107 0.6338
-9 0 11 -3.2704 -0.2021
-9 0 12 -1.5490 0.2693
-9 0 13 0.1648 0.1385
-9 0 14 -1.2215 -0.1970
-9 0 15 -0.9196 0.1350
-9 0 16 0.7435 -0.0915
-9 1 1 -4.1159 -0.5553
-9 1 2 -4.2049 -0.1482
-9 1 3 6.8044 -0.1740
-9 1 4 2.3186 0.0437
-9 1 5 1.0481 0.2722
-9 1 6 1.0867 0.2031
-9 1 7 2.0108 0.1398
-9 1 8 3.3090 -0.0911
-9 1 9 -1.9439 -0.0825
-9 1 10 2.2408 -0.0544
-9 1 11 -0.8537 -0.1486
-9 1 12 1.3031 0.0703
-9 1 13 -1.7689 0.0392
-9 1 14 -2.3922 0.0376
-9 1 15 0.7210 0.0305
-9 1 16 0.8561 -0.0551
-9 2 1 -3.0957 0.1607
-9 2 2 1.5652 -0.0445
-9 2 3 1.5933 -0.0860
-9 2 4 1.6348 0.2721
-9 2 5 -1.7596 -0.1004
-9 2 6 2.9196 -0.1855
-9 2 7 0.7489 0.2780
-9 2 8 -1.4334 -0.5293
-9 2 9 1.2459 0.4744
-9 2 10 -0.1639 -0.3538
-9 2 11 2.8771 0.2782
-9 2 12 0.3371 -0.1122
-9 2 13 -1.9153 -0.0241
-9 2 14 -0.3822 0.1263
-9 2 15 0.4482 -0.1248
-9 2 16 -0.0654 -0.0194
-9 3 1 -2.5036 -0.1155
-9 3 2 0.0876 -0.3541
-9 3 3 -3.7288 -0.1467
-9 3 4 0.2544 0.0946
-9 3 5 -1.3287 0.1525
-9 3 6 -0.2788 0.0515
-9 3 7 0.7380 0.0481
-9 3 8 -1.6520 0.0215
-9 3 9 0.8528 -0.0756
-9 3 10 -4.3178 -0.0661
-9 3 11 0.3004 -0.0337
-9 3 12 -0.0921 -0.0351
-9 3 13 1.1299 0.0438
-9 3 14 1.0794 0.0343
-9 3 15 0.3736 0.0211
-9 3 16 3.1095 -0.0157
-9 4 1 4.0847 -0.0501
-9 4 2 0.9335 0.0494
-9 4 3 1.5151 -0.0589
-9 4 4 -0.0992 -0.0922
-9 4 5 2.7830 -0.0355
-9 4 6 -2.0826 0.0328
-9 4 7 -1.5660 -0.0956
-9 4 8 1.2277 0.1664
-9 4 9 -0.6593 -0.1367
-9 4 10 1.0396 0.1185
-9 4 11 0.5829 -0.1285
-9 4 12 1.6351 0.0551
-9 4 13 2.4190 -0.0114
-9 4 14 1.0717 0.0127
-9 4 15 -0.4534 0.0274
-9 4 16 -1.3780 -0.0343
-9 5 1 -0.0404 -0.0929
-9 5 2 -3.9300 -0.1525
-9 5 3 -2.1522 -0.0341
-9 5 4 -0.3920 -0.0049
-9 5 5 4.0574 0.0338
-9 5 6 1.7711 0.1399
-9 5 7 -1.3978 -0.0333
-9 5 8 -0.0538 -0.0282
-9 5 9 -2.2054 -0.0263
-9 5 10 2.5148 -0.0781
-9 5 11 -0.1181 0.0015
-9 5 12 0.2301 -0.0166
-9 5 13 -0.7278 0.0241
-9 5 14 -0.1535 0.0174
-9 5 15 1.8451 -0.0425
-9 5 16 -1.5732 0.0158
-9 6 1 -0.8490 -0.0069
-9 6 2 -0.3592 -0.0211
-9 6 3 -2.1516 0.0431
-9 6 4 0.2083 -0.0974
-9 6 5 -1.6493 0.0191
-9 6 6 1.8114 0.0269
-9 6 7 0.6740 -0.0234
-9 6 8 -1.1583 0.1204
-9 6 9 0.7145 -0.0867
-9 6 10 -1.0505 0.0678
-9 6 11 -1.5269 -0.0447
-9 6 12 -0.6659 -0.0228
-9 6 13 -0.5405 0.0162
-9 6 14 -1.3746 -0.0605
-9 6 15 -0.4286 0.0566
-9 6 16 0.6822 0.0405
-9 7 1 3.1132 -0.0797
-9 7 2 2.6165 0.0568
-9 7 3 1.5186 -0.0399
-9 7 4 -0.2725 0.0071
-9 7 5 -1.4101 0.0543
-9 7 6 -0.1247 0.0429
-9 7 7 0.4536 0.0453
-9 7 8 -0.4272 -0.0300
-9 7 9 1.9526 -0.0231
-9 7 10 -0.4205 -0.0104
-9 7 11 -0.4392 -0.0354
-9 7 12 -0.9695 0.0096
-9 7 13 0.6124 -0.0205
-9 7 14 0.2091 -0.0027
-9 7 15 -3.4094 0.0241
-9 7 16 -0.4435 -0.0121
-9 8 1 -2.3509 -0.0226
-9 8 2 -1.0986 0.0297
-9 8 3 1.7001 -0.0591
-9 8 4 1.5709 -0.0438
-9 8 5 3.3365 -0.0652
-9 8 6 0.3632 -0.0134
-9 8 7 0.9914 0.1410
-9 8 8 0.3941 -0.1149
-9 8 9 -1.8189 0.1733
-9 8 10 -0.6640 -0.1444
-9 8 11 -0.6458 0.0914
-9 8 12 -1.1012 -0.0562
-9 8 13 -1.0887 -0.0390
-9 8 14 0.3666 0.0085
-9 8 15 -2.2415 -0.0331
-9 8 16 -0.9678 0.0666
-9 9 1 -0.6852 -0.0520
-9 9 2 1.8765 -0.0177
-9 9 3 1.0088 0.0457
-9 9 4 -0.4780 0.0245
-9 9 5 -2.9582 0.0268
-9 9 6 -1.9506 -0.0726
-9 9 7 1.1289 0.0332
-9 9 8 1.3702 -0.0192
-9 9 9 0.2503 -0.0412
-9 9 10 1.1005 0.0233
-9 9 11 0.7847 -0.0157
-9 9 12 -0.4152 0.0160
-9 9 13 -0.4850 -0.0086
-9 9 14 -0.0004 -0.0134
-9 9 15 1.6158 0.0071
-9 9 16 -1.2935 -0.0349
-9 10 1 -0.3336 0.0151
-9 10 2 -0.4010 -0.0175
-9 10 3 0.8859 -0.0339
-9 10 4 2.3176 -0.0239
-9 10 5 -0.0022 -0.0640
-9 10 6 -0.6017 0.0310
-9 10 7 -1.9071 0.0014
-9 10 8 0.0452 0.1327
-9 10 9 1.8241 -0.0838
-9 10 10 0.0696 0.0665
-9 10 11 0.1402 -0.0890
-9 10 12 -0.0337 0.0385
-9 10 13 1.1576 -0.0356
-9 10 14 0.7095 -0.0123
-9 10 15 6.1376 -0.0098
-9 11 1 2.4241 0.0507
-9 11 2 1.6432 -0.0253
-9 11 3 -0.3442 0.0420
-9 11 4 -0.6694 0.0056
-9 11 5 1.2001 -0.0597
-9 11 6 0.7826 0.0615
-9 11 7 -1.8223 -0.0773
-9 11 8 0.1803 0.0233
-9 11 9 0.4124 0.0055
-9 11 10 -1.4696 -0.0248
-9 11 11 -0.9505 0.0739
-9 11 12 1.4147 -0.0236
-9 11 13 -0.6028 0.0113
-9 11 14 -0.7589 -0.0125
-9 12 1 -0.0759 0.0030
-9 12 2 0.4225 -0.0077
-9 12 3 -1.9445 0.0036
-9 12 4 -4.0732 -0.0169
-9 12 5 -2.2519 0.0406
-9 12 6 1.2887 0.0049
-9 12 7 2.8224 0.0332
-9 12 8 -0.0463 0.0376
-9 12 9 -2.3959 0.0157
-9 12 10 -0.6396 0.0096
-9 12 11 -0.4302 -0.0250
-9 12 12 1.4677 -0.0334
-9 12 13 0.7401 0.0269
-9 12 14 2.4056 -0.0043
-9 13 1 -2.4089 0.0017
-9 13 2 -2.3402 0.0757
-9 13 3 0.9693 -0.0343
-9 13 4 1.2589 0.0042
-9 13 5 0.4858 -0.0060
-9 13 6 -0.2636 -0.0701
-9 13 7 2.1119 0.0163
-9 13 8 0.3991 -0.0257
-9 13 9 -0.5615 0.0303
-9 13 10 1.1225 0.0218
-9 13 11 -0.3644 -0.0086
-9 13 12 -2.3704 0.0297
-9 13 13 0.7220 -0.0197
-9 13 14 0.7944 -0.0110
-9 14 1 0.1152 0.0004
-9 14 2 0.1968 0.0064
-9 14 3 0.1968 -0.0035
-9 14 4 -0.3119 -0.0153
-9 14 5 0.5845 0.0203
-9 14 6 -0.3202 0.0200
-9 14 7 -1.2266 0.0429
-9 14 8 -0.1724 -0.0268
-9 14 9 1.3243 0.0618
-9 14 10 0.5606 -0.0756
-9 14 11 1.7985 0.0385
-9 14 12 -0.7649 -0.0419
-9 14 13 -0.1340 0.0095
-9 14 14 -2.0312 0.0219
-9 15 1 1.7219 0.0027
-9 15 2 2.4868 0.0026
-9 15 3 1.2641 0.0288
-9 15 4 0.8192 -0.0325
-9 15 5 -0.7753 0.0171
-9 15 6 -0.3215 -0.0288
-9 15 7 -2.2448 0.0012
-9 15 8 -2.0186 -0.0033
-9 15 9 0.2197 0.0086
-9 15 10 -1.5200 0.0622
-9 15 11 1.2041 -0.0131
-9 15 12 2.3100 0.0162
-9 15 13 -0.3196 -0.0179
-9 16 1 1.2450 0.0392
-9 16 2 -0.7161 -0.0181
-9 16 3 0.1846 -0.0039
-9 16 4 1.7264 0.0438
-9 16 5 -0.9566 -0.0173
-9 16 6 -2.0389 0.0370
-9 16 7 -0.3792 -0.0247
-9 16 8 0.4233 0.0340
-9 16 9 -0.2892 -0.0551
-9 16 10 0.2043 0.0423
-9 16 11 -2.3919 -0.0626
-9 16 12 -0.7980 0.0434
-9 16 13 -1.6558 -0.0202
-9 17 1 -2.6223 0.0300
-9 17 2 -1.3922 0.0017
-9 17 3 -0.3991 0.0171
-9 17 4 0.9538 -0.0038
-9 17 5 1.5297 -0.0619
-9 17 6 -0.5363 0.0349
-9 17 7 -0.0222 -0.0469
-9 17 8 1.5050 0.0407
-9 17 9 -1.8938 0.0162
-9 17 10 1.6820 -0.0089
-9 17 11 -0.9622 0.0576
-9 17 12 -0.8679 -0.0520
-9 17 13 -0.9135 0.0341
-9 18 1 -0.4875 -0.0315
-9 18 2 0.7668 0.0117
-9 18 3 -0.6255 -0.0020
-9 18 4 -0.3169 0.0127
-9 18 5 1.4075 0.0355
-9 18 6 1.1265 -0.0332
-9 18 7 -0.9562 0.0230
-9 18 8 -1.1440 -0.0221
-9 18 9 0.2479 0.0059
-9 18 10 -0.7040 -0.0169
-9 18 11 1.8667 0.0201
-9 18 12 1.5333 0.0011
-9 19 1 0.6930 0.0429
-9 19 2 -1.0309 0.0435
-9 19 3 -0.9439 -0.0234
-9 19 4 -1.4248 0.0058
-9 19 5 0.2721 -0.0027
-9 19 6 2.3207 -0.0485
-9 19 7 0.4841 0.0418
-9 19 8 -4.6467 -0.0115
-9 19 9 0.2454 0.0363
-9 19 10 -2.5256 -0.0011
-9 19 11 1.4013 -0.0231
-9 19 12 -0.3618 0.0401
-9 19 14 4.5005 -0.0029
-9 20 1 1.2175 -0.0176
-9 20 2 -0.6774 -0.0065
-9 20 3 -0.3659 0.0332
-9 20 4 -2.3083 -0.0002
-9 20 5 -1.0812 0.0339
-9 20 6 0.6491 0.0080
-9 20 7 1.7674 -0.0304
-9 20 8 1.2011 -0.0051
-9 20 9 -1.5841 0.0064
-9 20 10 -1.2454 -0.0176
-9 20 11 -2.5131 0.0276
-9 20 12 -1.0431 -0.0189
-9 21 1 0.1640 0.0099
-9 21 2 -0.7510 -0.0027
-9 21 3 -0.6452 0.0189
-9 21 4 -0.0862 -0.0326
-9 21 5 -1.5771 -0.0053
-9 21 6 -2.2382 -0.0122
-9 21 7 -0.5328 0.0129
-9 21 8 6.0645 0.0327
-9 21 9 0.9796 -0.0090
-9 21 10 2.3464 0.0208
-9 21 11 -2.0625 -0.0267
-9 21 12 0.9902 0.0269
-9 22 1 -0.1827 0.0156
-9 22 2 1.6375 -0.0104
-9 22 3 1.2695 0.0177
-9 22 4 1.3273 0.0464
-9 22 5 -2.3264 -0.0186
-9 22 6 -1.9738 0.0247
-9 22 7 -0.8665 -0.0377
-9 22 8 0.1160 -0.0320
-9 22 9 3.7608 -0.0222
-9 22 10 2.9035 0.0333
-9 22 11 2.1900 -0.0303
-9 23 1 -0.5363 0.0117
-9 23 2 1.2590 0.0158
-9 23 3 -0.6088 -0.0092
-9 23 4 0.1603 0.0042
-9 23 5 1.2942 -0.0214
-9 23 6 0.0390 0.0249
-9 23 7 0.3202 -0.0212
-9 23 8 -2.9531 0.0293
-9 23 9 1.8112 0.0132
-9 23 10 0.3904 -0.0211
-9 23 11 1.4903 0.0247
-9 24 1 0.2514 -0.0237
-9 24 2 0.0201 0.0261
-9 24 3 -0.3712 -0.0051
-9 24 4 -0.1835 0.0160
-9 24 5 2.6853 0.0106
-9 24 6 -0.2352 -0.0440
-9 24 7 -0.1874 0.0112
-9 24 8 0.4250 -0.0363
-9 24 9 -2.7227 0.0079
-9 24 10 0.2031 0.0071
-9 25 1 0.0901 0.0265
-9 25 2 -1.8960 -0.0048
-9 25 3 0.9596 -0.0173
-9 25 4 -0.5118 -0.0142
-9 25 5 -0.1783 0.0115
-9 25 6 2.1753 0.0071
-9 25 7 0.5280 0.0474
-9 25 8 0.6772 -0.0222
-9 25 9 -2.1621 0.0060
-9 25 10 -1.1102 -0.0008
-9 26 1 -0.4121 -0.0071
-9 26 2 -1.8516 -0.0166
-9 26 3 -0.3020 0.0167
-9 26 4 1.0661 -0.0127
-9 26 5 -1.0667 0.0327
-9 26 6 1.6788 -0.0113
-9 26 7 -0.3265 -0.0390
-9 26 8 -1.3441 0.0091
-9 26 9 2.4951 -0.0264
-9 26 10 -1.1109 -0.0014
-9 27 1 0.8745 0.0103
-9 27 2 1.4750 0.0109
-9 27 3 -2.1404 0.0181
-9 27 4 -0.7377 -0.0054
-9 27 5 -0.3841 0.0123
-9 27 6 0.4955 0.0094
-9 27 7 1.5705 -0.0132
-9 27 8 -0.4278 0.0064
-9 27 9 -0.4078 -0.0137
-9 28 1 -0.4984 0.0019
-9 28 2 2.8417 -0.0054
-9 28 3 1.0472 -0.0065
-9 28 4 -1.6866 0.0118
-9 28 5 0.5773 -0.0319
-9 28 6 -0.9354 0.0317
-9 28 7 0.1373 -0.0075
-9 28 8 0.5464 0.0036
-9 28 9 -2.7295 0.0163
-9 29 1 -0.5964 -0.0214
-9 29 2 0.1743 0.0024
-9 29 3 2.6446 -0.0080
-9 29 4 0.8107 0.0292
-9 29 5 -0.8594 0.0022
-9 29 6 -3.3495 0.0160
-9 29 7 -1.3964 0.0025
-9 29 8 2.6497 -0.0092
-9 30 1 1.2066 -0.0089
-9 30 2 -2.6301 0.0157
-9 30 3 -1.2293 0.0011
-9 30 4 1.8116 -0.0085
-9 30 5 0.2964 -0.0034
-9 30 6 0.1959 -0.0229
-9 30 7 -0.6328 0.0183
-9 31 1 1.3640 0.0092
-9 31 2 0.4472 -0.0157
-9 31 3 -1.7650 0.0119
-9 31 4 -2.7494 0.0057
-9 31 5 -1.0601 0.0172
-9 31 6 1.1865 -0.0076
-9 31 7 -0.5978 0.0219
-9 32 1 -3.4929 0.0220
-9 32 2 0.8629 -0.0045
-9 32 3 1.4788 -0.0078
-9 32 4 0.5265 -0.0186
-9 32 5 0.7244 0.0084
-9 32 6 1.2707 -0.0013
-9 33 1 0.2626 -0.0055
-9 33 2 0.0825 -0.0056
-9 33 3 0.6478 0.0073
-9 33 4 3.3873 0.0125
-9 33 5 0.6074 0.0233
-9 34 1 3.7585 0.0003
-9 34 2 -0.3225 0.0080
-9 34 3 0.2486 -0.0027
-9 34 4 -0.3135 -0.0077
-9 35 1 -1.9858 -0.0287
-9 35 2 -1.8833 0.0075
-8 0 1 -4.1330 -0.7191
-8 0 2 -1.2975 -0.5348
-8 0 3 4.1296 -0.6589
-8 0 4 5.0832 -0.5268
-8 0 5 5.7340 1.0010
-8 0 6 5.9021 -0.3030
-8 0 7 6.3673 1.2638
-8 0 8 1.4490 -0.5771
-8 0 9 0.8994 0.2980
-8 0 10 -2.1995 -0.3242
-8 0 11 1.4725 -0.4173
-8 0 12 1.9449 0.1705
-8 0 13 -0.5075 -0.1262
-8 0 14 -0.3928 0.1337
-8 0 15 2.2648 0.1828
-8 0 16 -0.3754 -0.2366
-8 1 1 -2.8363 0.1579
-8 1 2 1.0894 0.0853
-8 1 3 -5.2424 -0.1067
-8 1 4 -3.1515 -0.1976
-8 1 5 -1.4531 -0.4132
-8 1 6 1.2420 -0.0095
-8 1 7 2.0999 0.1917
-8 1 8 -1.8843 0.0726
-8 1 9 1.0132 0.2041
-8 1 10 -0.2925 -0.0006
-8 1 11 -0.9551 -0.0016
-8 1 12 1.9240 -0.0991
-8 1 13 -0.0660 -0.1077
-8 1 14 0.5471 0.0423
-8 1 15 0.4160 -0.0394
-8 1 16 -2.0803 0.0591
-8 2 1 2.7753 0.0267
-8 2 2 -1.6435 -0.2301
-8 2 3 -5.1289 -0.0968
-8 2 4 -2.6721 0.2637
-8 2 5 -1.5921 -0.4376
-8 2 6 -1.5087 0.5864
-8 2 7 -3.7616 -0.5103
-8 2 8 -0.2524 0.5235
-8 2 9 -1.6738 -0.3281
-8 2 10 -0.4883 0.0221
-8 2 11 -2.4046 0.0658
-8 2 12 -1.6155 -0.1675
-8 2 13 1.1006 0.1204
-8 2 14 0.9827 -0.0174
-8 2 15 -1.0883 -0.0938
-8 2 16 0.6033 0.1863
-8 3 1 8.0011 -0.0038
-8 3 2 0.9004 0.2027
-8 3 3 2.1953 0.0162
-8 3 4 0.7918 -0.1883
-8 3 5 4.0991 -0.1172
-8 3 6 2.0771 -0.0328
-8 3 7 -2.3401 0.0791
-8 3 8 0.3412 0.1534
-8 3 9 -2.3857 0.0698
-8 3 10 0.1401 0.0082
-8 3 11 1.7287 -0.0383
-8 3 12 -0.1711 -0.0037
-8 3 13 2.4512 -0.0280
-8 3 14 1.1369 -0.0153
-8 3 15 -0.5041 0.0156
-8 3 16 -0.9908 -0.0223
-8 4 1 -4.0464 -0.0771
-8 4 2 -1.2758 0.0551
-8 4 3 0.8613 0.1240
-8 4 4 -0.7687 -0.1316
-8 4 5 0.2885 0.1631
-8 4 6 -0.2306 -0.1405
-8 4 7 2.2811 0.1714
-8 4 8 -1.9094 -0.1912
-8 4 9 -0.5495 0.1152
-8 4 10 0.1339 -0.0648
-8 4 11 0.1287 0.0341
-8 4 12 -0.2050 0.0505
-8 4 13 -1.8497 -0.0301
-8 4 14 -1.1052 -0.0378
-8 4 15 0.1716 0.0203
-8 4 16 0.9068 -0.0303
-8 5 1 -6.2831 0.0403
-8 5 2 2.1226 0.0103
-8 5 3 2.4037 -0.0040
-8 5 4 2.2694 -0.1203
-8 5 5 -3.5361 -0.0445
-8 5 6 -2.6990 -0.0342
-8 5 7 2.6542 0.0419
-8 5 8 -0.1616 0.1018
-8 5 9 1.9031 -0.0027
-8 5 10 -0.9899 0.0492
-8 5 11 -3.2873 -0.0152
-8 5 12 -1.3469 -0.0335
-8 5 13 -1.3625 0.0177
-8 5 14 -0.0119 -0.0592
-8 5 15 -0.8977 0.0174
-8 5 16 0.6622 0.0244
-8 6 1 5.3645 -0.0151
-8 6 2 5.9775 0.0992
-8 6 3 4.0569 0.0514
-8 6 4 2.4688 0.0521
-8 6 5 -1.2861 0.0386
-8 6 6 -0.0195 -0.1646
-8 6 7 -1.6613 0.0647
-8 6 8 2.6792 -0.1019
-8 6 9 2.8312 0.0268
-8 6 10 1.2483 0.0519
-8 6 11 1.0885 -0.0294
-8 6 12 -0.0969 0.0623
-8 6 13 1.1174 -0.0468
-8 6 14 0.2153 0.0213
-8 6 15 0.1231 0.0132
-8 6 16 -1.7780 -0.0585
-8 7 1 -0.6981 0.1995
-8 7 2 -3.4128 -0.0175
-8 7 3 -1.3441 -0.0283
-8 7 4 -0.9188 0.0399
-8 7 5 1.8960 -0.0452
-8 7 6 2.0066 0.0105
-8 7 7 -1.3396 0.0485
-8 7 8 1.0064 0.0335
-8 7 9 -1.2178 0.0477
-8 7 10 -0.0487 -0.0205
-8 7 11 1.8553 0.0016
-8 7 12 0.8827 -0.0016
-8 7 13 -0.8852 -0.0285
-8 7 14 -1.1069 0.0142
-8 7 15 1.8946 -0.0224
-8 7 16 -0.1518 0.0343
-8 8 1 -1.2562 0.1825
-8 8 2 -1.4343 0.0485
-8 8 3 -0.7790 0.0268
-8 8 4 -3.1123 0.1186
-8 8 5 -3.2793 -0.1387
-8 8 6 -4.2624 0.1233
-8 8 7 0.1303 -0.2271
-8 8 8 -0.4113 0.1322
-8 8 9 -0.4757 -0.0912
-8 8 10 1.2415 0.0783
-8 8 11 0.4354 0.0681
-8 8 12 0.6770 -0.0363
-8 8 13 -0.3459 0.0515
-8 8 14 1.7518 0.0011
-8 8 15 0.7542 -0.0252
-8 8 16 0.2310 0.0218
-8 9 1 -1.2255 -0.0444
-8 9 2 -0.1079 0.0519
-8 9 3 0.3073 -0.0418
-8 9 4 1.0361 0.0053
-8 9 5 0.2705 -0.0037
-8 9 6 -2.2318 0.0176
-8 9 7 -1.7485 0.0186
-8 9 8 -2.1354 -0.0084
-8 9 9 -0.3952 0.0604
-8 9 10 -1.3879 -0.0324
-8 9 11 -1.3342 0.0062
-8 9 12 0.0905 0.0026
-8 9 13 2.0523 -0.0163
-8 9 14 1.4972 0.0376
-8 9 15 1.1130 0.0017
-8 10 1 -0.2546 0.0411
-8 10 2 0.0628 0.0676
-8 10 3 -2.6901 0.0761
-8 10 4 -0.1812 -0.0824
-8 10 5 1.9317 0.0734
-8 10 6 3.2494 -0.1296
-8 10 7 -0.9342 0.0534
-8 10 8 -0.6923 -0.1073
-8 10 9 0.1040 0.1167
-8 10 10 -1.8434 -0.0232
-8 10 11 -0.4766 0.0478
-8 10 12 0.1198 0.0163
-8 10 13 0.3075 -0.0031
-8 10 14 -2.6298 -0.0074
-8 10 15 -1.9180 0.0387
-8 11 1 1.4799 -0.0394
-8 11 2 -1.9813 -0.0279
-8 11 3 -2.0544 0.0459
-8 11 4 -1.1576 -0.0385
-8 11 5 -0.8386 0.0753
-8 11 6 1.4632 0.0049
-8 11 7 1.6526 -0.0204
-8 11 8 -0.3155 0.0398
-8 11 9 -1.3489 -0.0664
-8 11 10 2.0048 0.0581
-8 11 11 1.6336 -0.0524
-8 11 12 0.4886 -0.0134
-8 11 13 -0.0278 0.0570
-8 11 14 1.2814 -0.0155
-8 11 15 -1.6453 0.0662
-8 12 1 -0.3804 0.0211
-8 12 2 -1.3964 0.0221
-8 12 3 3.8160 -0.0119
-8 12 4 3.8989 -0.0017
-8 12 5 2.9784 -0.0486
-8 12 6 -0.2370 -0.0388
-8 12 7 0.9152 -0.0132
-8 12 8 -0.8002 -0.0004
-8 12 9 -1.4306 -0.0095
-8 12 10 1.5129 0.0416
-8 12 11 0.7509 -0.0104
-8 12 12 -0.4254 0.0478
-8 12 13 -0.8485 -0.0343
-8 12 14 0.6241 -0.0054
-8 13 1 1.0408 0.0746
-8 13 2 3.7073 -0.0426
-8 13 3 -0.1107 0.0104
-8 13 4 -1.9834 0.0749
-8 13 5 -0.9244 0.0164
-8 13 6 -0.0226 0.0424
-8 13 7 0.0683 -0.0079
-8 13 8 1.4843 -0.0518
-8 13 9 2.1337 0.0076
-8 13 10 -1.1563 -0.0393
-8 13 11 0.3999 0.0216
-8 13 12 0.4918 -0.0005
-8 13 13 -0.6883 -0.0091
-8 13 14 -2.0537 0.0209
-8 14 1 1.2176 0.0209
-8 14 2 2.2245 0.0539
-8 14 3 -1.5863 -0.0098
-8 14 4 -1.3887 0.0411
-8 14 5 -3.0731 -0.0581
-8 14 6 -1.2434 0.0347
-8 14 7 -2.1748 -0.0588
-8 14 8 -0.0445 0.0540
-8 14 9 0.6202 -0.0314
-8 14 10 -1.2416 0.0393
-8 14 11 -0.1250 0.0092
-8 14 12 1.4472 -0.0149
-8 14 13 0.2674 0.0326
-8 14 14 -1.8029 -0.0050
-8 15 1 0.2528 -0.0527
-8 15 2 -1.7995 0.0314
-8 15 3 0.0151 -0.0212
-8 15 4 -0.0933 0.0698
-8 15 5 0.6403 0.0096
-8 15 6 -0.4301 -0.0255
-8 15 7 -0.6101 -0.0056
-8 15 8 -0.5179 -0.0491
-8 15 9 -1.0141 0.0037
-8 15 10 1.2303 -0.0450
-8 15 11 -2.4729 0.0152
-8 15 12 -2.9886 0.0158
-8 15 13 -1.0290 -0.0032
-8 15 14 0.5489 0.0211
-8 16 1 -2.9723 0.0269
-8 16 2 -2.2801 -0.0059
-8 16 3 -0.1839 0.0409
-8 16 4 -0.5065 -0.0814
-8 16 5 2.3858 0.0375
-8 16 6 1.4117 -0.0499
-8 16 7 2.0006 0.0478
-8 16 8 -0.5983 -0.0429
-8 16 9 -0.6829 0.0599
-8 16 10 1.0550 -0.0411
-8 16 11 0.8159 0.0170
-8 16 12 -0.4370 -0.0178
-8 16 13 1.0235 0.0092
-8 16 14 2.8273 0.0032
-8 17 1 1.1056 -0.0466
-8 17 2 0.5004 -0.0360
-8 17 3 0.1211 0.0356
-8 17 4 0.9418 -0.0163
-8 17 5 -1.3203 0.0693
-8 17 6 0.0748 0.0027
-8 17 7 1.6614 -0.0401
-8 17 8 1.0653 0.0209
-8 17 9 1.9634 -0.0727
-8 17 10 -1.8273 0.0598
-8 17 11 1.1405 -0.0307
-8 17 12 2.6491 0.0207
-8 17 13 1.3317 0.0317
-8 18 1 2.4682 0.0282
-8 18 2 -0.2631 -0.0134
-8 18 3 -1.0202 -0.0286
-8 18 4 -1.4582 0.0125
-8 18 5 -2.4910 -0.0452
-8 18 6 0.5802 0.0240
-8 18 7 0.0705 -0.0023
-8 18 8 1.5967 0.0444
-8 18 9 1.0869 -0.0094
-8 18 10 -0.3633 0.0122
-8 18 11 -0.6884 -0.0272
-8 18 12 -0.7237 0.0060
-8 18 13 -0.5623 -0.0179
-8 19 1 -0.1734 -0.0040
-8 19 2 1.1584 -0.0314
-8 19 3 1.1774 0.0155
-8 19 4 -0.0641 0.0100
-8 19 5 0.2290 -0.0174
-8 19 6 -0.9850 0.0141
-8 19 7 -1.1529 -0.0263
-8 19 8 2.3720 -0.0677
-8 19 9 -0.4347 0.0059
-8 19 10 2.2802 -0.0393
-8 19 11 0.0887 0.0462
-8 19 12 -0.9082 -0.0127
-8 19 13 1.2098 -0.0178
-8 20 1 -2.2105 -0.0162
-8 20 2 0.4891 0.0224
-8 20 3 -0.0634 -0.0457
-8 20 4 1.2025 0.0202
-8 20 5 1.1807 -0.0030
-8 20 6 -2.3156 0.0098
-8 20 7 0.1805 0.0128
-8 20 8 1.2503 0.0033
-8 20 9 1.6047 -0.0205
-8 20 10 1.8438 0.0087
-8 20 11 0.2044 -0.0225
-8 20 12 0.6486 -0.0032
-8 21 1 -1.7165 -0.0217
-8 21 2 0.1708 0.0386
-8 21 3 0.5162 -0.0387
-8 21 4 0.7977 0.0309
-8 21 5 1.2403 -0.0084
-8 21 6 -0.1408 -0.0117
-8 21 7 -0.0211 0.0033
-8 21 8 -3.8271 -0.0349
-8 21 9 1.3526 0.0084
-8 21 10 0.8221 0.0050
-8 21 11 2.0415 0.0143
-8 21 12 1.2014 0.0066
-8 22 1 2.0805 0.0059
-8 22 2 -0.4949 -0.0255
-8 22 3 -0.0476 0.0316
-8 22 4 0.3721 -0.0599
-8 22 5 0.9718 0.0446
-8 22 6 2.5243 -0.0056
-8 22 7 -1.0043 0.0340
-8 22 8 -2.5528 0.0003
-8 22 9 -1.9828 0.0075
-8 22 10 -2.2401 -0.0597
-8 22 11 0.4300 -0.0010
-8 22 12 -0.1259 -0.0298
-8 22 14 -1.3007 -0.0398
-8 23 1 1.1383 0.0059
-8 23 2 -1.3179 -0.0325
-8 23 3 -0.5887 0.0214
-8 23 4 -0.5449 -0.0419
-8 23 5 -1.3728 0.0085
-8 23 6 2.1488 -0.0060
-8 23 7 -0.6060 -0.0167
-8 23 8 0.6665 0.0326
-8 23 9 -2.9081 -0.0440
-8 23 10 -0.4476 0.0437
-8 23 11 -0.1727 -0.0098
-8 23 12 -1.3567 0.0317
-8 24 1 -1.6056 -0.0000
-8 24 2 -0.1373 -0.0159
-8 24 3 0.5374 -0.0189
-8 24 4 -0.7433 0.0285
-8 24 5 0.0583 -0.0238
-8 24 6 0.6232 0.0517
-8 24 7 1.7626 -0.0196
-8 24 8 0.8243 0.0174
-8 24 9 -0.5067 -0.0142
-8 24 10 0.3821 0.0014
-8 24 11 -0.8525 -0.0163
-8 25 1 -0.9502 -0.0201
-8 25 2 0.4291 -0.0027
-8 25 3 -0.8070 -0.0096
-8 25 4 0.9103 -0.0092
-8 25 5 2.1042 -0.0215
-8 25 6 -1.8927 -0.0142
-8 25 7 0.7984 0.0043
-8 25 8 0.1762 -0.0109
-8 25 9 1.5206 0.0419
-8 25 10 -1.4363 -0.0263
-8 25 11 -2.1004 0.0237
-8 26 1 0.6725 -0.0367
-8 26 2 1.0913 0.0147
-8 26 3 -0.5040 -0.0119
-8 26 4 -0.5706 0.0187
-8 26 5 -2.2685 0.0011
-8 26 6 -1.1192 -0.0092
-8 26 7 0.5251 0.0348
-8 26 8 1.1666 -0.0355
-8 26 9 0.1240 -0.0183
-8 26 10 -0.7140 -0.0057
-8 27 1 0.4128 0.0043
-8 27 2 0.4384 0.0078
-8 27 3 2.5440 -0.0288
-8 27 4 -0.3761 0.0126
-8 27 5 -0.7039 -0.0211
-8 27 6 0.4063 0.0005
-8 27 7 -0.9976 0.0186
-8 27 8 0.8429 0.0130
-8 27 9 -0.5820 -0.0031
-8 27 10 -0.9226 0.0040
-8 28 1 0.6974 -0.0030
-8 28 2 -0.5074 -0.0239
-8 28 3 0.6850 0.0377
-8 28 4 0.8207 -0.0072
-8 28 5 1.8303 0.0456
-8 28 6 -0.9348 -0.0219
-8 28 7 -1.4394 -0.0157
-8 28 8 -0.4488 0.0038
-8 28 9 0.1345 -0.0167
-8 28 10 -0.1238 -0.0116
-8 29 1 0.1191 0.0462
-8 29 2 -1.4786 -0.0040
-8 29 3 -3.5898 0.0115
-8 29 4 0.7210 -0.0506
-8 29 5 0.4128 -0.0113
-8 29 6 2.6261 -0.0095
-8 29 7 2.1189 -0.0077
-8 29 8 -2.0384 0.0464
-8 29 9 -1.5459 0.0085
-8 29 10 0.6847 0.0066
-8 30 1 0.1155 -0.0101
-8 30 2 1.3459 -0.0186
-8 30 3 0.1184 -0.0247
-8 30 4 -0.7104 0.0316
-8 30 5 -2.2823 -0.0140
-8 30 6 0.1424 0.0308
-8 30 7 0.6924 -0.0399
-8 30 8 0.2164 -0.0009
-8 30 9 2.5605 -0.0050
-8 31 1 -2.4635 -0.0271
-8 31 2 -0.3431 0.0232
-8 31 3 2.8688 -0.0188
-8 31 4 1.0854 -0.0170
-8 31 5 1.7732 -0.0094
-8 31 6 -1.7086 0.0038
-8 31 7 -0.7742 0.0334
-8 31 8 1.9088 -0.0126
-8 32 1 -0.2511 -0.0203
-8 32 2 -2.3664 0.0134
-8 32 3 -0.0795 -0.0043
-8 32 4 2.1864 -0.0053
-8 32 5 3.0050 0.0054
-8 32 6 0.6232 -0.0319
-8 32 7 -2.8139 0.0057
-8 33 1 2.6636 0.0246
-8 33 2 1.2053 -0.0108
-8 33 3 -0.9296 -0.0086
-8 33 4 -2.6113 0.0015
-8 33 5 -1.9432 -0.0262
-8 33 6 0.4018 0.0252
-8 33 7 -0.7269 0.0158
-8 34 1 -2.3066 -0.0234
-8 34 2 1.3977 -0.0257
-8 34 3 -0.7929 0.0263
-8 34 4 -2.1297 -0.0057
-8 34 5 0.3698 0.0048
-8 34 6 0.5539 -0.0051
-8 35 1 -1.2712 0.0276
-8 35 2 0.7168 -0.0151
-8 35 3 -1.3430 0.0111
-8 35 4 1.2313 -0.0053
-8 35 5 -0.9786 0.0138
-8 36 1 2.2740 0.0205
-8 36 2 -0.7939 0.0141
-8 36 3 1.8990 -0.0205
-8 37 1 1.9370 -0.0530
-7 0 1 -2.8460 0.3802
-7 0 2 -1.4325 1.1486
-7 0 3 -1.9332 -0.4715
-7 0 4 -2.6048 0.4669
-7 0 5 -9.0777 -1.8314
-7 0 6 -1.7357 0.3953
-7 0 7 -1.4066 -0.2917
-7 0 8 -2.6387 0.2722
-7 0 9 0.4387 0.5837
-7 0 10 0.2061 -0.0225
-7 0 11 -1.8175 0.2574
-7 0 12 -0.8170 -0.1077
-7 0 13 0.4061 -0.3761
-7 0 14 0.3163 0.3464
-7 0 15 -1.2952 -0.5131
-7 0 16 -0.0543 0.4455
-7 1 1 -0.7725 0.2901
-7 1 2 -0.1191 -0.0891
-7 1 3 3.6533 0.4116
-7 1 4 0.9365 0.2925
-7 1 5 -0.3213 -0.0138
-7 1 6 -5.8119 -0.1997
-7 1 7 -3.9632 -0.3095
-7 1 8 -2.5390 -0.0459
-7 1 9 0.3445 -0.1264
-7 1 10 -0.9904 0.0811
-7 1 11 2.4361 0.2096
-7 1 12 -2.5744 0.0092
-7 1 13 -0.8191 0.0742
-7 1 14 2.6314 -0.0499
-7 1 15 -1.5865 -0.0450
-7 1 16 1.7777 -0.0287
-7 2 1 3.0088 0.1515
-7 2 2 4.0610 -0.1853
-7 2 3 4.0130 0.4811
-7 2 4 -0.0296 -0.7434
-7 2 5 5.8617 0.6647
-7 2 6 0.3708 -0.5863
-7 2 7 0.3062 0.2686
-7 2 8 1.5906 0.0625
-7 2 9 -1.1142 -0.0608
-7 2 10 0.0947 0.1610
-7 2 11 1.9261 -0.1065
-7 2 12 1.3771 -0.0061
-7 2 13 0.6051 0.1589
-7 2 14 0.2512 -0.2930
-7 2 15 1.1967 0.3528
-7 2 16 0.2917 -0.2968
-7 3 1 -5.9994 0.1080
-7 3 2 0.6564 0.2313
-7 3 3 3.8063 0.1003
-7 3 4 1.6142 0.0912
-7 3 5 -2.4876 0.0231
-7 3 6 -1.8863 -0.0301
-7 3 7 0.3231 -0.1503
-7 3 8 1.1710 -0.1538
-7 3 9 0.9867 0.0031
-7 3 10 3.7326 0.0297
-7 3 11 -1.3335 0.0818
-7 3 12 2.1067 0.0769
-7 3 13 -1.2517 0.0117
-7 3 14 -3.0049 -0.0309
-7 3 15 0.3822 -0.0080
-7 3 16 -0.5174 0.0232
-7 4 1 -1.6557 0.2425
-7 4 2 -1.4007 -0.0158
-7 4 3 -1.8402 -0.2459
-7 4 4 6.2248 0.3282
-7 4 5 -1.5750 -0.1817
-7 4 6 -0.2671 0.2018
-7 4 7 0.3017 -0.1218
-7 4 8 -0.6068 0.0281
-7 4 9 2.1513 -0.0258
-7 4 10 -0.2091 0.0238
-7 4 11 -1.8534 -0.0090
-7 4 12 -1.3053 0.0137
-7 4 13 0.3601 -0.0525
-7 4 14 1.1676 0.1032
-7 4 15 -0.3198 -0.1120
-7 4 16 -1.0646 0.0958
-7 5 1 7.1213 0.1526
-7 5 2 1.7308 0.1292
-7 5 3 -4.4955 0.0657
-7 5 4 -1.4516 0.1249
-7 5 5 0.5508 0.0689
-7 5 6 3.3204 -0.1347
-7 5 7 -1.1765 -0.0302
-7 5 8 0.1738 -0.1027
-7 5 9 2.0284 0.0015
-7 5 10 -1.4475 0.0735
-7 5 11 3.5586 0.0087
-7 5 12 -0.4363 0.0673
-7 5 13 1.5901 -0.0518
-7 5 14 0.2871 0.0364
-7 5 15 0.9328 0.0023
-7 5 16 0.8134 -0.0237
-7 6 1 -4.3740 -0.0482
-7 6 2 -6.7873 0.0530
-7 6 3 -1.4445 -0.1079
-7 6 4 -7.9006 0.0976
-7 6 5 0.1016 -0.0194
-7 6 6 0.6747 0.1249
-7 6 7 -1.1846 -0.0125
-7 6 8 -0.0872 -0.0467
-7 6 9 -2.8760 0.0633
-7 6 10 -0.5021 -0.1223
-7 6 11 1.8655 0.0523
-7 6 12 1.3059 -0.0194
-7 6 13 -1.9603 -0.0044
-7 6 14 -2.0061 0.0656
-7 6 15 0.4443 -0.0499
-7 6 16 0.9382 0.0754
-7 7 1 -1.4332 -0.1341
-7 7 2 -1.7629 0.0350
-7 7 3 3.1965 0.0699
-7 7 4 -0.7405 -0.0577
-7 7 5 -0.7005 -0.0554
-7 7 6 -5.5398 0.0017
-7 7 7 0.3397 -0.1016
-7 7 8 -1.1352 -0.0206
-7 7 9 -3.2261 -0.0001
-7 7 10 2.0721 0.0224
-7 7 11 -2.0670 0.0544
-7 7 12 0.7476 -0.0256
-7 7 13 -0.6091 0.0365
-7 7 14 2.7413 -0.0266
-7 7 15 -1.5467 0.0106
-7 7 16 -1.3538 -0.0190
-7 8 1 3.1631 -0.1508
-7 8 2 4.9228 -0.1763
-7 8 3 -2.0852 0.1704
-7 8 4 5.2552 -0.1682
-7 8 5 1.8812 0.2536
-7 8 6 -0.3668 -0.1227
-7 8 7 0.1140 0.0598
-7 8 8 -2.0169 -0.0474
-7 8 9 0.0161 -0.0756
-7 8 10 -0.7375 0.0301
-7 8 11 -1.7096 -0.0714
-7 8 12 -0.4237 0.0124
-7 8 13 2.4406 0.0571
-7 8 14 0.4830 -0.0873
-7 8 15 -0.9858 0.0956
-7 8 16 2.5324 -0.1122
-7 9 1 2.0293 0.1240
-7 9 2 2.3765 -0.0427
-7 9 3 -4.6826 0.0172
-7 9 4 0.2071 -0.0107
-7 9 5 1.9519 -0.0544
-7 9 6 7.1523 0.0210
-7 9 7 1.1665 -0.0447
-7 9 8 1.3595 0.0450
-7 9 9 3.1061 -0.0135
-7 9 10 -1.5729 -0.0087
-7 9 11 2.2187 0.0156
-7 9 12 -0.2489 -0.0182
-7 9 13 0.4578 0.0263
-7 9 14 -3.5003 -0.0220
-7 9 15 0.1313 -0.0297
-7 10 1 4.2952 -0.0688
-7 10 2 -0.1573 -0.0155
-7 10 3 4.2130 -0.1215
-7 10 4 -3.4559 0.1754
-7 10 5 -2.4854 -0.0772
-7 10 6 1.9080 0.1443
-7 10 7 1.9567 -0.0713
-7 10 8 2.2689 -0.0082
-7 10 9 1.1290 -0.0694
-7 10 10 1.8430 -0.0037
-7 10 11 1.8990 -0.0157
-7 10 12 0.2751 0.0135
-7 10 13 -1.5884 -0.0153
-7 10 14 0.9778 0.0616
-7 10 15 2.2840 -0.0724
-7 11 1 -2.2637 -0.0093
-7 11 2 0.6293 0.0417
-7 11 3 6.1695 -0.0754
-7 11 4 0.8949 0.0121
-7 11 5 -0.5733 0.0237
-7 11 6 -2.8788 -0.0987
-7 11 7 0.6516 0.1198
-7 11 8 -0.7120 -0.0533
-7 11 9 -2.2350 0.0335
-7 11 10 1.2832 0.0074
-7 11 11 -2.0686 -0.0465
-7 11 12 0.3904 0.0485
-7 11 13 -1.4140 -0.0606
-7 11 14 0.1504 0.0416
-7 11 15 -0.6229 -0.0100
-7 12 1 -3.3424 -0.0559
-7 12 2 2.4071 -0.0460
-7 12 3 -4.7259 -0.0202
-7 12 4 -0.5917 0.0232
-7 12 5 -0.7581 0.0604
-7 12 6 -2.6218 -0.0054
-7 12 7 -0.0515 -0.0007
-7 12 8 1.6862 -0.0657
-7 12 9 1.4186 0.0019
-7 12 10 -0.3777 -0.0657
-7 12 11 -1.4660 0.0377
-7 12 12 -0.9372 -0.0337
-7 12 13 0.0620 0.0048
-7 12 14 -0.7027 0.0142
-7 12 15 -2.6238 -0.0026
-7 13 1 0.4420 -0.1108
-7 13 2 -3.3027 0.0184
-7 13 3 -3.5835 0.0001
-7 13 4 -0.4511 -0.0676
-7 13 5 -0.8263 -0.0417
-7 13 6 -1.1951 0.0556
-7 13 7 -2.8241 -0.0453
-7 13 8 -0.0126 0.0744
-7 13 9 1.3138 -0.0105
-7 13 10 -2.0129 -0.0195
-7 13 11 1.3664 0.0044
-7 13 12 -0.0469 -0.0405
-7 13 13 1.5468 0.0282
-7 13 14 0.4599 -0.0292
-7 13 15 -1.8091 0.0246
-7 14 1 1.6107 -0.0002
-7 14 2 -5.0424 -0.0936
-7 14 3 3.7177 0.0616
-7 14 4 0.4542 -0.0500
-7 14 5 1.2198 0.0642
-7 14 6 2.0990 -0.0323
-7 14 7 -0.1622 0.0235
-7 14 8 -0.9437 -0.0264
-7 14 9 0.1812 -0.0295
-7 14 10 -0.1920 0.0060
-7 14 11 -1.1238 -0.0139
-7 14 12 -2.3438 0.0288
-7 14 13 -0.6133 0.0082
-7 14 14 0.5476 -0.0281
-7 15 1 -0.8564 0.1001
-7 15 2 0.7410 -0.0887
-7 15 3 0.5559 -0.0031
-7 15 4 2.5864 -0.0538
-7 15 5 1.3094 -0.0359
-7 15 6 0.5955 0.0512
-7 15 7 3.1119 0.0057
-7 15 8 0.8909 0.0366
-7 15 9 -0.8708 -0.0044
-7 15 10 2.1485 -0.0128
-7 15 11 -0.7649 -0.0077
-7 15 12 0.4495 -0.0427
-7 15 13 0.4306 0.0074
-7 15 14 1.3488 -0.0064
-7 16 1 -1.4800 -0.0916
-7 16 2 4.3312 0.0478
-7 16 3 -2.4946 -0.0778
-7 16 4 2.3418 0.0629
-7 16 5 0.2164 -0.0644
-7 16 6 -1.2907 0.0437
-7 16 7 0.7934 -0.0531
-7 16 8 2.3979 0.0216
-7 16 9 0.3915 -0.0357
-7 16 10 0.2870 0.0198
-7 16 11 1.1022 -0.0038
-7 16 12 3.6575 0.0190
-7 16 13 0.3691 -0.0320
-7 16 14 -1.3425 0.0014
-7 17 1 -1.1728 -0.0347
-7 17 2 -0.3167 0.0204
-7 17 3 -1.0893 -0.0577
-7 17 4 -5.1221 0.0164
-7 17 5 -0.3550 0.0233
-7 17 6 1.9294 -0.0564
-7 17 7 -1.8136 0.1178
-7 17 8 -0.3577 -0.0373
-7 17 9 1.1190 0.0349
-7 17 10 -1.5144 -0.0147
-7 17 11 0.6951 -0.0503
-7 17 12 -0.8360 0.0290
-7 17 13 -0.8144 -0.0596
-7 17 14 -0.2441 0.0157
-7 18 1 0.3768 0.0218
-7 18 2 -1.8190 0.0045
-7 18 3 3.9879 0.0238
-7 18 4 -0.6857 -0.0716
-7 18 5 0.2650 0.0221
-7 18 6 -0.3480 -0.0381
-7 18 7 -2.2841 0.0210
-7 18 8 -3.9495 -0.0320
-7 18 9 -0.9944 0.0179
-7 18 10 0.4209 -0.0148
-7 18 11 1.3139 0.0314
-7 18 12 -1.4784 -0.0140
-7 18 13 0.4622 0.0272
-7 19 1 1.1696 -0.0684
-7 19 2 -0.2575 0.0114
-7 19 3 0.0782 -0.0090
-7 19 4 4.0404 0.0066
-7 19 5 0.7428 0.0011
-7 19 6 -0.7680 0.0585
-7 19 7 1.1188 -0.0415
-7 19 8 -1.6220 0.0711
-7 19 9 -1.8945 -0.0210
-7 19 10 0.7382 -0.0049
-7 19 11 -1.6390 -0.0038
-7 19 12 -0.6596 -0.0313
-7 19 13 -0.8511 0.0340
-7 20 1 -0.5460 0.0364
-7 20 2 0.4493 -0.0335
-7 20 3 -2.6282 0.0244
-7 20 4 1.2388 -0.0199
-7 20 5 1.2173 -0.0525
-7 20 6 1.6125 -0.0075
-7 20 7 0.1947 0.0078
-7 20 8 -0.2463 0.0132
-7 20 9 -1.5843 0.0287
-7 20 10 -0.3989 0.0084
-7 20 11 -0.4359 0.0209
-7 20 12 1.4743 0.0163
-7 20 13 -1.9418 -0.0117
-7 20 16 2.4984 -0.0486
-7 21 1 0.9957 0.0605
-7 21 2 0.1404 -0.0714
-7 21 3 0.2920 0.0403
-7 21 4 -1.8232 -0.0086
-7 21 5 -0.7680 0.0207
-7 21 6 0.4114 0.0198
-7 21 7 -0.3875 -0.0035
-7 21 8 0.8716 0.0014
-7 21 9 -0.2328 -0.0155
-7 21 10 -2.8098 -0.0245
-7 21 11 -0.1858 -0.0075
-7 21 12 0.4343 -0.0212
-7 21 13 1.7421 0.0152
-7 22 1 -0.2737 -0.0345
-7 22 2 -0.5345 0.0617
-7 22 3 0.2775 -0.0527
-7 22 4 -2.9152 0.0222
-7 22 5 -2.1985 -0.0356
-7 22 6 0.1973 -0.0052
-7 22 7 1.9514 -0.0157
-7 22 8 1.0919 0.0416
-7 22 9 0.1825 0.0006
-7 22 10 -0.6332 0.0498
-7 22 11 -0.5847 -0.0188
-7 22 12 -3.0042 0.0176
-7 22 13 0.7461 -0.0277
-7 23 1 -1.3351 -0.0585
-7 23 2 0.9368 0.0271
-7 23 3 0.6028 -0.0183
-7 23 4 0.8843 0.0337
-7 23 5 1.3348 0.0189
-7 23 6 -0.0208 -0.0312
-7 23 7 1.0889 0.0482
-7 23 8 1.7250 -0.0512
-7 23 9 0.0296 0.0272
-7 23 10 0.1719 -0.0115
-7 23 11 -0.9374 -0.0100
-7 23 12 0.1944 0.0234
-7 23 13 -0.0544 -0.0511
-7 24 1 1.4400 0.0463
-7 24 2 0.5771 -0.0214
-7 24 3 -0.2913 0.0283
-7 24 4 1.9899 -0.0508
-7 24 5 1.6153 0.0248
-7 24 6 -1.7585 -0.0394
-7 24 7 -0.9160 0.0366
-7 24 8 0.8740 0.0130
-7 24 9 1.1091 0.0312
-7 24 10 -1.3539 -0.0045
-7 24 11 -1.6066 0.0216
-7 24 12 0.7199 -0.0276
-7 24 13 0.4183 0.0345
-7 24 14 -1.0914 -0.0221
-7 25 1 0.7755 -0.0189
-7 25 2 -0.0662 0.0081
-7 25 3 0.4308 -0.0068
-7 25 4 -0.9296 0.0277
-7 25 5 -3.6415 0.0054
-7 25 6 -0.9991 0.0360
-7 25 7 0.3131 -0.0587
-7 25 8 -0.6625 0.0238
-7 25 9 1.1483 -0.0411
-7 25 10 0.7497 0.0226
-7 25 11 0.5404 0.0012
-7 25 12 -1.1386 0.0035
-7 25 13 -1.3579 0.0450
-7 26 1 -0.7174 0.0420
-7 26 2 -0.3982 0.0073
-7 26 3 1.2965 0.0003
-7 26 4 0.5425 0.0085
-7 26 5 -0.2953 -0.0371
-7 26 6 1.0556 0.0233
-7 26 7 -1.2453 -0.0251
-7 26 8 -0.7719 0.0197
-7 26 9 -0.4736 0.0448
-7 26 10 1.5758 -0.0112
-7 26 11 -1.1972 -0.0062
-7 26 12 0.3197 -0.0037
-7 26 13 0.5232 -0.0144
-7 27 1 -0.5213 0.0255
-7 27 2 -0.8386 -0.0383
-7 27 3 -1.3522 0.0447
-7 27 4 0.8856 -0.0163
-7 27 5 3.6646 0.0228
-7 27 6 0.2567 -0.0141
-7 27 7 -2.4098 -0.0047
-7 27 8 -1.5669 -0.0237
-7 27 9 -0.5211 0.0173
-7 27 10 1.7360 0.0013
-7 27 11 0.8451 0.0171
-7 27 12 0.5841 -0.0088
-7 28 1 -1.0359 -0.0118
-7 28 2 -0.6513 0.0468
-7 28 3 -1.7908 -0.0385
-7 28 4 -0.6691 -0.0102
-7 28 5 0.3429 -0.0075
-7 28 6 -0.0098 0.0048
-7 28 7 1.3714 0.0280
-7 28 8 -0.6836 0.0254
-7 28 9 0.8492 -0.0038
-7 28 10 -0.3489 0.0316
-7 28 11 4.5093 -0.0422
-7 28 12 0.2709 0.0084
-7 29 1 0.6404 -0.0464
-7 29 2 1.3556 0.0211
-7 29 3 1.7132 -0.0149
-7 29 4 -0.2112 0.0300
-7 29 5 -2.5598 0.0012
-7 29 6 -1.9243 -0.0122
-7 29 7 -0.8808 -0.0044
-7 29 8 1.0063 -0.0437
-7 29 9 2.1807 0.0120
-7 29 10 0.1431 0.0192
-7 29 11 0.9523 0.0077
-7 30 1 0.1945 0.0118
-7 30 2 0.0130 -0.0209
-7 30 3 1.0227 0.0508
-7 30 4 0.0596 -0.0247
-7 30 5 -0.1276 0.0155
-7 30 6 0.3661 -0.0005
-7 30 7 -1.1473 0.0372
-7 30 8 -0.1735 -0.0047
-7 30 9 -2.4315 -0.0080
-7 30 11 -0.6929 0.0246
-7 31 1 0.0565 0.0283
-7 31 2 -0.1806 -0.0021
-7 31 3 -0.2372 -0.0071
-7 31 4 0.2113 0.0179
-7 31 5 1.4280 -0.0091
-7 31 6 2.2367 0.0007
-7 31 7 1.2771 -0.0278
-7 31 8 -0.6624 0.0317
-7 31 9 -3.3415 -0.0439
-7 32 1 1.1512 0.0187
-7 32 2 2.4137 -0.0068
-7 32 3 0.2966 -0.0153
-7 32 4 -2.4635 0.0375
-7 32 5 -1.8423 -0.0090
-7 32 6 -1.8635 0.0174
-7 32 7 1.2282 -0.0136
-7 32 8 1.5562 0.0085
-7 33 1 -1.1670 -0.0004
-7 33 2 -0.7342 0.0016
-7 33 3 -0.9976 0.0282
-7 33 4 -0.1453 -0.0237
-7 33 5 -0.2313 0.0105
-7 33 6 -0.8120 -0.0250
-7 33 7 1.9405 0.0032
-7 33 8 -0.2879 -0.0242
-7 34 1 0.4226 -0.0084
-7 34 2 -1.8895 0.0324
-7 34 3 -1.2870 -0.0145
-7 34 4 3.3018 0.0070
-7 34 5 -0.7509 0.0197
-7 34 6 -0.1018 -0.0047
-7 34 7 -1.8266 -0.0078
-7 35 1 1.8054 -0.0047
-7 35 2 -0.0564 0.0255
-7 35 3 0.2149 -0.0050
-7 35 4 0.0242 -0.0024
-7 35 5 -0.6905 -0.0029
-7 35 6 -0.2118 0.0279
-7 36 1 -0.4513 -0.0083
-7 36 2 -0.0108 -0.0191
-7 36 3 0.7972 0.0461
-7 36 4 -4.1393 -0.0088
-7 36 5 2.0364 0.0198
-7 37 1 -1.0468 0.0344
-7 37 2 1.2215 -0.0051
-7 37 3 1.0517 -0.0047
-7 37 4 -1.8776 0.0074
-7 38 1 0.4699 -0.0059
-7 38 2 1.8238 -0.0105
-7 38 3 -0.2243 -0.0232
-6 0 1 3.8346 0.8427
-6 0 2 -7.2497 -1.1239
-6 0 3 1.8255 1.5355
-6 0 4 0.4368 0.2020
-6 0 5 4.8516 0.7764
-6 0 6 0.2407 -0.1211
-6 0 7 -5.3043 -0.7554
-6 0 8 -1.5327 -0.1291
-6 0 9 0.4831 -0.5614
-6 0 10 -0.1859 -0.0380
-6 0 11 4.9733 0.6512
-6 0 12 -0.3497 -0.3962
-6 0 13 -0.6954 0.7508
-6 0 14 1.7672 -0.5806
-6 0 15 -0.2210 0.3239
-6 0 16 -0.8394 -0.2414
-6 1 1 0.0357 -0.3170
-6 1 2 7.8712 -0.3332
-6 1 3 -9.0409 -0.3269
-6 1 4 -2.0765 0.0149
-6 1 5 4.5521 0.4966
-6 1 6 4.5146 0.1185
-6 1 7 -1.4085 0.1419
-6 1 8 3.7752 0.0593
-6 1 9 -2.1427 -0.1807
-6 1 10 1.5307 -0.1136
-6 1 11 1.3532 -0.1741
-6 1 12 0.0112 0.0617
-6 1 13 3.8349 0.0187
-6 1 14 -2.1637 0.0192
-6 1 15 1.3730 0.0989
-6 1 16 -0.9394 -0.0355
-6 2 1 -6.7352 -0.3914
-6 2 2 5.2211 0.8098
-6 2 3 -0.1029 -0.6333
-6 2 4 2.8416 0.4882
-6 2 5 -2.3324 -0.1485
-6 2 6 -2.1833 0.0390
-6 2 7 2.9182 0.0598
-6 2 8 0.3115 -0.3130
-6 2 9 -0.0262 0.1097
-6 2 10 2.5724 0.0670
-6 2 11 -2.0691 -0.2437
-6 2 12 1.1744 0.4587
-6 2 13 -0.1569 -0.4207
-6 2 14 -2.3096 0.3760
-6 2 15 -0.0886 -0.2945
-6 2 16 0.0496 0.1274
-6 3 1 6.1342 -0.2571
-6 3 2 -8.6770 -0.3450
-6 3 3 0.5734 -0.1210
-6 3 4 3.9097 0.0656
-6 3 5 0.3357 0.1626
-6 3 6 -0.1204 0.2133
-6 3 7 2.4776 0.0434
-6 3 8 -3.6102 -0.0713
-6 3 9 0.2592 -0.0675
-6 3 10 -2.9833 -0.0530
-6 3 11 -1.3171 -0.0557
-6 3 12 -0.0661 -0.0466
-6 3 13 -2.2290 0.0377
-6 3 14 2.1731 0.0192
-6 3 15 -1.3102 0.0043
-6 3 16 0.7230 0.0081
-6 4 1 7.7987 -0.2171
-6 4 2 -3.6157 -0.1755
-6 4 3 -2.4076 0.2332
-6 4 4 -6.4562 -0.2563
-6 4 5 -2.0147 0.0176
-6 4 6 4.6191 -0.0962
-6 4 7 -0.5791 0.0120
-6 4 8 1.1403 0.0195
-6 4 9 1.1269 0.0242
-6 4 10 -2.6653 -0.0358
-6 4 11 1.4331 0.0776
-6 4 12 -0.4951 -0.1593
-6 4 13 -0.1053 0.1267
-6 4 14 0.3509 -0.1338
-6 4 15 -0.7858 0.0992
-6 4 16 1.2075 -0.0624
-6 5 1 -6.7006 -0.1451
-6 5 2 3.0259 -0.1240
-6 5 3 0.6713 -0.0599
-6 5 4 -7.7639 0.0778
-6 5 5 -2.5714 -0.0099
-6 5 6 -1.9980 0.1365
-6 5 7 -1.2812 0.0149
-6 5 8 2.9019 -0.0277
-6 5 9 -1.1442 -0.0162
-6 5 10 1.6192 -0.1237
-6 5 11 0.8015 -0.0030
-6 5 12 -0.2671 -0.0360
-6 5 13 -0.7580 0.0234
-6 5 14 -2.1434 0.0525
-6 5 15 0.4570 -0.0396
-6 5 16 -2.8734 -0.0130
-6 6 1 1.8370 0.1199
-6 6 2 7.4532 -0.1596
-6 6 3 3.6134 0.0867
-6 6 4 3.9693 -0.1304
-6 6 5 2.7715 -0.0623
-6 6 6 -6.2915 0.0673
-6 6 7 0.1138 -0.0419
-6 6 8 -1.2259 0.1630
-6 6 9 -1.7232 -0.0512
-6 6 10 2.2734 0.0224
-6 6 11 -1.7453 0.0128
-6 6 12 -0.3395 -0.0911
-6 6 13 1.4983 0.0651
-6 6 14 1.5429 -0.0715
-6 6 15 0.8739 0.0516
-6 6 16 -1.9840 -0.0147
-6 7 1 6.1154 -0.0572
-6 7 2 3.7813 -0.0742
-6 7 3 -1.3502 -0.0446
-6 7 4 6.1361 -0.0314
-6 7 5 1.3269 0.0963
-6 7 6 3.9556 -0.0161
-6 7 7 0.7686 0.0496
-6 7 8 -1.3532 -0.0096
-6 7 9 1.7845 -0.0621
-6 7 10 -0.9413 -0.0016
-6 7 11 -1.8161 -0.0399
-6 7 12 -0.3000 0.0243
-6 7 13 1.8347 0.0009
-6 7 14 0.0059 0.0036
-6 7 15 -1.0284 0.0055
-6 7 16 4.2348 -0.0021
-6 7 17 -2.5823 -0.0393
-6 8 1 -2.1095 -0.0867
-6 8 2 -4.3156 0.1573
-6 8 3 -2.9393 -0.2492
-6 8 4 -0.6575 0.0801
-6 8 5 -1.5496 -0.1380
-6 8 6 8.1801 -0.0282
-6 8 7 2.1849 0.1392
-6 8 8 3.0368 -0.0130
-6 8 9 3.1630 0.0829
-6 8 10 -1.3863 -0.0048
-6 8 11 1.2348 -0.0883
-6 8 12 0.2870 0.0901
-6 8 13 -1.4849 -0.1572
-6 8 14 -0.7152 0.1390
-6 8 15 -0.4032 -0.0825
-6 8 16 -0.3188 0.0499
-6 8 17 0.2806 -0.0190
-6 9 1 -3.4073 -0.1444
-6 9 2 -4.7998 -0.0247
-6 9 3 4.2967 -0.0237
-6 9 4 -3.5142 -0.0273
-6 9 5 -0.7938 0.0609
-6 9 6 -3.8800 -0.0113
-6 9 7 1.1858 0.0044
-6 9 8 1.2245 -0.0012
-6 9 9 0.4827 -0.0550
-6 9 10 0.9611 0.0309
-6 9 11 0.4798 -0.0309
-6 9 12 -0.9888 0.0170
-6 9 13 -2.2484 -0.0089
-6 9 14 1.0679 -0.0298
-6 9 15 2.0462 0.0571
-6 9 17 4.5922 -0.0289
-6 10 1 -6.8210 0.0527
-6 10 2 -2.6876 -0.0699
-6 10 3 2.1393 0.0585
-6 10 4 -0.4358 -0.1335
-6 10 5 1.2091 0.0468
-6 10 6 -7.0974 -0.0388
-6 10 7 -2.4872 0.0576
-6 10 8 -3.4195 0.0730
-6 10 9 -3.9396 0.0327
-6 10 10 -0.2493 -0.0376
-6 10 11 -1.4967 0.0143
-6 10 12 -0.4739 -0.0865
-6 10 13 0.0888 0.0713
-6 10 14 -1.2612 -0.0689
-6 10 15 -1.5839 0.0752
-6 10 17 2.9474 0.0418
-6 11 1 -0.5221 0.0471
-6 11 2 -0.5746 -0.0415
-6 11 3 -7.0420 0.0033
-6 11 4 3.5772 0.0517
-6 11 5 0.8629 -0.1204
-6 11 6 1.5112 0.0773
-6 11 7 -1.7727 -0.0511
-6 11 8 1.4194 -0.0225
-6 11 9 -0.5245 0.0515
-6 11 10 -0.7546 -0.0851
-6 11 11 -0.5135 0.0898
-6 11 12 -0.3139 -0.0294
-6 11 13 0.9848 -0.0013
-6 11 14 0.3246 0.0069
-6 11 15 -2.4239 -0.0552
-6 12 1 5.2711 0.0482
-6 12 2 -0.5223 0.0179
-6 12 3 -2.6435 0.0227
-6 12 4 1.6035 -0.0301
-6 12 5 -1.4822 -0.0394
-6 12 6 2.5266 0.0804
-6 12 7 -0.8718 -0.0227
-6 12 8 1.2485 0.0788
-6 12 9 1.9361 -0.0011
-6 12 10 -1.8959 0.0186
-6 12 11 -0.1109 -0.0270
-6 12 12 0.2372 -0.0056
-6 12 13 1.4726 -0.0013
-6 12 14 1.5425 -0.0371
-6 12 15 1.7917 -0.0127
-6 13 1 -0.6281 0.0685
-6 13 2 1.3623 0.0357
-6 13 3 5.5914 0.0450
-6 13 4 -2.2912 -0.0285
-6 13 5 1.7177 0.0347
-6 13 6 1.0933 -0.0840
-6 13 7 1.4149 0.0449
-6 13 8 -1.7456 -0.0018
-6 13 9 0.5242 -0.0129
-6 13 10 0.5088 0.0703
-6 13 11 -0.2521 -0.0253
-6 13 12 -0.9871 0.0472
-6 13 13 -1.0321 -0.0033
-6 13 14 -0.9720 -0.0104
-6 13 15 4.0388 -0.0030
-6 14 1 -2.9766 -0.0595
-6 14 2 3.5207 0.0280
-6 14 3 2.4833 -0.0667
-6 14 4 -0.3425 0.0321
-6 14 5 2.9565 -0.0157
-6 14 6 0.3685 -0.0102
-6 14 7 2.2305 0.0459
-6 14 8 -0.7826 -0.0095
-6 14 9 -2.3185 0.0270
-6 14 10 2.2103 -0.0043
-6 14 11 0.2892 -0.0317
-6 14 12 0.9567 0.0173
-6 14 13 -0.8944 -0.0461
-6 14 14 0.0832 0.0512
-6 14 15 0.4026 -0.0439
-6 15 1 -0.2190 -0.0483
-6 15 2 0.7590 0.1035
-6 15 3 -2.5333 0.0027
-6 15 4 -0.1906 -0.0167
-6 15 5 -2.3647 0.0041
-6 15 6 0.0504 -0.0469
-6 15 7 -0.3372 -0.0204
-6 15 8 -0.8673 0.0347
-6 15 9 -0.9030 -0.0044
-6 15 10 -0.3594 0.0562
-6 15 11 1.3143 -0.0113
-6 15 12 3.4969 0.0191
-6 15 13 0.9357 0.0071
-6 15 14 -0.5119 -0.0277
-6 16 1 1.7420 0.0419
-6 16 2 -2.7642 -0.0476
-6 16 3 -2.3101 0.0511
-6 16 4 -2.2118 0.0065
-6 16 5 -2.7802 0.0620
-6 16 6 1.1712 -0.0020
-6 16 7 -1.2999 0.0401
-6 16 8 -1.4899 -0.0020
-6 16 9 0.7358 0.0134
-6 16 10 -2.3352 -0.0102
-6 16 11 0.0233 0.0282
-6 16 12 -2.4341 -0.0432
-6 16 13 0.2562 0.0373
-6 16 14 1.0344 -0.0158
-6 16 15 1.8305 0.0588
-6 17 1 3.4807 0.0918
-6 17 2 0.6439 0.0055
-6 17 3 3.1681 0.0172
-6 17 4 2.2547 0.0074
-6 17 5 0.1015 -0.0943
-6 17 6 -2.8966 0.0375
-6 17 7 -2.4130 -0.0540
-6 17 8 -0.2955 0.0038
-6 17 9 -1.5154 0.0821
-6 17 10 0.2443 -0.0471
-6 17 11 0.3555 0.0960
-6 17 12 -2.0344 -0.0341
-6 17 13 -0.1841 0.0130
-6 17 14 -0.3510 0.0241
-6 17 15 2.2667 -0.0348
-6 18 1 0.3614 -0.0172
-6 18 2 1.6052 -0.0009
-6 18 3 1.5338 0.0032
-6 18 4 2.5803 0.0636
-6 18 5 1.9548 0.0115
-6 18 6 -1.1434 0.0353
-6 18 7 0.8343 -0.0544
-6 18 8 2.0129 0.0035
-6 18 9 -0.8472 -0.0260
-6 18 10 0.7693 0.0099
-6 18 11 -1.8114 -0.0260
-6 18 12 0.4885 0.0307
-6 18 13 -1.0688 -0.0132
-6 18 14 0.0679 0.0175
-6 18 15 0.0213 -0.0004
-6 18 16 -3.0466 0.0134
-6 19 1 -2.9834 0.0748
-6 19 2 -0.4739 0.0123
-6 19 3 -2.1449 0.0365
-6 19 4 -0.8865 -0.0260
-6 19 5 1.2447 0.0133
-6 19 6 2.2562 -0.0617
-6 19 7 2.6097 0.0443
-6 19 8 0.7517 -0.0055
-6 19 9 1.0536 -0.0024
-6 19 10 -1.0932 0.0700
-6 19 11 -0.6786 -0.0373
-6 19 12 1.6364 0.0440
-6 19 13 0.3549 -0.0254
-6 19 14 0.4886 0.0004
-6 19 15 -0.7185 0.0128
-6 19 16 3.2760 -0.0297
-6 20 1 -0.8276 -0.0138
-6 20 2 -0.6034 0.0198
-6 20 3 -0.6416 0.0027
-6 20 4 -2.7324 0.0194
-6 20 5 -2.2470 0.0581
-6 20 6 -0.2123 0.0024
-6 20 7 0.5351 -0.0099
-6 20 8 1.2662 -0.0235
-6 20 9 2.3186 -0.0145
-6 20 10 -0.8676 0.0009
-6 20 11 0.4248 0.0087
-6 20 12 0.1277 -0.0137
-6 20 13 1.6177 0.0093
-6 20 14 0.0949 0.0107
-6 20 15 -1.1792 -0.0153
-6 20 16 1.0232 0.0305
-6 21 1 0.7706 -0.0391
-6 21 2 -0.1969 0.0712
-6 21 3 -0.0477 -0.0252
-6 21 4 -2.6946 -0.0001
-6 21 5 -1.7772 -0.0033
-6 21 6 -0.3661 -0.0131
-6 21 7 -0.6401 -0.0070
-6 21 8 0.8421 0.0419
-6 21 9 0.8796 0.0039
-6 21 10 1.2965 0.0283
-6 21 11 0.0904 -0.0164
-6 21 12 -2.4859 -0.0076
-6 21 13 -0.8878 0.0199
-6 21 14 1.1395 -0.0228
-6 21 15 2.7440 -0.0055
-6 21 16 -2.3101 -0.0095
-6 22 1 1.1411 0.0236
-6 22 2 1.1462 -0.0301
-6 22 3 1.3649 0.0279
-6 22 4 3.5967 0.0109
-6 22 5 1.2721 0.0096
-6 22 6 -1.4635 0.0003
-6 22 7 -1.2860 0.0021
-6 22 8 -1.1685 -0.0471
-6 22 9 -0.4776 0.0012
-6 22 10 1.3802 -0.0227
-6 22 11 0.4084 0.0212
-6 22 12 0.6718 0.0059
-6 22 13 -0.1569 0.0225
-6 22 14 -2.0918 -0.0100
-6 22 15 -1.3139 0.0091
-6 23 1 0.9142 0.0567
-6 23 2 0.3668 -0.0164
-6 23 3 0.5683 0.0131
-6 23 4 3.7618 0.0051
-6 23 5 0.3144 -0.0203
-6 23 6 -2.0066 0.0419
-6 23 7 -1.6573 -0.0162
-6 23 8 -1.5152 -0.0006
-6 23 9 0.6451 0.0462
-6 23 10 1.5202 -0.0401
-6 23 11 0.3205 0.0475
-6 23 12 2.2007 -0.0482
-6 23 13 1.4145 0.0083
-6 23 14 0.3167 0.0390
-6 23 15 -2.0260 -0.0047
-6 24 1 -2.0493 -0.0430
-6 24 2 -1.5646 0.0297
-6 24 3 -0.5859 -0.0036
-6 24 4 -2.1365 0.0237
-6 24 5 -0.7620 -0.0058
-6 24 6 1.4622 0.0064
-6 24 7 -0.8437 -0.0369
-6 24 8 -0.4057 -0.0211
-6 24 9 -0.0147 -0.0258
-6 24 10 1.1659 0.0286
-6 24 11 1.7240 -0.0107
-6 24 12 0.6814 0.0367
-6 24 13 -0.7254 -0.0112
-6 24 14 1.5580 0.0540
-6 24 15 0.4876 0.0110
-6 25 1 -1.1604 0.0358
-6 25 2 -0.7880 -0.0083
-6 25 3 -0.3126 0.0217
-6 25 4 -1.7278 -0.0146
-6 25 5 1.5413 0.0166
-6 25 6 1.3659 -0.0249
-6 25 7 -0.4831 0.0403
-6 25 8 -0.0897 -0.0011
-6 25 9 -0.8013 -0.0196
-6 25 10 -1.1439 0.0180
-6 25 11 0.7882 -0.0539
-6 25 12 -0.2758 0.0366
-6 25 13 0.1022 -0.0191
-6 25 14 -1.5842 0.0193
-6 26 1 1.4279 -0.0040
-6 26 2 0.8075 0.0002
-6 26 3 -0.9438 0.0183
-6 26 4 -0.1835 -0.0053
-6 26 5 1.4642 0.0078
-6 26 6 -0.6729 -0.0124
-6 26 7 0.6862 -0.0041
-6 26 8 -1.6703 -0.0006
-6 26 9 0.1896 -0.0348
-6 26 10 0.9252 -0.0003
-6 26 11 2.0967 0.0400
-6 26 12 -0.0465 -0.0171
-6 26 13 -0.2299 0.0103
-6 26 14 -1.2867 -0.0337
-6 27 1 0.4555 -0.0533
-6 27 2 1.3423 0.0397
-6 27 3 0.6426 -0.0288
-6 27 4 -0.3794 0.0246
-6 27 5 -2.1591 0.0052
-6 27 6 -0.4497 0.0251
-6 27 7 1.5135 -0.0020
-6 27 8 0.6645 0.0149
-6 27 9 -0.4546 -0.0339
-6 27 10 -0.4539 -0.0213
-6 27 11 0.6921 -0.0021
-6 27 12 1.2728 -0.0292
-6 27 13 -0.3130 -0.0126
-6 27 14 1.5663 -0.0278
-6 28 1 0.6186 0.0443
-6 28 2 0.8724 -0.0219
-6 28 3 0.7571 0.0125
-6 28 4 0.0586 0.0031
-6 28 5 -2.5804 -0.0137
-6 28 6 0.1762 -0.0227
-6 28 7 -0.4493 -0.0074
-6 28 8 2.9045 -0.0224
-6 28 9 -0.8666 0.0267
-6 28 10 -1.4208 -0.0197
-6 28 11 -3.0490 0.0148
-6 28 12 0.1304 0.0195
-6 28 13 0.0065 -0.0104
-6 29 1 0.1956 0.0199
-6 29 2 -0.7887 -0.0349
-6 29 3 -1.1304 0.0143
-6 29 4 0.0399 -0.0042
-6 29 5 0.4699 0.0089
-6 29 6 1.3711 0.0109
-6 29 7 2.0147 0.0096
-6 29 8 0.0996 -0.0151
-6 29 9 -0.9359 -0.0018
-6 29 10 0.6047 -0.0473
-6 29 11 -1.2410 0.0058
-6 29 12 -0.3328 0.0066
-6 29 13 1.6232 0.0182
-6 30 1 -0.0417 -0.0285
-6 30 2 -0.5058 0.0384
-6 30 3 1.0310 -0.0359
-6 30 4 0.5393 0.0014
-6 30 5 2.2735 -0.0036
-6 30 6 -0.0141 -0.0031
-6 30 7 1.9719 -0.0112
-6 30 8 -0.8904 0.0065
-6 30 9 2.1265 -0.0018
-6 30 10 -0.6021 0.0236
-6 30 11 -0.5765 -0.0265
-6 30 12 -2.5215 0.0317
-6 31 1 -0.2677 0.0023
-6 31 2 -0.6740 -0.0099
-6 31 3 -0.1114 0.0177
-6 31 4 -0.6231 -0.0025
-6 31 5 0.7791 0.0141
-6 31 6 -1.3270 -0.0019
-6 31 7 -2.9476 -0.0089
-6 31 8 0.4640 -0.0063
-6 31 9 2.5358 -0.0006
-6 31 10 -0.9675 0.0018
-6 31 11 0.2646 -0.0552
-6 32 1 -0.5912 0.0153
-6 32 2 -1.2578 -0.0000
-6 32 3 -3.4417 0.0135
-6 32 4 -0.2761 -0.0335
-6 32 5 -0.8479 -0.0090
-6 32 6 1.5739 0.0133
-6 32 7 -0.6809 0.0024
-6 32 8 0.2753 0.0213
-6 32 9 -2.4533 0.0023
-6 32 11 0.9260 0.0162
-6 33 1 0.5894 -0.0475
-6 33 2 0.9371 0.0141
-6 33 3 0.2413 -0.0303
-6 33 4 0.7332 0.0338
-6 33 5 -1.3155 -0.0044
-6 33 6 0.5515 0.0167
-6 33 7 1.3396 -0.0188
-6 33 8 -0.1016 -0.0264
-6 33 9 -1.4269 -0.0291
-6 34 1 0.4776 0.0144
-6 34 2 0.7889 -0.0302
-6 34 3 2.5355 0.0089
-6 34 4 -1.3265 -0.0113
-6 34 5 0.8036 -0.0148
-6 34 6 -1.5830 -0.0075
-6 34 7 -0.7491 0.0294
-6 34 8 -0.6106 -0.0058
-6 35 1 -0.7926 0.0166
-6 35 2 -0.3194 -0.0250
-6 35 3 1.1075 0.0181
-6 35 4 0.2264 -0.0100
-6 35 5 2.1000 0.0293
-6 35 6 1.4644 -0.0287
-6 35 7 1.8412 0.0158
-6 36 1 -0.8892 -0.0176
-6 36 2 0.2101 0.0279
-6 36 3 0.1564 -0.0494
-6 36 4 2.0201 0.0007
-6 36 5 -1.3474 -0.0094
-6 36 6 1.2972 0.0089
-6 36 7 1.2772 0.0240
-6 37 1 0.8837 -0.0171
-6 37 2 0.6512 -0.0228
-6 37 3 -0.9716 0.0021
-6 37 4 1.2816 0.0162
-6 37 5 -0.1864 -0.0025
-6 37 6 -1.6229 0.0052
-6 38 1 0.0608 0.0225
-6 38 2 -0.4879 -0.0049
-6 38 3 -1.4329 0.0210
-6 38 4 0.2789 -0.0216
-6 38 5 2.0923 -0.0154
-6 39 1 -1.5945 -0.0028
-6 39 2 -2.1136 0.0271
-6 39 3 0.4433 -0.0194
-6 39 4 -1.6730 -0.0051
-6 40 1 0.1112 0.0137
-6 40 2 -1.2330 -0.0232
-5 0 1 5.8581 -1.9460
-5 0 2 7.3027 -0.3379
-5 0 3 0.5560 -1.3159
-5 0 4 -3.5397 -0.4040
-5 0 5 3.9762 0.8568
-5 0 6 0.1707 0.1160
-5 0 7 0.6826 0.6558
-5 0 8 1.8694 0.4792
-5 0 9 1.8975 -0.6095
-5 0 10 -0.0741 0.3681
-5 0 11 -0.4949 -1.1221
-5 0 12 -1.4710 0.5851
-5 0 13 3.2923 -0.4225
-5 0 14 -0.1428 0.2683
-5 0 15 -0.6863 0.1809
-5 0 16 1.5254 -0.1364
-5 1 1 -4.0704 0.0154
-5 1 2 8.5702 0.5552
-5 1 3 2.6466 -0.2996
-5 1 4 3.2590 -0.4215
-5 1 5 -2.7916 -0.3826
-5 1 6 -5.1819 -0.0700
-5 1 7 4.5049 0.1070
-5 1 8 4.0079 0.0957
-5 1 9 -2.1875 0.3671
-5 1 10 2.2796 0.0063
-5 1 11 -5.5724 -0.0721
-5 1 12 1.6759 -0.0316
-5 1 13 -2.9037 -0.0908
-5 1 14 -2.3533 0.0023
-5 1 15 0.7962 -0.0366
-5 1 16 -0.5678 0.0249
-5 2 1 1.0174 0.4671
-5 2 2 -4.7433 -0.6125
-5 2 3 -0.8688 0.2759
-5 2 4 3.7694 0.0476
-5 2 5 -3.8239 -0.2510
-5 2 6 -0.8317 0.4068
-5 2 7 -0.9708 -0.0076
-5 2 8 -1.6384 -0.1905
-5 2 9 -1.3943 0.3171
-5 2 10 -0.9925 -0.4982
-5 2 11 -1.1277 0.4929
-5 2 12 0.9258 -0.5181
-5 2 13 -2.5285 0.3318
-5 2 14 -0.0772 -0.1152
-5 2 15 -0.3194 -0.0049
-5 2 16 -1.6408 0.1120
-5 3 1 1.2855 0.2401
-5 3 2 -3.8130 0.0051
-5 3 3 1.3655 0.0528
-5 3 4 -7.6405 -0.1453
-5 3 5 -2.0828 -0.2666
-5 3 6 4.8907 -0.1578
-5 3 7 -2.2133 0.1163
-5 3 8 -1.5524 0.1754
-5 3 9 4.2516 0.0693
-5 3 10 -1.9531 0.0952
-5 3 11 1.1741 -0.0303
-5 3 12 -2.8326 -0.0721
-5 3 13 1.8591 -0.0573
-5 3 14 1.9450 0.0021
-5 3 15 -0.9541 0.0242
-5 3 16 -0.1385 0.0033
-5 3 17 1.0304 0.0227
-5 4 1 -4.1194 0.1452
-5 4 2 1.3092 0.2531
-5 4 3 -0.9141 -0.0783
-5 4 4 -6.1522 0.0673
-5 4 5 1.7529 0.0273
-5 4 6 -0.0378 -0.0670
-5 4 7 0.4621 -0.0051
-5 4 8 1.3013 0.0921
-5 4 9 -0.0713 -0.1410
-5 4 10 0.8475 0.1424
-5 4 11 1.0562 -0.1451
-5 4 12 -1.9507 0.1656
-5 4 13 0.5817 -0.1270
-5 4 14 0.3846 0.0895
-5 4 15 1.5621 -0.0310
-5 4 16 0.1587 -0.0201
-5 4 17 -2.2746 0.0234
-5 5 1 2.4935 -0.0930
-5 5 2 4.6066 0.0734
-5 5 3 0.0648 0.0509
-5 5 4 10.8392 -0.2103
-5 5 5 4.3368 -0.0906
-5 5 6 -4.5777 -0.0120
-5 5 7 -0.4395 0.0211
-5 5 8 0.2083 0.1788
-5 5 9 -3.0114 0.0371
-5 5 10 0.9055 0.0112
-5 5 11 -0.7501 0.0099
-5 5 12 0.8602 -0.0374
-5 5 13 0.8740 -0.0021
-5 5 14 0.2053 -0.0486
-5 5 15 1.8077 0.0451
-5 5 16 2.2363 0.0465
-5 5 17 1.4870 -0.0463
-5 6 1 -4.5259 -0.1496
-5 6 2 -2.9070 0.1188
-5 6 3 0.1792 0.0069
-5 6 4 6.4889 -0.0678
-5 6 5 0.7424 0.0578
-5 6 6 3.7224 -0.1731
-5 6 7 2.1220 0.0118
-5 6 8 -0.0984 -0.0353
-5 6 9 0.9577 -0.0514
-5 6 10 -1.1307 0.1132
-5 6 11 -1.7056 -0.0692
-5 6 12 1.0158 0.1200
-5 6 13 -0.6298 -0.0373
-5 6 14 -0.2862 -0.0254
-5 6 15 -1.5347 0.0116
-5 6 16 1.1992 -0.0326
-5 6 17 3.7689 0.0415
-5 7 1 -8.0626 0.1480
-5 7 2 -9.1486 0.0184
-5 7 3 -2.9100 -0.0339
-5 7 4 -6.8472 0.0717
-5 7 5 -0.9218 -0.0477
-5 7 6 3.8095 -0.0061
-5 7 7 2.4020 0.0455
-5 7 8 0.7414 0.0256
-5 7 9 0.4247 0.0733
-5 7 10 -0.4971 -0.0083
-5 7 11 0.4987 -0.0127
-5 7 12 0.5049 -0.0127
-5 7 13 -2.6250 -0.0279
-5 7 14 0.1545 -0.0030
-5 7 15 -0.6298 -0.0131
-5 7 16 -2.2707 -0.0037
-5 7 17 -0.9543 0.0424
-5 8 1 2.4520 0.2201
-5 8 2 -1.7575 -0.0082
-5 8 3 1.1195 0.1324
-5 8 4 -4.0235 0.0554
-5 8 5 -0.1030 -0.0793
-5 8 6 -4.3612 0.0580
-5 8 7 -2.2013 -0.1052
-5 8 8 -0.4948 -0.0457
-5 8 9 -0.6762 0.1241
-5 8 10 0.8433 -0.1344
-5 8 11 1.0623 0.2047
-5 8 12 -0.9504 -0.1210
-5 8 13 0.4918 0.1145
-5 8 14 -0.7423 -0.0818
-5 8 15 1.1529 -0.0147
-5 8 16 0.5386 0.0329
-5 8 17 0.4124 -0.0130
-5 9 1 0.7970 0.1077
-5 9 2 5.3959 0.0516
-5 9 3 2.1177 -0.0152
-5 9 4 2.0204 0.0681
-5 9 5 -3.2116 0.0211
-5 9 6 -4.2179 -0.0110
-5 9 7 -3.8956 0.0606
-5 9 8 -1.8955 -0.0432
-5 9 9 -1.8348 0.0585
-5 9 10 -2.1829 0.0058
-5 9 11 0.6886 -0.0242
-5 9 12 -0.0657 0.0247
-5 9 13 2.3218 -0.0106
-5 9 14 -1.3018 0.0491
-5 9 15 -0.3672 -0.0391
-5 9 16 1.0359 -0.0012
-5 9 17 -0.8823 0.0485
-5 10 1 3.0079 0.0415
-5 10 2 5.5736 0.1027
-5 10 3 -1.2334 0.0504
-5 10 4 5.2882 0.0375
-5 10 5 0.3584 -0.0369
-5 10 6 2.7328 -0.0500
-5 10 7 0.1498 -0.0440
-5 10 8 0.9699 0.0074
-5 10 9 0.3721 -0.0593
-5 10 10 0.1335 0.1280
-5 10 11 0.0566 -0.0441
-5 10 12 1.3261 0.1155
-5 10 13 -0.2417 -0.0688
-5 10 14 1.8204 0.0457
-5 10 15 0.2477 -0.0351
-5 10 16 -0.8244 0.0056
-5 10 17 -3.3136 0.0254
-5 11 1 5.0797 -0.0434
-5 11 2 1.6032 -0.0060
-5 11 3 1.8922 0.0702
-5 11 4 -1.1613 -0.0675
-5 11 5 2.4176 0.1057
-5 11 6 2.5715 0.0533
-5 11 7 1.9756 -0.1046
-5 11 8 -0.3766 0.0732
-5 11 9 1.3498 -0.0735
-5 11 10 1.8486 0.0470
-5 11 11 -2.2401 -0.0048
-5 11 12 0.4990 -0.0450
-5 11 13 -0.0534 0.0509
-5 11 14 1.4057 -0.0503
-5 11 15 1.1841 0.0434
-5 11 16 1.5128 0.0036
-5 11 17 1.4965 -0.0129
-5 12 1 -2.9018 0.0065
-5 12 2 -0.6789 0.0827
-5 12 3 3.5809 0.0374
-5 12 4 -5.8783 -0.0126
-5 12 5 1.4696 0.0035
-5 12 6 0.6766 -0.0945
-5 12 7 1.6924 0.0098
-5 12 8 -2.1767 -0.0291
-5 12 9 -0.7166 0.0237
-5 12 10 0.7900 0.0505
-5 12 11 1.8679 0.0071
-5 12 12 -0.0150 0.0167
-5 12 13 0.5226 -0.0003
-5 12 14 -1.4394 0.0032
-5 12 15 0.2051 0.0142
-5 12 16 0.9091 -0.0245
-5 13 1 -1.2175 0.0051
-5 13 2 -1.3220 -0.0252
-5 13 3 -2.1906 -0.0444
-5 13 4 1.2230 0.1015
-5 13 5 -1.1589 0.0199
-5 13 6 -0.0581 0.0220
-5 13 7 0.3771 0.0321
-5 13 8 0.9605 -0.0736
-5 13 9 -1.1137 0.0161
-5 13 10 -0.4081 -0.0468
-5 13 11 2.2602 0.0285
-5 13 12 0.0460 0.0127
-5 13 13 -0.2468 -0.0167
-5 13 14 0.0796 0.0428
-5 13 15 -0.7582 0.0047
-5 13 16 -1.9548 0.0127
-5 14 1 5.2124 0.0973
-5 14 2 0.2842 0.0431
-5 14 3 -3.6939 0.0032
-5 14 4 2.2319 -0.0037
-5 14 5 -6.6540 -0.0187
-5 14 6 -3.9442 0.0003
-5 14 7 -2.4683 -0.0463
-5 14 8 1.2101 -0.0002
-5 14 9 0.6010 0.0473
-5 14 10 -0.2831 -0.0367
-5 14 11 -0.3236 0.0796
-5 14 12 1.5825 -0.0683
-5 14 13 0.2115 0.0539
-5 14 14 0.1655 -0.0211
-5 14 15 -1.7049 0.0323
-5 14 16 -1.2495 -0.0133
-5 15 1 0.7658 -0.0334
-5 15 2 0.2014 -0.0425
-5 15 3 0.2432 0.0062
-5 15 4 1.4764 0.0583
-5 15 5 2.8012 0.0269
-5 15 6 -0.8473 0.0051
-5 15 7 -1.2587 0.0129
-5 15 8 -0.3077 -0.0839
-5 15 9 0.8585 -0.0110
-5 15 10 0.1448 -0.0193
-5 15 11 -0.5098 -0.0132
-5 15 12 -1.5482 0.0310
-5 15 13 -0.3401 -0.0392
-5 15 14 0.5499 0.0284
-5 15 15 1.9590 -0.0020
-5 15 16 2.7324 -0.0146
-5 16 1 -2.7354 0.0384
-5 16 2 0.8730 0.0020
-5 16 3 4.0625 0.0148
-5 16 4 -0.1144 -0.0051
-5 16 5 5.5726 -0.0284
-5 16 6 0.8261 0.0105
-5 16 7 -0.3991 -0.0230
-5 16 8 0.7332 0.0260
-5 16 9 0.5449 -0.0163
-5 16 10 0.3459 0.0497
-5 16 11 0.0551 -0.0568
-5 16 12 -0.3539 0.0528
-5 16 13 0.1292 -0.0507
-5 16 14 -0.5140 0.0395
-5 16 15 -0.9851 -0.0250
-5 16 16 -1.6435 0.0138
-5 17 1 -3.3622 -0.0180
-5 17 2 -2.2970 -0.0203
-5 17 3 0.7800 0.0344
-5 17 4 -2.1244 -0.0316
-5 17 5 -1.4098 0.0610
-5 17 6 1.6858 0.0290
-5 17 7 1.3502 -0.0733
-5 17 8 1.1680 0.0365
-5 17 9 0.9844 -0.1081
-5 17 10 0.1111 0.0296
-5 17 11 -1.0489 -0.0144
-5 17 12 1.0175 -0.0217
-5 17 13 -0.2850 0.0786
-5 17 14 -0.5477 -0.0435
-5 17 15 -0.7464 0.0163
-5 17 16 -2.3474 -0.0116
-5 18 1 -0.0264 -0.0413
-5 18 3 -3.5855 -0.0019
-5 18 4 1.2022 -0.0236
-5 18 5 -2.0516 -0.0102
-5 18 6 1.3873 -0.0192
-5 18 7 2.2865 0.0442
-5 18 8 -1.0437 -0.0132
-5 18 9 0.0802 0.0227
-5 18 10 -0.0645 -0.0155
-5 18 11 -0.1303 0.0089
-5 18 12 -0.4785 -0.0184
-5 18 13 0.4203 0.0145
-5 18 14 -0.6004 -0.0056
-5 18 15 1.0955 -0.0024
-5 18 16 2.7156 -0.0299
-5 19 1 2.6843 -0.0362
-5 19 2 1.7053 0.0031
-5 19 3 -2.7659 -0.0419
-5 19 4 -1.0098 0.0429
-5 19 5 -1.6194 -0.0081
-5 19 6 -1.6919 -0.0099
-5 19 7 -0.9493 0.0152
-5 19 8 -0.3950 -0.0666
-5 19 9 1.1948 0.0245
-5 19 10 2.0469 -0.0598
-5 19 11 1.1650 0.0290
-5 19 12 -0.4786 0.0053
-5 19 13 0.3963 -0.0263
-5 19 14 -0.8014 0.0369
-5 19 15 -2.5493 -0.0199
-5 19 16 -1.0202 -0.0175
-5 20 1 -0.2320 -0.0005
-5 20 2 0.7706 -0.0120
-5 20 3 1.7915 -0.0252
-5 20 4 -2.4188 -0.0111
-5 20 5 0.8440 0.0068
-5 20 6 -1.4711 -0.0010
-5 20 7 -2.8446 0.0140
-5 20 8 -0.1571 0.0148
-5 20 9 -0.5519 -0.0181
-5 20 10 1.5459 -0.0296
-5 20 11 0.9248 -0.0099
-5 20 12 0.4609 -0.0336
-5 20 13 -0.8377 0.0104
-5 20 14 2.6926 -0.0326
-5 20 15 0.6728 0.0272
-5 20 16 -3.0407 0.0113
-5 21 1 0.0530 -0.0117
-5 21 2 0.3240 -0.0190
-5 21 3 3.5772 0.0187
-5 21 4 3.8093 -0.0168
-5 21 5 1.8314 -0.0070
-5 21 6 -0.8400 -0.0056
-5 21 7 -0.0399 -0.0025
-5 21 8 -0.6920 -0.0333
-5 21 9 -2.4940 -0.0111
-5 21 10 -1.7561 -0.0030
-5 21 11 0.6901 -0.0077
-5 21 12 1.4382 0.0332
-5 21 13 0.0616 -0.0264
-5 21 14 -0.5874 0.0007
-5 21 15 0.9929 0.0143
-5 21 16 1.4906 0.0149
-5 22 1 0.7582 -0.0079
-5 22 2 -0.2190 -0.0398
-5 22 3 -0.9481 0.0047
-5 22 4 2.8077 0.0035
-5 22 5 -0.4832 -0.0121
-5 22 6 1.6935 0.0366
-5 22 7 1.2283 -0.0036
-5 22 8 -0.3620 0.0248
-5 22 9 0.7240 -0.0169
-5 22 10 -1.3084 -0.0003
-5 22 11 -0.0421 -0.0342
-5 22 12 0.1136 0.0196
-5 22 13 1.0242 -0.0451
-5 22 14 -1.5330 0.0258
-5 22 15 -0.8855 -0.0170
-5 22 16 2.2192 0.0454
-5 23 1 -1.2467 0.0008
-5 23 2 -1.1162 0.0017
-5 23 3 -2.7063 -0.0016
-5 23 4 -4.2438 -0.0166
-5 23 5 -0.1967 -0.0231
-5 23 6 4.0705 -0.0137
-5 23 7 1.0987 -0.0302
-5 23 8 0.6583 0.0422
-5 23 9 0.7297 -0.0538
-5 23 10 -0.7574 0.0245
-5 23 11 -0.4154 -0.0019
-5 23 12 -0.4409 -0.0023
-5 23 13 -0.2629 0.0360
-5 23 14 0.3673 -0.0413
-5 23 15 -0.9439 0.0101
-5 24 1 -0.9141 -0.0138
-5 24 2 0.1530 -0.0078
-5 24 3 0.5811 -0.0356
-5 24 4 -3.6634 0.0028
-5 24 5 0.1669 0.0178
-5 24 6 -1.4017 0.0048
-5 24 7 1.1721 0.0261
-5 24 8 1.1887 -0.0107
-5 24 9 -1.5853 0.0066
-5 24 10 -1.1293 -0.0493
-5 24 11 -1.7616 0.0078
-5 24 12 -1.0888 -0.0275
-5 24 13 -0.7686 0.0212
-5 24 14 0.1741 -0.0307
-5 24 15 2.5990 -0.0081
-5 24 16 -0.0220 0.0102
-5 25 1 1.5704 -0.0242
-5 25 2 1.0818 0.0110
-5 25 3 0.6375 -0.0192
-5 25 4 1.3771 -0.0142
-5 25 5 -0.5639 -0.0240
-5 25 6 -2.9591 -0.0248
-5 25 7 1.0564 0.0108
-5 25 8 0.2801 -0.0269
-5 25 9 -0.1730 0.0467
-5 25 10 2.2431 -0.0241
-5 25 11 -0.0364 0.0231
-5 25 12 -1.0238 -0.0096
-5 25 13 -0.8211 -0.0190
-5 25 14 0.3867 -0.0332
-5 25 15 1.3359 -0.0762
-5 26 1 1.0581 -0.0163
-5 26 2 -0.0584 -0.0209
-5 26 3 -0.5899 -0.0072
-5 26 4 2.8984 -0.0121
-5 26 5 -1.2400 0.0285
-5 26 6 1.0818 -0.0055
-5 26 7 -0.5033 0.0111
-5 26 8 0.4173 -0.0097
-5 26 9 0.5539 -0.0202
-5 26 10 -0.6590 0.0061
-5 26 11 -1.1305 -0.0486
-5 26 12 0.1312 0.0028
-5 26 13 0.3132 0.0071
-5 26 14 0.9474 0.0055
-5 27 1 -0.1313 0.0445
-5 27 2 -0.5190 -0.0177
-5 27 3 -0.6406 -0.0038
-5 27 4 0.1267 -0.0375
-5 27 5 -0.0075 -0.0144
-5 27 6 1.5185 -0.0072
-5 27 7 -0.9837 0.0053
-5 27 8 0.7205 0.0276
-5 27 9 1.0785 0.0290
-5 27 10 -2.2997 0.0231
-5 27 11 -1.2421 -0.0116
-5 27 12 0.1293 0.0230
-5 27 13 0.4023 -0.0096
-5 27 14 -1.7795 0.0281
-5 28 1 -1.1329 -0.0362
-5 28 2 -0.9650 -0.0169
-5 28 3 0.1276 0.0011
-5 28 4 -0.4483 0.0062
-5 28 5 3.1295 -0.0122
-5 28 6 1.1539 0.0404
-5 28 7 2.1586 -0.0273
-5 28 8 -0.8278 0.0020
-5 28 9 0.2395 -0.0150
-5 28 10 0.6113 -0.0032
-5 28 11 1.4108 0.0038
-5 28 12 -0.1744 -0.0155
-5 28 13 0.7965 -0.0142
-5 28 14 -0.9314 0.0345
-5 29 1 -0.1580 -0.0070
-5 29 2 -0.0596 0.0120
-5 29 3 1.6048 -0.0227
-5 29 4 0.2934 0.0082
-5 29 5 1.0431 -0.0237
-5 29 6 -0.7641 0.0136
-5 29 7 -0.1723 0.0012
-5 29 8 -0.9579 0.0219
-5 29 9 -0.0210 0.0009
-5 29 10 0.3163 0.0437
-5 29 11 -0.4707 -0.0008
-5 29 12 -1.3683 -0.0246
-5 29 13 -0.9579 0.0114
-5 29 14 2.2893 -0.0269
-5 30 1 -0.6692 0.0107
-5 30 2 -0.7317 -0.0107
-5 30 3 -1.1801 -0.0080
-5 30 4 -0.8055 0.0139
-5 30 5 -1.3010 0.0029
-5 30 6 -0.8633 -0.0204
-5 30 7 -3.5223 0.0090
-5 30 8 0.4942 -0.0141
-5 30 9 -0.7541 0.0080
-5 30 10 -0.6362 -0.0303
-5 30 11 -0.3231 0.0260
-5 30 12 0.9357 0.0091
-5 30 13 -1.8531 0.0314
-5 31 1 0.0947 -0.0197
-5 31 2 0.6648 0.0027
-5 31 3 -1.4416 -0.0085
-5 31 4 -0.8669 -0.0358
-5 31 5 -2.2688 0.0093
-5 31 6 -0.2353 -0.0160
-5 31 7 0.0672 0.0272
-5 31 8 0.7728 0.0161
-5 31 9 -2.3610 0.0192
-5 31 10 -0.1269 -0.0213
-5 31 11 0.6169 0.0384
-5 31 12 1.6496 -0.0021
-5 31 13 1.7442 -0.0272
-5 32 1 0.4208 -0.0139
-5 32 2 1.8749 -0.0069
-5 32 3 3.0433 0.0132
-5 32 4 1.1626 -0.0033
-5 32 5 -0.6998 0.0189
-5 32 6 -0.6260 -0.0225
-5 32 7 2.4632 -0.0028
-5 32 8 -0.2607 -0.0191
-5 32 9 0.9424 -0.0096
-5 32 10 1.4286 0.0408
-5 32 11 -1.1647 -0.0325
-5 32 12 -3.5408 0.0171
-5 33 1 -1.3736 0.0536
-5 33 2 -0.9454 -0.0170
-5 33 3 0.9562 0.0111
-5 33 4 1.6720 -0.0064
-5 33 5 2.9585 -0.0191
-5 33 6 -0.8662 0.0065
-5 33 7 -0.7325 0.0128
-5 33 8 -2.7177 0.0291
-5 33 9 2.2534 0.0160
-5 33 11 1.1882 -0.0433
-5 34 1 0.3205 -0.0166
-5 34 2 -0.1627 0.0141
-5 34 3 -2.0011 -0.0059
-5 34 4 0.8942 0.0189
-5 34 5 1.2152 -0.0109
-5 34 6 1.2617 0.0238
-5 34 7 -0.4419 -0.0351
-5 34 8 -0.0079 0.0090
-5 34 9 0.6075 -0.0091
-5 35 1 1.2760 -0.0243
-5 35 2 0.1023 0.0196
-5 35 3 0.2217 -0.0208
-5 35 4 -1.0536 0.0112
-5 35 5 -2.7193 -0.0209
-5 35 6 1.3125 0.0192
-5 35 7 -1.1230 0.0104
-5 35 8 2.5371 0.0050
-5 36 1 0.5851 0.0281
-5 36 2 -0.8682 -0.0157
-5 36 3 0.6789 0.0043
-5 36 4 -1.7327 -0.0007
-5 36 5 0.1315 0.0011
-5 36 6 -1.7425 -0.0333
-5 36 7 -1.6144 0.0005
-5 36 8 0.5525 -0.0133
-5 37 1 -1.7416 -0.0063
-5 37 2 0.1805 0.0121
-5 37 3 -1.2733 0.0091
-5 37 4 0.2301 -0.0234
-5 37 5 2.3105 0.0298
-5 37 6 -0.7284 -0.0154
-5 37 7 2.0725 0.0121
-5 38 1 -1.8601 -0.0228
-5 38 2 -0.5577 0.0092
-5 38 3 -1.1966 0.0109
-5 38 4 0.3959 -0.0213
-5 38 5 -1.3883 0.0080
-5 38 6 1.3815 0.0072
-5 39 1 2.1703 0.0406
-5 39 2 0.0169 -0.0309
-5 39 3 1.1609 0.0172
-5 39 4 -0.2338 0.0168
-5 39 5 -1.9582 -0.0038
-5 40 1 1.6813 -0.0011
-5 40 2 1.8439 0.0268
-5 40 3 0.9794 -0.0158
-5 40 4 -1.0162 0.0110
-5 41 1 0.0470 -0.0390
-5 41 2 1.6854 0.0109
-5 41 3 0.3833 -0.0244
-4 0 1 -17.8961 1.8392
-4 0 2 -0.4832 1.3207
-4 0 3 -7.4494 -0.0930
-4 0 4 -0.5613 -0.3201
-4 0 5 0.2885 -0.9768
-4 0 6 -3.6334 -0.8856
-4 0 7 4.7318 0.4886
-4 0 8 4.9817 -0.6020
-4 0 9 -5.1112 1.4998
-4 0 10 -0.7122 -0.4386
-4 0 11 -2.3027 0.4959
-4 0 12 -0.2767 -0.2044
-4 0 13 -2.4126 -0.2844
-4 0 14 -2.5107 0.1125
-4 0 15 -0.0513 -0.2630
-4 0 16 -1.5985 0.1170
-4 1 1 -5.9818 0.4375
-4 1 2 -7.3832 0.2100
-4 1 3 -5.2564 0.7133
-4 1 4 2.9595 0.2824
-4 1 5 -5.3403 -0.0995
-4 1 6 0.7836 0.0498
-4 1 7 0.0504 -0.3288
-4 1 8 0.4427 -0.2788
-4 1 9 -1.0034 -0.0803
-4 1 10 -2.2824 0.0765
-4 1 11 3.5341 0.2195
-4 1 12 0.1048 0.0240
-4 1 13 -0.6790 0.0722
-4 1 14 1.8734 -0.0156
-4 1 15 0.7356 -0.0845
-4 1 16 0.5392 0.0292
-4 1 17 0.9491 -0.0365
-4 2 1 4.8708 -0.3809
-4 2 2 -1.7039 -0.0307
-4 2 3 6.7373 0.2468
-4 2 4 -1.2253 -0.1747
-4 2 5 -0.9644 -0.1163
-4 2 6 6.1031 0.0714
-4 2 7 -2.4480 -0.3996
-4 2 8 -3.8290 0.6856
-4 2 9 3.9577 -0.6108
-4 2 10 -0.1543 0.5929
-4 2 11 0.5317 -0.2774
-4 2 12 -1.5692 0.0607
-4 2 13 1.5127 0.0241
-4 2 14 2.6563 -0.1412
-4 2 15 0.7989 0.1259
-4 2 16 1.3018 -0.0343
-4 2 17 0.9016 -0.0726
-4 3 1 1.7854 0.1062
-4 3 2 -2.3212 0.2606
-4 3 3 -5.9671 0.1267
-4 3 4 -3.1764 0.1673
-4 3 5 5.9353 0.0235
-4 3 6 1.9670 -0.1875
-4 3 7 3.6689 -0.1478
-4 3 8 0.8627 -0.0876
-4 3 9 -2.0390 -0.0435
-4 3 10 0.4407 0.0033
-4 3 11 -0.9802 0.0875
-4 3 12 0.9776 0.0808
-4 3 13 0.1227 0.0007
-4 3 14 -0.9357 -0.0072
-4 3 15 1.0347 -0.0433
-4 3 16 1.0988 -0.0223
-4 3 17 0.3475 0.0292
-4 4 1 6.1848 -0.0269
-4 4 2 5.8572 -0.0524
-4 4 3 0.6702 0.0023
-4 4 4 6.9066 0.0267
-4 4 5 3.5580 0.1176
-4 4 6 -8.2406 -0.0345
-4 4 7 0.4339 0.1422
-4 4 8 2.6400 -0.1648
-4 4 9 -0.8233 0.1991
-4 4 10 0.6928 -0.2208
-4 4 11 0.4067 0.1144
-4 4 12 2.9642 -0.0304
-4 4 13 0.2111 0.0214
-4 4 14 -1.0061 -0.0064
-4 4 15 -0.6242 -0.0023
-4 4 16 1.0989 -0.0172
-4 4 17 3.6887 0.0107
-4 5 1 -6.8042 0.1540
-4 5 2 2.8514 0.1037
-4 5 3 7.6515 0.0290
-4 5 4 -1.4184 0.1040
-4 5 5 -3.9223 0.1197
-4 5 6 0.4641 -0.0978
-4 5 7 -0.2868 -0.0676
-4 5 8 0.3992 -0.1081
-4 5 9 1.2677 -0.0165
-4 5 10 -0.4940 0.0846
-4 5 11 1.4762 0.0014
-4 5 12 0.3157 0.0933
-4 5 13 -0.8205 0.0202
-4 5 14 -0.6452 -0.0338
-4 5 15 -1.6205 0.0012
-4 5 16 -1.8811 -0.0438
-4 5 17 -1.3850 0.0061
-4 6 1 -2.7572 0.0819
-4 6 2 -4.4659 -0.1152
-4 6 3 -4.9587 -0.1252
-4 6 4 -7.2895 0.1720
-4 6 5 -5.8628 0.0699
-4 6 6 5.2975 0.0715
-4 6 7 -1.9696 0.0840
-4 6 8 -1.9261 -0.1748
-4 6 9 -1.8510 0.1034
-4 6 10 0.2436 -0.1033
-4 6 11 1.3240 0.0289
-4 6 12 -0.8411 -0.0045
-4 6 13 0.1577 -0.0273
-4 6 14 -1.2223 0.0824
-4 6 15 0.2128 -0.0512
-4 6 16 -1.2283 0.0452
-4 6 17 -5.3151 0.0090
-4 7 1 14.8066 -0.0207
-4 7 2 5.1302 0.0080
-4 7 3 0.6506 0.0820
-4 7 4 4.9222 0.0015
-4 7 5 -0.9477 -0.0524
-4 7 6 -2.4328 -0.0120
-4 7 7 -3.4376 -0.0999
-4 7 8 -2.1328 -0.0389
-4 7 9 1.3020 -0.0061
-4 7 10 2.1210 0.0159
-4 7 11 -1.0506 0.0485
-4 7 12 0.6937 -0.0061
-4 7 13 3.1658 0.0223
-4 7 14 0.5800 0.0123
-4 7 15 0.2254 -0.0080
-4 7 16 1.8142 0.0116
-4 7 17 1.2746 -0.0146
-4 8 1 -0.0877 -0.0827
-4 8 2 4.5880 -0.0922
-4 8 3 5.5825 -0.0171
-4 8 4 3.1281 0.0093
-4 8 5 3.1669 0.1245
-4 8 6 -6.0038 0.1429
-4 8 7 0.6133 -0.1454
-4 8 8 -0.7902 0.1409
-4 8 9 0.5320 -0.2674
-4 8 10 -1.9826 0.1717
-4 8 11 -0.4730 -0.1380
-4 8 12 1.2715 0.0256
-4 8 13 -0.5925 0.0285
-4 8 14 2.2332 -0.0202
-4 8 15 -0.0105 0.0632
-4 8 16 -1.0092 -0.0397
-4 8 17 0.9679 -0.0283
-4 9 1 -4.0641 -0.0107
-4 9 2 -2.9750 0.0347
-4 9 3 -1.8444 0.0244
-4 9 4 -1.2800 -0.0361
-4 9 5 6.5913 -0.0630
-4 9 6 2.0842 0.0313
-4 9 7 1.7960 -0.0493
-4 9 8 0.3152 0.0111
-4 9 9 -1.3248 0.0066
-4 9 10 -0.0534 -0.0327
-4 9 11 1.8859 0.0694
-4 9 12 0.2109 -0.0252
-4 9 13 -2.0761 -0.0006
-4 9 14 1.0401 0.0095
-4 9 15 0.8232 -0.0075
-4 9 16 -1.3671 0.0329
-4 9 17 -0.4605 -0.0440
-4 10 1 4.6801 -0.1080
-4 10 2 -3.9436 -0.0348
-4 10 3 -4.9435 -0.0401
-4 10 4 -3.5846 -0.0241
-4 10 5 -2.0548 0.1197
-4 10 6 7.7453 -0.0058
-4 10 7 1.1995 0.0694
-4 10 8 0.9452 -0.1516
-4 10 9 0.1638 0.0706
-4 10 10 2.0036 -0.1520
-4 10 11 -1.5742 0.0754
-4 10 12 -2.3522 -0.0528
-4 10 13 1.4804 0.0195
-4 10 14 -1.4678 0.0128
-4 10 15 -0.3890 0.0012
-4 10 16 1.1645 0.0057
-4 10 17 0.9052 0.0135
-4 11 1 -2.2692 -0.0309
-4 11 2 1.2388 0.0338
-4 11 3 -2.9312 -0.0323
-4 11 4 -2.6235 -0.0224
-4 11 5 -6.5972 0.0064
-4 11 6 -0.7156 -0.0974
-4 11 7 0.1508 0.1069
-4 11 8 1.4526 -0.0283
-4 11 9 0.3114 -0.0028
-4 11 10 -0.0975 0.0550
-4 11 11 0.5343 -0.0799
-4 11 12 -0.1630 0.0464
-4 11 13 0.8326 -0.0434
-4 11 14 -1.1545 -0.0100
-4 11 15 -1.2683 0.0375
-4 11 16 -0.0176 -0.0594
-4 12 1 -3.7784 -0.0237
-4 12 2 -0.7899 -0.0906
-4 12 3 -1.7273 -0.0330
-4 12 4 3.8399 0.0548
-4 12 5 3.6129 -0.0220
-4 12 6 -5.6726 0.0490
-4 12 7 -1.1477 0.0223
-4 12 8 1.4351 -0.0402
-4 12 9 2.0598 -0.0452
-4 12 10 -0.0470 -0.0482
-4 12 11 1.3805 -0.0038
-4 12 12 0.9863 0.0223
-4 12 13 -2.4620 -0.0175
-4 12 14 0.5743 0.0258
-4 12 15 0.1137 -0.0122
-4 12 16 -1.0742 0.0136
-4 13 1 2.3424 -0.0229
-4 13 2 -1.0910 -0.0856
-4 13 3 4.8947 -0.0393
-4 13 4 0.1174 -0.0366
-4 13 5 -0.3379 -0.0434
-4 13 6 -3.6556 0.0353
-4 13 7 -1.9452 -0.0363
-4 13 8 -1.1825 0.0595
-4 13 9 0.9135 0.0047
-4 13 10 -0.1581 -0.0225
-4 13 11 -0.9408 -0.0066
-4 13 12 0.9786 -0.0553
-4 13 13 -0.8099 0.0263
-4 13 14 -0.5192 0.0089
-4 13 15 0.3748 -0.0193
-4 13 16 -0.5618 0.0120
-4 14 1 -2.3919 -0.1010
-4 14 2 -1.1099 -0.0399
-4 14 3 4.4070 0.0076
-4 14 4 1.4443 0.0072
-4 14 5 2.3810 -0.0231
-4 14 6 6.1760 0.0284
-4 14 7 1.1375 -0.0461
-4 14 8 -2.8451 0.0503
-4 14 9 -2.4980 -0.1102
-4 14 10 0.0900 0.0453
-4 14 11 -0.3808 -0.0737
-4 14 12 -0.8929 0.0467
-4 14 13 1.4904 0.0017
-4 14 14 -0.3774 -0.0286
-4 14 15 0.2988 -0.0051
-4 14 16 0.9025 -0.0278
-4 15 1 -4.0702 -0.0043
-4 15 2 -0.0542 -0.0019
-4 15 3 -3.0785 -0.0144
-4 15 4 0.4415 -0.0200
-4 15 5 1.6764 -0.0256
-4 15 6 4.5607 0.0552
-4 15 7 2.0619 0.0220
-4 15 8 0.9602 0.0467
-4 15 9 0.2435 0.0334
-4 15 10 0.0990 -0.0508
-4 15 11 -1.3859 0.0257
-4 15 12 -1.9957 -0.0427
-4 15 13 0.8234 0.0038
-4 15 14 0.2248 0.0079
-4 15 15 -1.9795 -0.0062
-4 15 16 -0.5881 0.0115
-4 16 1 0.3790 -0.0394
-4 16 2 0.1258 -0.0048
-4 16 3 -4.1856 -0.0168
-4 16 4 -4.4471 -0.0589
-4 16 5 -5.3011 0.0263
-4 16 6 -4.0910 -0.0677
-4 16 7 0.3740 0.0345
-4 16 8 2.7908 -0.0650
-4 16 9 1.1767 0.0525
-4 16 10 -1.2600 -0.0796
-4 16 11 -0.3847 0.0638
-4 16 12 0.1745 -0.0264
-4 16 13 -1.5752 0.0296
-4 16 14 -0.2410 -0.0243
-4 16 15 0.2195 -0.0164
-4 16 16 0.0234 0.0069
-4 17 1 3.1346 -0.0540
-4 17 2 0.4426 -0.0172
-4 17 3 0.7116 -0.0418
-4 17 4 1.5601 -0.0270
-4 17 5 0.3139 0.0401
-4 17 6 -3.0176 -0.0547
-4 17 7 -0.6699 0.0794
-4 17 8 -0.5894 -0.0083
-4 17 9 -1.5609 -0.0055
-4 17 10 -0.4606 0.0216
-4 17 11 0.8964 -0.0854
-4 17 12 0.4564 0.0578
-4 17 13 -0.6176 -0.0486
-4 17 14 0.1912 -0.0281
-4 17 15 2.1022 0.0026
-4 17 16 0.6091 -0.0096
-4 18 1 3.2287 0.0487
-4 18 2 1.7548 -0.0085
-4 18 3 1.0974 -0.0076
-4 18 4 -0.2492 0.0075
-4 18 5 0.7066 -0.0363
-4 18 6 0.7986 0.0129
-4 18 7 -0.2573 -0.0222
-4 18 8 -0.6628 0.0337
-4 18 9 0.1146 -0.0223
-4 18 10 1.9617 0.0240
-4 18 11 0.1542 -0.0085
-4 18 12 -0.1729 0.0054
-4 18 13 0.7076 -0.0176
-4 18 14 0.3228 0.0026
-4 18 15 -1.3200 -0.0131
-4 18 16 -1.8657 0.0117
-4 19 1 -2.1096 0.0041
-4 19 2 -0.7525 -0.0447
-4 19 3 1.4355 -0.0088
-4 19 4 -0.6175 -0.0078
-4 19 5 -0.1183 -0.0148
-4 19 6 1.5766 0.0604
-4 19 7 0.0952 -0.0100
-4 19 8 0.4880 0.0432
-4 19 9 0.0519 -0.0090
-4 19 10 -1.0682 -0.0216
-4 19 11 -0.0532 0.0106
-4 19 12 0.8537 -0.0477
-4 19 13 0.6141 0.0154
-4 19 14 1.8240 -0.0157
-4 19 15 1.0324 -0.0132
-4 19 16 0.9953 0.0437
-4 20 1 -0.9221 -0.0051
-4 20 2 0.4135 0.0337
-4 20 3 1.6000 -0.0110
-4 20 4 2.7607 0.0004
-4 20 5 0.7914 -0.0512
-4 20 6 0.0051 -0.0058
-4 20 7 1.1349 -0.0172
-4 20 8 0.5739 0.0174
-4 20 9 -0.3804 0.0296
-4 20 10 -3.9161 0.0405
-4 20 11 -0.9920 -0.0196
-4 20 12 0.3998 0.0325
-4 20 13 -0.0051 -0.0173
-4 20 14 -1.1955 0.0123
-4 20 15 1.3391 -0.0114
-4 20 16 3.7700 -0.0248
-4 21 1 0.2686 -0.0044
-4 21 2 0.1661 -0.0127
-4 21 3 -2.1465 -0.0268
-4 21 4 -0.7062 0.0202
-4 21 5 0.3679 -0.0120
-4 21 6 0.7818 0.0294
-4 21 7 0.5819 0.0072
-4 21 8 -0.7568 0.0004
-4 21 9 0.9016 0.0156
-4 21 10 0.3452 -0.0288
-4 21 11 -1.3793 0.0157
-4 21 12 -1.9511 -0.0240
-4 21 13 -0.5795 0.0300
-4 21 14 -1.2950 -0.0004
-4 21 15 -0.6927 -0.0233
-4 21 16 -0.2208 -0.0179
-4 22 1 -0.9204 0.0108
-4 22 2 -1.4226 0.0145
-4 22 3 -1.5382 0.0163
-4 22 4 -2.7966 -0.0547
-4 22 5 -0.5256 0.0133
-4 22 6 1.1911 -0.0550
-4 22 7 -0.4681 0.0307
-4 22 8 0.2158 -0.0108
-4 22 9 -0.4410 0.0485
-4 22 10 3.0433 0.0065
-4 22 11 0.2024 0.0463
-4 22 12 -0.6754 -0.0348
-4 22 13 0.1796 0.0361
-4 22 14 1.2054 -0.0265
-4 22 15 -0.9658 0.0041
-4 22 16 -3.6161 -0.0023
-4 23 1 -0.1989 -0.0112
-4 23 2 -1.1201 -0.0147
-4 23 3 0.8731 0.0117
-4 23 4 0.0108 -0.0140
-4 23 5 -1.1857 0.0694
-4 23 6 -1.9275 -0.0274
-4 23 7 -1.2856 0.0262
-4 23 8 0.8875 -0.0219
-4 23 9 -1.2267 -0.0092
-4 23 10 0.4842 0.0368
-4 23 11 -0.1725 -0.0436
-4 23 12 0.1658 0.0443
-4 23 13 -0.4789 -0.0404
-4 23 14 0.1463 0.0553
-4 23 15 2.1288 0.0272
-4 23 16 2.6440 -0.0747
-4 24 1 1.2830 0.0371
-4 24 2 1.0314 0.0049
-4 24 3 0.3766 0.0118
-4 24 4 2.9074 -0.0064
-4 24 5 1.4480 -0.0402
-4 24 6 -1.8984 0.0123
-4 24 7 -0.2617 -0.0262
-4 24 8 -0.8809 0.0629
-4 24 9 1.4859 0.0003
-4 24 10 0.3515 0.0401
-4 24 11 1.5794 -0.0038
-4 24 12 0.6566 0.0108
-4 24 13 -0.3675 -0.0148
-4 24 14 -0.7367 0.0161
-4 24 15 -1.0324 -0.0055
-4 25 1 0.5306 0.0019
-4 25 2 0.9410 0.0100
-4 25 3 -0.4467 0.0028
-4 25 4 1.9943 0.0351
-4 25 5 2.1819 -0.0057
-4 25 6 0.9842 0.0365
-4 25 7 0.9090 -0.0288
-4 25 8 -1.4973 0.0017
-4 25 9 0.7465 -0.0098
-4 25 10 -1.6439 -0.0110
-4 25 11 0.4191 0.0261
-4 25 12 0.6042 -0.0330
-4 25 13 0.6111 0.0371
-4 25 14 -0.1117 -0.0033
-4 25 15 -3.4819 0.0492
-4 26 1 -0.8984 0.0074
-4 26 2 -0.1832 0.0228
-4 26 3 0.9466 -0.0260
-4 26 4 -1.3403 0.0285
-4 26 5 -1.0264 -0.0219
-4 26 6 1.5280 0.0090
-4 26 7 -0.9540 0.0249
-4 26 8 -0.1459 -0.0054
-4 26 9 -0.7054 0.0506
-4 26 10 -1.0817 0.0049
-4 26 11 -0.2947 0.0135
-4 26 12 1.1128 0.0252
-4 26 13 -0.2135 -0.0278
-4 26 14 -0.9647 0.0073
-4 26 15 2.0040 -0.0210
-4 27 1 -1.7369 -0.0158
-4 27 2 -1.4639 0.0096
-4 27 3 1.0581 0.0112
-4 27 4 -0.7892 0.0310
-4 27 5 -0.1140 -0.0024
-4 27 6 2.2296 -0.0029
-4 27 7 0.2525 -0.0155
-4 27 8 1.1254 -0.0182
-4 27 9 -0.7751 0.0003
-4 27 10 1.3371 -0.0084
-4 27 11 0.5552 0.0196
-4 27 12 0.4053 -0.0014
-4 27 13 0.5531 0.0020
-4 27 14 0.4673 0.0143
-4 27 15 2.3380 0.0183
-4 28 1 -0.0040 0.0118
-4 28 2 0.2229 0.0088
-4 28 3 -0.3043 0.0206
-4 28 4 -0.7373 -0.0310
-4 28 5 -1.6405 0.0405
-4 28 6 -3.0930 -0.0290
-4 28 7 -1.0263 0.0246
-4 28 8 -0.1285 0.0123
-4 28 9 -0.3479 0.0076
-4 28 10 1.2618 0.0181
-4 28 11 -0.6394 0.0090
-4 28 12 -2.6954 -0.0235
-4 28 13 0.3814 0.0419
-4 28 14 2.6651 -0.0194
-4 29 1 0.0618 0.0204
-4 29 2 1.1168 -0.0090
-4 29 3 -1.4318 0.0418
-4 29 4 -0.6532 -0.0187
-4 29 5 -0.8393 0.0337
-4 29 6 -4.1688 -0.0357
-4 29 7 -1.8473 0.0006
-4 29 8 -0.5038 -0.0089
-4 29 9 0.5312 -0.0124
-4 29 10 0.8242 0.0181
-4 29 11 0.7977 -0.0150
-4 29 12 -0.1448 0.0480
-4 29 13 -1.4437 -0.0160
-4 29 14 -1.0034 0.0114
-4 29 15 -1.8530 0.0067
-4 30 1 0.4832 0.0114
-4 30 2 0.8764 -0.0037
-4 30 3 0.5213 0.0218
-4 30 4 1.1957 0.0079
-4 30 5 0.7827 -0.0171
-4 30 6 0.9162 0.0380
-4 30 7 0.6859 -0.0195
-4 30 8 -0.9445 0.0330
-4 30 9 0.1716 -0.0179
-4 30 10 -0.4892 0.0142
-4 30 11 0.7562 -0.0105
-4 30 12 2.7156 -0.0081
-4 30 13 0.4971 -0.0293
-4 30 14 -2.0323 0.0071
-4 31 1 0.8665 -0.0080
-4 31 2 -0.1924 0.0337
-4 31 3 1.8558 -0.0093
-4 31 4 0.8537 0.0395
-4 31 5 0.3790 -0.0274
-4 31 6 3.6258 0.0234
-4 31 7 2.4638 -0.0176
-4 31 8 -0.1081 -0.0153
-4 31 9 1.3696 0.0112
-4 31 10 0.9064 0.0031
-4 31 11 -0.2789 0.0227
-4 31 12 -0.5858 -0.0316
-4 31 13 0.6380 0.0081
-4 32 1 -0.6432 0.0004
-4 32 2 -1.5295 0.0150
-4 32 3 -0.9103 -0.0318
-4 32 4 0.9135 0.0324
-4 32 5 2.1708 -0.0031
-4 32 6 0.6395 0.0040
-4 32 7 -0.7600 0.0218
-4 32 8 -0.1656 -0.0339
-4 32 9 -0.2523 0.0136
-4 32 10 0.4800 -0.0498
-4 32 11 1.3381 0.0107
-4 32 12 0.6145 0.0174
-4 32 13 0.7416 -0.0389
-4 33 1 1.4632 -0.0200
-4 33 2 1.0465 -0.0033
-4 33 3 -2.0332 0.0034
-4 33 4 -0.8487 0.0023
-4 33 5 -0.8215 0.0089
-4 33 6 -1.5030 -0.0164
-4 33 7 -1.5670 -0.0104
-4 33 8 1.1211 -0.0025
-4 33 9 -0.5748 -0.0060
-4 33 10 -2.6062 0.0173
-4 33 11 -0.5440 0.0157
-4 33 12 1.5784 0.0206
-4 34 1 0.4430 0.0028
-4 34 2 0.0558 -0.0007
-4 34 3 0.9007 0.0293
-4 34 4 -2.2002 -0.0231
-4 34 5 -2.3397 0.0437
-4 34 6 0.5673 -0.0108
-4 34 7 0.4758 0.0045
-4 34 8 1.6362 0.0122
-4 34 9 0.0164 -0.0127
-4 34 11 -1.1882 -0.0462
-4 34 12 -0.5825 0.0059
-4 35 1 -1.4559 0.0381
-4 35 2 -1.2251 -0.0187
-4 35 3 1.3025 0.0231
-4 35 4 -0.5710 -0.0346
-4 35 5 0.6841 0.0266
-4 35 6 -0.6950 -0.0083
-4 35 7 0.8509 -0.0036
-4 35 8 -0.8167 0.0082
-4 35 9 -2.1439 0.0034
-4 36 1 -0.9386 -0.0107
-4 36 2 1.0372 -0.0128
-4 36 3 -1.2796 0.0106
-4 36 4 1.0578 0.0208
-4 36 5 0.6174 -0.0114
-4 36 6 -0.0962 0.0293
-4 36 7 2.1325 -0.0316
-4 36 8 -1.1078 -0.0180
-4 37 1 0.8629 -0.0097
-4 37 2 0.9611 0.0381
-4 37 3 -0.7384 -0.0336
-4 37 4 0.6628 0.0397
-4 37 5 -1.4121 -0.0497
-4 37 6 0.0322 0.0206
-4 37 7 -1.1671 0.0102
-4 37 8 -0.8136 -0.0167
-4 37 10 -2.4758 0.0232
-4 38 1 1.8253 -0.0007
-4 38 2 0.5148 0.0114
-4 38 3 1.9248 -0.0183
-4 38 4 -0.2565 0.0381
-4 38 5 0.0150 -0.0005
-4 38 6 -0.8221 -0.0172
-4 38 7 -0.4145 0.0234
-4 39 1 -0.4600 -0.0227
-4 39 2 -0.0646 -0.0067
-4 39 3 0.3869 0.0134
-4 39 4 -1.1619 -0.0356
-4 39 5 -0.3152 0.0277
-4 39 6 0.5889 -0.0084
-4 40 1 -0.7719 -0.0002
-4 40 2 -1.5458 -0.0180
-4 40 3 -1.0498 0.0270
-4 40 4 1.4746 -0.0169
-4 40 5 1.2326 0.0460
-4 40 6 3.0136 -0.0160
-4 41 1 0.1363 0.0461
-4 41 2 -1.5965 -0.0194
-4 41 3 -0.7081 0.0258
-4 41 4 1.9024 -0.0182
-4 41 5 3.1160 -0.0101
-4 42 1 -0.9226 -0.0212
-4 42 2 1.5015 0.0093
-4 42 3 -0.1311 -0.0049
-4 42 4 -2.0301 0.0072
-4 43 1 -0.3508 -0.0116
-4 43 2 1.5901 0.0360
-3 0 1 27.1320 -0.5138
-3 0 2 6.3222 -0.0110
-3 0 3 1.6472 0.9007
-3 0 4 1.0328 1.2405
-3 0 5 -7.2263 -0.4014
-3 0 6 -4.4949 1.2923
-3 0 7 4.5331 -1.5300
-3 0 8 2.1139 0.0973
-3 0 9 2.7475 -0.8499
-3 0 10 -0.1594 0.0809
-3 0 11 4.0668 0.4338
-3 0 12 3.0994 -0.0789
-3 0 13 2.3585 0.4190
-3 0 14 1.8193 -0.0053
-3 0 15 3.2339 -0.2844
-3 0 16 2.9422 0.2985
-3 0 17 1.6292 -0.4663
-3 1 1 14.1194 -0.3968
-3 1 2 18.5573 -0.7696
-3 1 3 14.8752 -0.2519
-3 1 4 -1.8771 0.1146
-3 1 5 2.2275 0.3627
-3 1 6 1.8292 0.2868
-3 1 7 -7.8904 0.2891
-3 1 8 -5.0249 0.0939
-3 1 9 -1.9695 -0.3375
-3 1 10 4.8153 -0.0582
-3 1 11 -1.2163 -0.1190
-3 1 12 -1.2674 -0.0568
-3 1 13 2.7368 0.0743
-3 1 14 -0.4703 0.0234
-3 1 15 0.7646 0.1138
-3 1 16 1.0424 -0.0362
-3 1 17 0.9498 -0.0109
-3 2 1 -9.0253 0.2490
-3 2 2 -7.5442 0.0638
-3 2 3 -9.7580 -0.0423
-3 2 4 -5.7343 -0.1696
-3 2 5 5.8130 0.7268
-3 2 6 4.9888 -0.8881
-3 2 7 -0.6681 0.6487
-3 2 8 -0.0659 -0.5598
-3 2 9 -2.5327 0.2684
-3 2 10 0.0264 -0.1161
-3 2 11 -2.5742 -0.0719
-3 2 12 0.0062 0.2298
-3 2 13 -0.5692 -0.1300
-3 2 14 -1.3379 0.0136
-3 2 15 -2.2465 0.1567
-3 2 16 -1.6037 -0.2624
-3 2 17 -0.7795 0.3087
-3 3 1 14.3033 -0.4279
-3 3 2 -0.2348 -0.2314
-3 3 3 -0.4630 -0.3227
-3 3 4 3.0055 -0.0611
-3 3 5 -4.1153 0.2719
-3 3 6 -5.8590 0.2756
-3 3 7 0.4693 0.0779
-3 3 8 0.8196 0.0064
-3 3 9 5.1189 -0.0426
-3 3 10 -1.1222 -0.1660
-3 3 11 0.8991 -0.0581
-3 3 12 2.1372 0.0025
-3 3 13 -1.4107 0.0346
-3 3 14 0.8471 0.0122
-3 3 15 -1.3164 0.0397
-3 3 16 0.2611 0.0032
-3 3 17 0.3053 -0.0452
-3 4 1 -8.0176 -0.1716
-3 4 2 7.1183 -0.0540
-3 4 3 11.0097 -0.1106
-3 4 4 4.9889 0.0568
-3 4 5 -5.4687 -0.2712
-3 4 6 -2.7640 0.2781
-3 4 7 -1.5029 -0.2463
-3 4 8 -1.0543 0.1656
-3 4 9 0.1555 -0.0940
-3 4 10 -0.7630 0.0929
-3 4 11 3.3483 -0.0433
-3 4 12 -1.2318 -0.0098
-3 4 13 -1.1749 0.0172
-3 4 14 -0.3275 0.0031
-3 4 15 0.0906 -0.0570
-3 4 16 -0.5715 0.1152
-3 4 17 -1.9661 -0.1088
-3 5 1 -15.2966 -0.0174
-3 5 2 -9.8064 -0.3564
-3 5 3 -11.4419 -0.1475
-3 5 4 -2.2385 0.0543
-3 5 5 3.1612 0.0243
-3 5 6 3.9685 0.1435
-3 5 7 -1.6113 0.0811
-3 5 8 -1.3658 -0.0989
-3 5 9 -5.0291 -0.0132
-3 5 10 1.3688 -0.0726
-3 5 11 0.0178 -0.0480
-3 5 12 -2.4206 -0.0119
-3 5 13 2.0654 -0.0299
-3 5 14 -1.4259 0.0844
-3 5 15 0.7946 -0.0433
-3 5 16 -1.8164 0.0276
-3 5 17 -1.8968 0.0062
-3 6 1 11.8508 0.0155
-3 6 2 -1.4779 0.0689
-3 6 3 0.7240 0.0098
-3 6 4 0.1221 -0.0634
-3 6 5 5.3395 -0.1487
-3 6 6 -0.4786 0.1134
-3 6 7 -1.3387 -0.0946
-3 6 8 -2.6288 0.1524
-3 6 9 1.4145 -0.0142
-3 6 10 2.4045 -0.0183
-3 6 11 -4.4866 0.0628
-3 6 12 0.7396 -0.1237
-3 6 13 2.4931 0.0434
-3 6 14 2.4314 -0.0153
-3 6 15 1.1108 -0.0168
-3 6 16 -0.0535 0.0221
-3 6 17 1.5860 -0.0499
-3 7 1 -4.2838 -0.1776
-3 7 2 -1.2908 0.0619
-3 7 3 2.6618 -0.0204
-3 7 4 -1.9424 -0.0296
-3 7 5 2.8846 0.0898
-3 7 6 -0.4792 0.0658
-3 7 7 4.0674 0.0400
-3 7 8 1.8190 0.0150
-3 7 9 0.7780 -0.0616
-3 7 10 -3.9221 -0.0257
-3 7 11 -0.5320 -0.0329
-3 7 12 0.9538 -0.0267
-3 7 13 -4.9644 0.0269
-3 7 14 1.6783 -0.0218
-3 7 15 -0.3245 0.0261
-3 7 16 0.8422 -0.0266
-3 7 17 0.1383 0.0176
-3 8 1 -7.2032 -0.0831
-3 8 2 -2.6958 -0.0177
-3 8 3 -9.9409 0.0355
-3 8 4 0.2542 -0.2318
-3 8 5 -0.2825 0.0742
-3 8 6 3.8920 -0.2633
-3 8 7 2.3515 0.3131
-3 8 8 4.0849 -0.1159
-3 8 9 0.2342 0.1386
-3 8 10 -1.1798 -0.0413
-3 8 11 3.7145 -0.0356
-3 8 12 -1.4373 0.0542
-3 8 13 -2.3015 -0.0686
-3 8 14 -1.9022 0.0116
-3 8 15 -1.2144 0.0489
-3 8 16 0.8471 -0.0875
-3 8 17 1.1208 0.0841
-3 9 1 7.2659 -0.0270
-3 9 2 2.9940 -0.0777
-3 9 3 -0.1521 0.0218
-3 9 4 -1.5903 -0.0309
-3 9 5 -8.7658 0.0273
-3 9 6 2.9783 -0.0202
-3 9 7 -0.2649 -0.0151
-3 9 8 1.2469 0.0494
-3 9 9 2.3478 -0.0877
-3 9 10 3.2457 0.0193
-3 9 11 -1.8398 -0.0175
-3 9 12 -3.0077 0.0041
-3 9 13 3.1822 0.0236
-3 9 14 -2.5957 -0.0397
-3 9 15 0.2602 0.0251
-3 9 16 -0.7642 -0.0156
-3 9 17 -0.2521 0.0015
-3 10 1 -4.4207 -0.0338
-3 10 2 2.4376 -0.0401
-3 10 3 10.0756 -0.0974
-3 10 4 -0.9722 0.0751
-3 10 5 -2.0860 -0.2043
-3 10 6 -5.1491 0.1390
-3 10 7 -1.4933 -0.0938
-3 10 8 -0.8079 0.1922
-3 10 9 -0.2346 -0.0421
-3 10 10 0.6609 0.0544
-3 10 11 -1.8524 -0.0693
-3 10 12 0.9940 -0.0186
-3 10 13 0.0762 -0.0198
-3 10 14 -0.7456 -0.0085
-3 10 15 0.0833 -0.0319
-3 10 16 -0.5223 0.0651
-3 11 1 -6.7583 0.0761
-3 11 2 -4.4806 -0.0035
-3 11 3 2.2429 -0.0136
-3 11 4 5.6536 0.0774
-3 11 5 11.1227 -0.1135
-3 11 6 -3.5127 -0.0172
-3 11 7 -0.6399 0.0393
-3 11 8 -1.3745 -0.0690
-3 11 9 0.2608 0.0886
-3 11 10 -0.1767 -0.0804
-3 11 11 2.0122 0.0369
-3 11 12 2.6262 0.0215
-3 11 13 -1.5581 -0.0412
-3 11 14 1.8150 0.0580
-3 11 15 -0.6927 -0.0792
-3 11 16 1.2009 0.0300
-3 12 1 3.0051 0.0424
-3 12 2 0.1017 -0.0244
-3 12 3 0.4162 -0.0435
-3 12 4 0.6240 -0.0173
-3 12 5 -4.2485 0.0543
-3 12 6 -0.5513 -0.0044
-3 12 7 0.6663 0.0325
-3 12 8 -1.3598 0.0575
-3 12 9 -1.3834 0.0535
-3 12 10 -2.4355 -0.0281
-3 12 11 0.0466 0.0197
-3 12 12 -0.1806 -0.0545
-3 12 13 0.1773 0.0432
-3 12 14 0.8672 -0.0178
-3 12 15 0.7854 0.0108
-3 12 16 0.2005 -0.0131
-3 13 1 3.3092 -0.0719
-3 13 2 5.3298 0.1269
-3 13 3 0.2049 0.0483
-3 13 4 1.0177 -0.0550
-3 13 5 -4.4450 0.0140
-3 13 6 5.3914 -0.0500
-3 13 7 0.3052 -0.0571
-3 13 8 -0.6887 0.0467
-3 13 9 -3.9923 -0.0177
-3 13 10 -1.2121 0.0326
-3 13 11 -1.1184 -0.0007
-3 13 12 -0.9579 0.0309
-3 13 13 1.3215 0.0300
-3 13 14 -0.3588 -0.0677
-3 13 15 0.9144 0.0216
-3 13 16 -0.2503 -0.0109
-3 14 1 -0.6721 0.0496
-3 14 2 -0.3514 -0.0176
-3 14 3 -5.4692 0.0490
-3 14 4 -1.5544 -0.0820
-3 14 5 4.0400 0.0856
-3 14 6 2.2746 -0.0354
-3 14 7 -0.1521 0.0851
-3 14 8 3.1567 -0.0567
-3 14 9 2.7948 0.0712
-3 14 10 1.4275 -0.0135
-3 14 11 -2.2874 -0.0069
-3 14 12 -2.2071 -0.0027
-3 14 13 -0.1494 -0.0396
-3 14 14 0.0666 0.0115
-3 14 15 -1.2425 -0.0012
-3 14 16 -0.2675 -0.0056
-3 15 1 0.6563 0.1401
-3 15 2 -1.2209 -0.0236
-3 15 3 -1.5739 0.0521
-3 15 4 -7.0897 -0.0290
-3 15 5 -2.5278 -0.0073
-3 15 6 -7.6593 -0.0412
-3 15 7 0.4788 -0.0389
-3 15 8 2.7100 0.0297
-3 15 9 3.1825 -0.0134
-3 15 10 -1.5052 0.0842
-3 15 11 0.9203 -0.0060
-3 15 12 0.7740 0.0020
-3 15 13 -1.1404 0.0148
-3 15 14 -0.3293 -0.0253
-3 15 15 -0.0239 0.0046
-3 15 16 0.3364 -0.0046
-3 16 1 2.6818 0.0077
-3 16 2 -0.7564 0.0582
-3 16 3 4.2151 -0.0649
-3 16 4 3.9674 0.0995
-3 16 5 1.0224 -0.0561
-3 16 6 -1.7175 0.1081
-3 16 7 -1.2646 -0.0552
-3 16 8 -2.5313 0.0724
-3 16 9 -1.8183 -0.0552
-3 16 10 -0.0412 0.0561
-3 16 11 2.3572 -0.0364
-3 16 12 2.2221 0.0119
-3 16 13 0.6233 -0.0085
-3 16 14 0.7790 0.0227
-3 16 15 2.0740 -0.0121
-3 16 16 0.3106 0.0277
-3 17 1 3.5280 0.0178
-3 17 2 1.0486 0.0830
-3 17 3 0.9202 -0.0069
-3 17 4 2.9990 0.0605
-3 17 5 0.0019 -0.0830
-3 17 6 5.3973 -0.0136
-3 17 7 -0.3079 0.0274
-3 17 8 -1.6286 -0.0666
-3 17 9 -0.5463 0.1104
-3 17 10 2.8987 -0.0205
-3 17 11 -1.0642 0.0746
-3 17 12 -0.6111 -0.0187
-3 17 13 0.7124 -0.0258
-3 17 14 0.3631 0.0774
-3 17 15 -0.0009 -0.0387
-3 17 16 0.6756 0.0052
-3 18 1 -3.5041 -0.0058
-3 18 2 0.3086 -0.0162
-3 18 3 -1.7284 0.0398
-3 18 4 -1.5759 -0.0002
-3 18 5 -0.5652 0.0687
-3 18 6 2.2444 -0.0388
-3 18 7 1.5496 0.0361
-3 18 8 -0.8920 -0.0528
-3 18 9 -0.0875 0.0134
-3 18 10 -0.2987 -0.0233
-3 18 11 -0.5897 0.0229
-3 18 12 -0.1816 -0.0210
-3 18 13 0.5107 0.0322
-3 18 14 -0.5978 -0.0186
-3 18 15 -0.9359 0.0495
-3 18 16 1.4818 -0.0095
-3 19 1 -4.2770 0.0150
-3 19 2 1.1543 0.0592
-3 19 3 0.6981 0.0260
-3 19 4 0.5750 -0.0279
-3 19 5 2.3418 0.0235
-3 19 6 -2.4279 -0.0255
-3 19 7 -0.9992 -0.0391
-3 19 8 -0.4796 0.0554
-3 19 9 0.2456 -0.0168
-3 19 10 -1.3868 0.0664
-3 19 11 0.5839 -0.0137
-3 19 12 0.6441 0.0063
-3 19 13 -0.0245 0.0032
-3 19 14 -0.8325 -0.0089
-3 19 15 -0.7774 0.0699
-3 19 16 -1.2184 -0.0339
-3 20 1 0.6259 0.0133
-3 20 2 -1.6128 -0.0388
-3 20 3 -0.7743 0.0718
-3 20 4 -0.5208 -0.0015
-3 20 5 1.9225 0.0289
-3 20 6 0.1285 0.0223
-3 20 7 -1.9796 -0.0170
-3 20 8 0.5901 -0.0216
-3 20 9 -1.0386 -0.0083
-3 20 10 0.7049 -0.0248
-3 20 11 1.2392 0.0330
-3 20 12 -0.4028 0.0091
-3 20 13 -1.4503 -0.0077
-3 20 14 0.2960 0.0257
-3 20 15 0.1842 -0.0007
-3 20 16 -1.6869 0.0216
-3 21 1 3.0340 0.0659
-3 21 2 -2.4751 -0.0346
-3 21 3 -0.6382 0.0528
-3 21 4 0.5291 -0.0139
-3 21 5 -1.4698 0.0144
-3 21 6 0.7400 -0.0100
-3 21 7 0.7595 -0.0064
-3 21 8 0.5624 0.0269
-3 21 9 -0.3872 0.0029
-3 21 10 1.7321 0.0443
-3 21 11 1.8500 0.0038
-3 21 12 0.4124 0.0139
-3 21 13 0.5971 0.0030
-3 21 14 0.3389 -0.0220
-3 21 15 -1.1850 0.0206
-3 21 16 -0.8363 0.0342
-3 22 1 1.0304 -0.0060
-3 22 2 0.5823 0.0691
-3 22 3 -0.0146 -0.0485
-3 22 4 0.6395 0.0973
-3 22 5 -2.1137 -0.0075
-3 22 6 -0.9551 0.0130
-3 22 7 1.4222 -0.0450
-3 22 8 -1.1444 0.0007
-3 22 9 1.0924 -0.0512
-3 22 10 -0.3813 0.0223
-3 22 11 -1.2720 -0.0336
-3 22 12 0.2471 0.0338
-3 22 13 0.1845 -0.0104
-3 22 14 -0.9318 0.0264
-3 22 15 0.0431 0.0147
-3 23 1 -2.8619 -0.0369
-3 23 2 2.4466 0.0605
-3 23 3 1.3916 -0.0431
-3 23 4 0.2234 0.0372
-3 23 5 2.0575 -0.0327
-3 23 6 -1.0187 0.0102
-3 23 7 -0.4323 0.0307
-3 23 8 -0.2309 -0.0355
-3 23 9 0.2779 0.0600
-3 23 10 -0.7884 -0.0684
-3 23 11 -0.1252 0.0412
-3 23 12 1.0774 -0.0107
-3 23 13 -0.3949 -0.0122
-3 23 14 -0.0494 0.0104
-3 23 15 0.3664 -0.0605
-3 24 1 -0.7152 -0.0183
-3 24 2 0.4954 -0.0088
-3 24 3 0.8227 0.0440
-3 24 4 -0.4339 -0.0236
-3 24 5 1.1348 0.0511
-3 24 6 0.4523 -0.0350
-3 24 7 -0.3604 0.0180
-3 24 8 1.5467 -0.0713
-3 24 9 -0.6235 0.0076
-3 24 10 -0.9447 -0.0116
-3 24 11 0.4345 0.0141
-3 24 12 -0.3382 -0.0236
-3 24 13 0.5158 0.0155
-3 24 14 0.2776 -0.0347
-3 24 15 0.3647 0.0222
-3 25 1 2.0597 0.0245
-3 25 2 -1.0207 -0.0217
-3 25 3 -0.9336 0.0110
-3 25 4 -1.3772 -0.0091
-3 25 5 -3.6680 0.0160
-3 25 6 1.1565 0.0089
-3 25 7 -1.1133 -0.0087
-3 25 8 -0.7423 0.0320
-3 25 9 0.1609 -0.0504
-3 25 10 0.2581 0.0440
-3 25 11 -0.8546 -0.0442
-3 25 12 -0.9137 0.0134
-3 25 13 0.1112 0.0087
-3 25 14 0.2251 -0.0238
-3 25 15 1.6076 0.0187
-3 26 1 -0.8265 0.0218
-3 26 2 -0.2177 -0.0170
-3 26 3 -0.4174 0.0417
-3 26 4 -0.0838 -0.0027
-3 26 5 -1.1090 -0.0203
-3 26 6 1.1694 0.0250
-3 26 7 1.2750 -0.0451
-3 26 8 0.1267 0.0234
-3 26 9 0.6445 -0.0186
-3 26 10 1.9270 -0.0128
-3 26 11 -0.3125 0.0239
-3 26 12 0.2725 -0.0072
-3 26 13 0.2264 0.0039
-3 26 14 1.7326 0.0134
-3 26 15 -1.5861 0.0058
-3 27 1 -0.8865 0.0059
-3 27 2 0.6999 -0.0278
-3 27 3 0.5763 0.0253
-3 27 4 -0.5608 -0.0233
-3 27 5 1.0926 0.0206
-3 27 6 -3.7994 0.0123
-3 27 7 -0.0416 0.0150
-3 27 8 0.5846 -0.0089
-3 27 9 -0.6260 -0.0166
-3 27 10 0.2371 -0.0187
-3 27 11 0.1908 -0.0023
-3 27 12 -1.6167 -0.0107
-3 27 13 -0.2562 -0.0184
-3 27 14 0.7103 -0.0084
-3 27 15 -0.3945 -0.0103
-3 28 1 2.0735 -0.0188
-3 28 2 0.5564 0.0256
-3 28 3 0.1453 -0.0463
-3 28 4 0.4680 0.0362
-3 28 5 1.9713 -0.0232
-3 28 6 -2.2561 -0.0150
-3 28 7 -0.7418 0.0035
-3 28 8 0.3559 -0.0160
-3 28 9 0.4194 -0.0171
-3 28 10 -1.5519 0.0069
-3 28 11 0.8224 -0.0179
-3 28 12 0.1589 0.0382
-3 28 13 -0.3106 -0.0397
-3 28 14 -3.5729 -0.0144
-3 28 15 1.0681 -0.0671
-3 29 1 1.2483 -0.0469
-3 29 2 -0.4421 0.0338
-3 29 3 -0.4856 -0.0508
-3 29 4 2.5609 0.0300
-3 29 5 1.1112 -0.0051
-3 29 6 4.7060 0.0101
-3 29 7 1.6841 0.0148
-3 29 8 -0.7700 -0.0230
-3 29 9 0.4618 0.0082
-3 29 10 -1.8272 -0.0610
-3 29 11 -1.4849 0.0039
-3 29 12 2.5889 -0.0100
-3 29 13 1.1036 0.0205
-3 29 14 -0.5336 0.0016
-3 30 1 -0.4914 -0.0204
-3 30 2 -0.5075 -0.0044
-3 30 3 -0.2631 0.0085
-3 30 4 -0.8723 -0.0481
-3 30 5 -2.1749 0.0191
-3 30 6 3.6303 -0.0312
-3 30 7 1.5206 0.0147
-3 30 8 0.5685 -0.0165
-3 30 9 0.0997 0.0228
-3 30 10 0.8711 -0.0176
-3 30 11 -1.2518 -0.0064
-3 30 12 -0.1413 -0.0008
-3 30 13 -0.5269 0.0400
-3 30 14 3.8646 -0.0484
-3 31 1 -1.2609 0.0426
-3 31 2 -0.4004 -0.0451
-3 31 3 0.3553 0.0150
-3 31 4 -0.6420 -0.0025
-3 31 5 0.6287 0.0174
-3 31 6 -2.5016 0.0148
-3 31 7 -1.9609 -0.0252
-3 31 8 1.0308 0.0101
-3 31 9 -1.4681 -0.0461
-3 31 10 0.6011 0.0116
-3 31 11 1.3404 -0.0483
-3 31 12 -1.7582 -0.0029
-3 31 13 -1.0974 0.0124
-3 31 14 0.8622 0.0676
-3 32 1 0.8585 0.0301
-3 32 2 0.7875 -0.0161
-3 32 3 -0.8996 0.0121
-3 32 4 -1.2030 -0.0075
-3 32 5 -0.4159 -0.0312
-3 32 6 -3.5472 0.0220
-3 32 7 -1.2944 -0.0246
-3 32 8 -0.5053 0.0421
-3 32 9 -0.5568 -0.0014
-3 32 10 -1.5525 0.0274
-3 32 11 -0.1968 0.0053
-3 32 12 -0.9909 -0.0401
-3 32 13 1.0085 0.0199
-3 33 1 0.2967 -0.0157
-3 33 2 0.2623 0.0023
-3 33 3 0.0651 0.0072
-3 33 4 -1.8154 -0.0107
-3 33 5 -1.2111 0.0153
-3 33 6 1.7138 -0.0021
-3 33 7 2.9182 0.0130
-3 33 8 0.2184 -0.0257
-3 33 9 1.3697 -0.0005
-3 33 10 0.0467 -0.0293
-3 33 11 -0.3315 -0.0076
-3 33 12 -0.1115 -0.0068
-3 33 13 0.7914 -0.0056
-3 34 1 -0.7084 -0.0031
-3 34 2 0.1544 0.0020
-3 34 3 1.9464 -0.0380
-3 34 4 1.2096 0.0058
-3 34 5 0.5365 -0.0236
-3 34 6 0.5283 -0.0061
-3 34 7 0.5816 0.0275
-3 34 8 -0.6555 -0.0150
-3 34 9 -0.9455 0.0008
-3 34 10 1.3630 0.0079
-3 34 11 0.8912 0.0301
-3 34 12 0.6530 0.0116
-3 34 13 -1.3801 -0.1280
-3 35 1 -0.9187 -0.0460
-3 35 2 -0.0060 0.0186
-3 35 3 -0.8325 -0.0189
-3 35 4 2.0120 0.0239
-3 35 5 0.5182 -0.0187
-3 35 6 0.4020 -0.0122
-3 35 7 -0.8024 -0.0003
-3 35 8 -0.0153 -0.0052
-3 35 9 0.4623 -0.0073
-3 35 10 -0.3147 -0.0137
-3 35 11 -2.7525 0.0031
-3 35 12 0.1127 -0.0001
-3 36 1 -0.1404 -0.0046
-3 36 2 -0.7142 0.0248
-3 36 3 -1.4737 -0.0029
-3 36 4 0.5234 -0.0373
-3 36 5 0.3895 0.0220
-3 36 6 0.1405 -0.0168
-3 36 7 -2.4979 0.0214
-3 36 8 0.1651 0.0181
-3 36 9 1.8606 0.0184
-3 36 12 0.6685 0.0896
-3 37 1 0.9885 0.0376
-3 37 2 -0.8147 -0.0444
-3 37 3 0.3115 0.0245
-3 37 4 -0.8102 -0.0074
-3 37 5 0.8444 0.0008
-3 37 6 -1.0213 0.0120
-3 37 7 0.1560 -0.0255
-3 37 9 -1.1989 -0.0150
-3 38 1 0.4936 0.0193
-3 38 2 -0.7219 -0.0260
-3 38 3 -0.4680 0.0102
-3 38 4 -0.9690 -0.0055
-3 38 5 -0.5575 -0.0251
-3 38 6 0.1251 0.0264
-3 38 7 1.7024 -0.0240
-3 38 8 -0.6370 0.0220
-3 39 1 -0.0839 -0.0078
-3 39 2 -0.0299 0.0232
-3 39 3 0.2962 -0.0117
-3 39 4 0.9671 -0.0076
-3 39 5 0.3046 0.0166
-3 39 6 0.7921 -0.0211
-3 39 7 -1.3228 0.0098
-3 40 1 -0.8094 0.0005
-3 40 2 1.0363 -0.0011
-3 40 3 1.9113 -0.0147
-3 40 4 0.4231 0.0004
-3 40 5 0.8676 -0.0174
-3 40 6 -0.8225 -0.0024
-3 40 7 -0.9800 0.0278
-3 41 1 -0.6738 -0.0321
-3 41 2 2.5768 0.0079
-3 41 3 0.2141 -0.0303
-3 41 4 -1.6011 0.0225
-3 41 5 -2.5645 -0.0161
-3 41 6 -1.3139 -0.0020
-3 42 1 0.1751 -0.0025
-3 42 2 0.4351 0.0232
-3 42 3 -1.1677 -0.0199
-3 42 4 1.1983 -0.0024
-3 42 5 -0.5870 0.0182
-3 43 1 1.0542 0.0363
-3 43 2 -4.0206 -0.0269
-3 43 3 -1.2577 0.0458
-3 43 4 0.2174 -0.0552
-3 43 5 2.1004 0.0039
-3 44 1 1.2864 0.0314
-3 44 2 -0.5594 -0.0463
-3 44 3 0.4709 0.0287
-2 0 1 -11.4068 -0.4120
-2 0 2 23.8540 -1.8047
-2 0 3 4.3056 -0.1320
-2 0 4 10.7819 -1.5590
-2 0 5 3.6097 1.3911
-2 0 6 6.1331 -0.1807
-2 0 7 -13.0908 1.2581
-2 0 8 -7.7700 0.3536
-2 0 9 -4.5917 -0.4897
-2 0 10 0.4978 0.0587
-2 0 11 -0.7726 -0.5275
-2 0 12 -8.5075 -0.2361
-2 0 13 -2.1172 0.3251
-2 0 14 -0.4944 -0.4286
-2 0 15 -0.1067 0.7718
-2 0 16 -0.8616 -0.4928
-2 0 17 3.6901 0.3691
-2 1 1 -38.5430 -0.0490
-2 1 2 -34.2288 0.1545
-2 1 3 -16.0027 -0.3377
-2 1 4 0.9582 -0.2679
-2 1 5 5.1638 -0.3028
-2 1 6 7.6012 -0.4780
-2 1 7 0.3486 0.1570
-2 1 8 0.7677 0.2354
-2 1 9 2.0407 0.3032
-2 1 10 -0.1289 0.0889
-2 1 11 -4.5470 -0.0689
-2 1 12 -1.3102 0.0115
-2 1 13 -4.4612 -0.1887
-2 1 14 -2.8061 -0.0148
-2 1 15 -1.6494 0.0084
-2 1 16 -5.1717 -0.0019
-2 1 17 -2.4607 0.0754
-2 2 1 13.7676 -0.2685
-2 2 2 -14.2539 0.3194
-2 2 3 4.3603 -0.8358
-2 2 4 -6.8580 0.6558
-2 2 5 -3.3855 -0.7102
-2 2 6 -7.9292 0.7293
-2 2 7 6.1314 -0.2991
-2 2 8 3.2197 0.0930
-2 2 9 4.9146 0.1870
-2 2 10 0.6923 -0.3012
-2 2 11 -0.3127 0.0496
-2 2 12 5.3403 0.0454
-2 2 13 -0.2098 -0.2209
-2 2 14 0.3662 0.3748
-2 2 15 -0.0470 -0.4406
-2 2 16 1.0122 0.3682
-2 2 17 -2.5360 -0.2593
-2 3 1 -23.7071 0.2072
-2 3 2 16.8243 0.1355
-2 3 3 17.7329 0.1539
-2 3 4 9.4727 -0.2103
-2 3 5 0.3853 -0.2599
-2 3 6 -8.6922 -0.0180
-2 3 7 -2.0243 0.0153
-2 3 8 0.4046 0.1078
-2 3 9 -3.6111 0.1442
-2 3 10 -1.1976 0.1009
-2 3 11 5.1160 -0.0469
-2 3 12 -1.0856 -0.0448
-2 3 13 0.3902 -0.0255
-2 3 14 1.1652 -0.0356
-2 3 15 -0.2438 -0.0215
-2 3 16 1.3808 0.0212
-2 3 17 -0.9441 0.0098
-2 4 1 -20.6945 0.1131
-2 4 2 -6.9270 -0.1347
-2 4 3 -18.9220 0.3699
-2 4 4 1.5140 -0.2197
-2 4 5 5.0136 0.2751
-2 4 6 8.5816 -0.2190
-2 4 7 -0.3789 0.1525
-2 4 8 -0.5250 -0.1276
-2 4 9 -3.7514 0.0232
-2 4 10 0.4082 0.0487
-2 4 11 0.9859 0.0217
-2 4 12 -3.3716 -0.0542
-2 4 13 2.3003 0.0972
-2 4 14 -0.5548 -0.1104
-2 4 15 0.1120 0.1164
-2 4 16 -1.8883 -0.1532
-2 4 17 -0.0075 0.0910
-2 5 1 32.3766 0.0354
-2 5 2 -0.8080 0.1910
-2 5 3 -0.3674 0.0197
-2 5 4 -6.1458 -0.1014
-2 5 5 -1.5394 -0.1710
-2 5 6 7.3876 -0.0364
-2 5 7 1.6154 -0.0106
-2 5 8 -2.3145 0.1440
-2 5 9 3.0839 0.0482
-2 5 10 0.8769 0.0254
-2 5 11 -5.8877 0.0766
-2 5 12 1.2834 -0.1127
-2 5 13 1.3399 0.0164
-2 5 14 0.4081 -0.0229
-2 5 15 2.1307 0.0199
-2 5 16 0.5317 0.0207
-2 5 17 2.3126 -0.0032
-2 6 1 6.8494 0.0169
-2 6 2 4.2480 0.0633
-2 6 3 11.5542 0.1848
-2 6 4 0.2297 -0.0409
-2 6 5 -1.6103 0.0431
-2 6 6 -2.4394 -0.1900
-2 6 7 4.1766 -0.0638
-2 6 8 5.5231 0.0585
-2 6 9 2.5243 -0.1160
-2 6 10 -3.0363 0.1135
-2 6 11 -1.1916 -0.0479
-2 6 12 2.2115 0.0443
-2 6 13 -5.1772 0.0217
-2 6 14 -1.1281 -0.0738
-2 6 15 -1.4158 0.0809
-2 6 16 1.6026 -0.0626
-2 6 17 1.2675 0.0605
-2 7 1 -7.9863 0.1979
-2 7 2 1.9169 -0.0441
-2 7 3 -2.6557 -0.0230
-2 7 4 5.1982 -0.0270
-2 7 5 -0.4821 -0.0282
-2 7 6 -5.6943 -0.0755
-2 7 7 0.0638 0.0768
-2 7 8 4.5540 0.0465
-2 7 9 1.8590 0.0436
-2 7 10 1.7435 0.0197
-2 7 11 3.7390 -0.0236
-2 7 12 -1.4336 0.0357
-2 7 13 -0.5829 -0.0537
-2 7 14 -0.8608 0.0072
-2 7 15 -2.8246 0.0081
-2 7 16 -0.1244 -0.0061
-2 7 17 0.0829 -0.0336
-2 8 1 5.2993 0.1291
-2 8 2 6.8516 0.2501
-2 8 3 5.8850 -0.0963
-2 8 4 -1.6563 0.3039
-2 8 5 -7.0075 -0.2247
-2 8 6 -3.4712 0.1155
-2 8 7 -3.6418 -0.1576
-2 8 8 -5.6414 -0.0247
-2 8 9 -0.9667 0.0795
-2 8 10 2.4337 -0.0488
-2 8 11 0.2143 0.0915
-2 8 12 -1.9685 0.0398
-2 8 13 5.0404 -0.0708
-2 8 14 0.7870 0.0796
-2 8 15 2.2328 -0.1525
-2 8 16 -0.5674 0.1463
-2 9 1 -6.5753 -0.0638
-2 9 2 -1.8828 0.0462
-2 9 3 3.9838 -0.0345
-2 9 4 -0.5159 0.0288
-2 9 5 2.1508 0.0361
-2 9 6 1.5768 -0.0276
-2 9 7 -2.0550 0.0324
-2 9 8 -3.2597 -0.0274
-2 9 9 -3.6270 0.0771
-2 9 10 -2.8327 0.0131
-2 9 11 -0.8271 -0.0625
-2 9 12 1.9417 0.0441
-2 9 13 0.2712 -0.0336
-2 9 14 0.1455 0.0177
-2 9 15 1.5604 0.0001
-2 9 16 0.9331 0.0015
-2 10 1 0.1341 0.1516
-2 10 2 -4.1020 0.0150
-2 10 3 -7.1633 0.2205
-2 10 4 3.8478 -0.1183
-2 10 5 8.5044 0.1295
-2 10 6 1.9930 -0.1888
-2 10 7 -0.8593 0.0318
-2 10 8 2.1684 -0.0870
-2 10 9 -0.3826 0.0369
-2 10 10 -0.8104 0.0275
-2 10 11 1.0963 0.0440
-2 10 12 3.5340 -0.0156
-2 10 13 -1.1141 0.0602
-2 10 14 2.0369 -0.0677
-2 10 15 -1.0101 0.0616
-2 10 16 0.8200 -0.0784
-2 11 1 9.1722 0.0597
-2 11 2 5.4594 -0.0491
-2 11 3 -2.0616 0.0164
-2 11 4 -3.0175 0.0183
-2 11 5 -4.8814 0.0448
-2 11 6 -3.7998 0.1313
-2 11 7 0.2310 -0.1071
-2 11 8 0.0467 0.0697
-2 11 9 -0.0561 -0.0467
-2 11 10 -0.1806 -0.0064
-2 11 11 -0.8875 0.0655
-2 11 12 -1.1551 -0.0980
-2 11 13 -0.5997 0.0896
-2 11 14 0.2459 -0.0357
-2 11 15 0.7018 0.0199
-2 11 16 -0.7350 0.0233
-2 12 1 3.6303 -0.0269
-2 12 2 4.5544 0.0930
-2 12 3 2.0251 0.0399
-2 12 4 -0.8407 -0.0045
-2 12 5 -0.2126 -0.0368
-2 12 6 4.3054 -0.0151
-2 12 7 2.0779 -0.1127
-2 12 8 -2.3306 0.0211
-2 12 9 -0.9997 -0.0380
-2 12 10 -0.2528 0.0924
-2 12 11 -1.0009 -0.0149
-2 12 12 -2.0132 0.0498
-2 12 13 1.1135 -0.0136
-2 12 14 -1.7280 0.0053
-2 12 15 0.4266 0.0013
-2 12 16 -0.2566 -0.0126
-2 13 1 -3.3127 0.0799
-2 13 2 -11.5019 -0.0203
-2 13 3 -5.9982 0.0231
-2 13 4 -2.9816 0.0359
-2 13 5 2.5498 0.0768
-2 13 6 5.3890 0.0039
-2 13 7 0.9613 0.0706
-2 13 8 2.2798 -0.0986
-2 13 9 4.0543 -0.0048
-2 13 10 1.6899 0.0249
-2 13 11 -0.7534 -0.0241
-2 13 12 -1.4844 0.0261
-2 13 13 0.0080 -0.0549
-2 13 14 0.1918 0.0567
-2 13 15 -1.5780 -0.0066
-2 13 16 -0.4467 -0.0075
-2 14 1 -1.0118 0.0212
-2 14 2 -2.3932 0.0809
-2 14 3 -1.0389 -0.0390
-2 14 4 -5.3197 0.0978
-2 14 5 -6.2462 -0.0891
-2 14 6 -7.1944 0.0226
-2 14 7 -0.4264 -0.0155
-2 14 8 2.4530 -0.0139
-2 14 9 0.8208 0.0275
-2 14 10 -0.8264 0.0065
-2 14 11 1.4862 0.0505
-2 14 12 1.5522 -0.0060
-2 14 13 -1.3766 -0.0097
-2 14 14 0.3814 0.0398
-2 14 15 -0.5018 -0.0107
-2 14 16 0.0005 0.0637
-2 15 1 2.2572 -0.1335
-2 15 2 8.3340 0.0587
-2 15 3 4.1300 -0.0490
-2 15 4 6.9925 0.0619
-2 15 5 3.3390 0.0408
-2 15 6 -1.4855 -0.0164
-2 15 7 -1.4827 0.0230
-2 15 8 -4.3924 -0.0659
-2 15 9 -3.4902 -0.0385
-2 15 10 1.2917 -0.0215
-2 15 11 3.0152 -0.0168
-2 15 12 2.8507 0.0443
-2 15 13 1.2647 -0.0268
-2 15 14 0.0867 0.0225
-2 15 15 1.5283 0.0271
-2 15 16 0.9133 -0.0079
-2 16 1 -1.9829 0.0319
-2 16 2 2.6225 -0.0807
-2 16 3 1.8841 0.0698
-2 16 4 3.1310 -0.0813
-2 16 5 3.2216 0.0597
-2 16 6 6.2539 -0.0765
-2 16 7 0.2063 0.0398
-2 16 8 -1.8183 -0.0395
-2 16 9 -0.9008 0.0235
-2 16 10 2.3902 -0.0152
-2 16 11 -1.0824 0.0268
-2 16 12 -1.3449 -0.0208
-2 16 13 1.1176 0.0166
-2 16 14 -0.1288 -0.0354
-2 16 15 0.2787 0.0343
-2 16 16 0.1692 -0.0599
-2 17 1 -4.5053 0.0204
-2 17 2 -4.6792 -0.0688
-2 17 3 -0.4638 0.0727
-2 17 4 -4.0715 0.0051
-2 17 5 -0.8122 0.0155
-2 17 6 2.7131 0.0840
-2 17 7 2.1336 -0.1055
-2 17 8 1.3698 0.0587
-2 17 9 -1.2938 -0.0768
-2 17 10 -2.0417 -0.0535
-2 17 11 -0.9150 0.0467
-2 17 12 -0.8743 -0.0486
-2 17 13 -0.8305 0.0760
-2 17 14 -0.3930 -0.0654
-2 17 15 -1.4587 0.0240
-2 17 16 -1.2889 0.0457
-2 18 1 0.5521 -0.0279
-2 18 2 -3.0739 0.0170
-2 18 3 -0.7541 -0.0515
-2 18 4 1.5460 0.0107
-2 18 5 1.2547 -0.0385
-2 18 6 -3.8405 0.0553
-2 18 7 -1.2125 -0.0347
-2 18 8 1.2926 0.0573
-2 18 9 2.0471 -0.0225
-2 18 10 -1.9365 0.0173
-2 18 11 1.2431 -0.0356
-2 18 12 1.5673 0.0328
-2 18 13 -1.2615 -0.0335
-2 18 14 -0.0169 0.0315
-2 18 15 -0.9750 -0.0136
-2 18 16 -2.2137 0.0149
-2 19 1 2.7515 -0.0080
-2 19 2 0.5666 -0.0313
-2 19 3 -2.3191 0.0115
-2 19 4 1.1391 0.0089
-2 19 5 -0.1472 0.0139
-2 19 6 -2.0396 -0.0479
-2 19 7 -0.2102 0.0424
-2 19 8 1.2544 -0.0886
-2 19 9 1.2968 0.0063
-2 19 10 -0.7433 -0.0208
-2 19 11 0.0941 -0.0379
-2 19 12 0.1475 0.0670
-2 19 13 -0.4916 -0.0364
-2 19 14 0.3762 0.0224
-2 19 15 1.3251 -0.0504
-2 19 16 1.7244 -0.0002
-2 20 1 -0.4928 -0.0228
-2 20 2 1.5032 0.0138
-2 20 3 0.3757 -0.0656
-2 20 4 -1.3769 -0.0085
-2 20 5 -3.4494 0.0124
-2 20 6 -0.4145 -0.0016
-2 20 7 1.1644 0.0354
-2 20 8 -0.2650 -0.0031
-2 20 9 -0.7750 -0.0048
-2 20 10 2.2159 -0.0110
-2 20 11 -0.9179 -0.0158
-2 20 12 -1.8240 -0.0206
-2 20 13 1.2963 0.0281
-2 20 14 -0.0928 -0.0301
-2 20 15 0.5943 -0.0291
-2 20 16 1.5934 0.0030
-2 21 1 -1.5257 -0.0879
-2 21 2 0.4631 0.0647
-2 21 3 2.3073 -0.0680
-2 21 4 -1.9148 0.0173
-2 21 5 -2.5055 -0.0137
-2 21 6 0.0873 -0.0300
-2 21 7 -0.5850 0.0061
-2 21 8 -0.6732 -0.0319
-2 21 9 -0.1124 -0.0285
-2 21 10 0.4756 0.0005
-2 21 11 -2.4150 -0.0126
-2 21 12 -1.4518 -0.0023
-2 21 13 -0.0545 -0.0013
-2 21 14 -0.4215 0.0042
-2 21 15 0.5806 -0.0279
-2 22 1 -0.8095 0.0110
-2 22 2 0.0452 -0.0912
-2 22 3 1.1506 0.0322
-2 22 4 0.3441 -0.0568
-2 22 5 1.8973 0.0172
-2 22 6 0.4432 0.0126
-2 22 7 -1.4727 0.0397
-2 22 8 0.8888 -0.0097
-2 22 9 0.5272 0.0069
-2 22 10 -1.7666 -0.0463
-2 22 11 0.2390 0.0076
-2 22 12 1.5247 -0.0200
-2 22 13 -0.3810 0.0071
-2 22 14 0.7049 -0.0171
-2 22 15 0.4201 0.0046
-2 23 1 2.8465 0.0436
-2 23 2 1.9296 -0.0638
-2 23 3 -0.8113 0.0446
-2 23 4 1.0500 -0.0413
-2 23 5 1.1334 -0.0268
-2 23 6 -0.2792 0.0411
-2 23 7 0.4677 -0.0647
-2 23 8 0.8417 0.0522
-2 23 9 1.3836 -0.0262
-2 23 10 0.3495 -0.0041
-2 23 11 1.0797 0.0237
-2 23 12 0.0160 -0.0529
-2 23 13 0.5136 0.0358
-2 23 14 0.5433 -0.0283
-2 23 15 -0.4933 0.0423
-2 24 1 1.8293 -0.0178
-2 24 2 0.2212 0.0125
-2 24 3 -1.5709 -0.0513
-2 24 4 -0.1015 0.0337
-2 24 5 -0.5346 -0.0427
-2 24 6 -0.0141 0.0449
-2 24 7 0.5717 -0.0109
-2 24 8 -1.7879 0.0279
-2 24 9 -0.8344 -0.0233
-2 24 10 0.2471 -0.0214
-2 24 11 -1.0268 -0.0415
-2 24 12 -1.5194 0.0266
-2 24 13 -0.1598 -0.0323
-2 24 14 0.3656 0.0322
-2 24 15 -0.0499 -0.0489
-2 25 1 -2.8927 0.0002
-2 25 2 -2.2122 -0.0167
-2 25 3 0.6050 -0.0160
-2 25 4 0.5500 -0.0196
-2 25 5 0.7828 -0.0030
-2 25 6 0.8526 -0.0469
-2 25 7 1.4998 0.0495
-2 25 8 0.9339 -0.0269
-2 25 9 -1.1324 0.0404
-2 25 10 -0.2518 -0.0023
-2 25 11 -0.1493 -0.0103
-2 25 12 0.7614 0.0509
-2 25 13 -0.1618 -0.0368
-2 25 14 0.2078 0.0183
-2 25 15 -1.3376 -0.0631
-2 26 1 -0.6868 -0.0491
-2 26 2 -1.9688 0.0027
-2 26 3 0.3943 -0.0214
-2 26 4 -0.2531 -0.0252
-2 26 5 0.2007 0.0421
-2 26 6 -0.5063 -0.0320
-2 26 7 -0.4596 0.0292
-2 26 8 1.3064 -0.0064
-2 26 9 0.0335 -0.0261
-2 26 10 -0.8567 -0.0024
-2 26 11 0.1519 -0.0285
-2 26 12 -0.0126 -0.0216
-2 26 13 -0.4148 0.0359
-2 26 14 -1.2443 -0.0305
-2 26 15 1.0898 0.0293
-2 27 1 3.3113 -0.0493
-2 27 2 1.3010 0.0538
-2 27 3 -1.0584 -0.0532
-2 27 4 -0.4066 0.0005
-2 27 5 -0.3845 -0.0256
-2 27 6 -0.7896 -0.0156
-2 27 7 -1.5991 -0.0120
-2 27 8 -0.4157 0.0236
-2 27 9 1.2943 0.0238
-2 27 10 -0.4272 0.0123
-2 27 11 0.2192 -0.0045
-2 27 12 -0.2355 -0.0110
-2 27 13 0.5842 0.0173
-2 27 14 -1.1962 0.0116
-2 28 1 -0.8757 0.0473
-2 28 2 1.6582 -0.0493
-2 28 3 -0.7140 0.0377
-2 28 4 1.2553 -0.0135
-2 28 5 0.5268 0.0060
-2 28 6 1.7838 0.0208
-2 28 7 0.4421 -0.0084
-2 28 8 -2.1309 -0.0094
-2 28 9 -0.4497 0.0170
-2 28 10 0.8107 -0.0253
-2 28 11 -0.1660 0.0134
-2 28 12 0.7605 -0.0272
-2 28 13 0.6365 0.0155
-2 28 14 1.8237 0.0463
-2 29 1 -2.6847 0.0593
-2 29 2 -0.5485 -0.0465
-2 29 3 0.4870 0.0285
-2 29 4 -1.5791 -0.0303
-2 29 5 -1.1681 -0.0302
-2 29 6 0.8025 0.0128
-2 29 7 0.5607 -0.0124
-2 29 8 -0.5096 0.0357
-2 29 9 -1.2895 0.0026
-2 29 10 1.5305 0.0344
-2 29 11 0.5712 0.0101
-2 29 12 0.7519 -0.0224
-2 29 13 -1.5000 0.0078
-2 29 14 1.7079 -0.0325
-2 30 1 0.6512 -0.0112
-2 30 2 -1.4149 0.0245
-2 30 3 1.3512 -0.0402
-2 30 4 -1.1324 0.0570
-2 30 5 0.5104 -0.0229
-2 30 6 -1.5376 0.0214
-2 30 7 -0.5220 -0.0135
-2 30 8 1.5891 -0.0072
-2 30 9 -0.2048 -0.0070
-2 30 10 0.3202 0.0155
-2 30 11 1.6957 -0.0060
-2 30 12 -0.4123 0.0015
-2 30 13 -0.4064 -0.0507
-2 30 14 -1.9235 0.0642
-2 31 1 1.9827 -0.0117
-2 31 2 0.6026 0.0063
-2 31 3 -0.7907 -0.0062
-2 31 4 0.0127 -0.0240
-2 31 5 -0.5722 0.0005
-2 31 6 -1.4697 -0.0282
-2 31 7 -0.3072 0.0407
-2 31 8 -0.3066 -0.0073
-2 31 9 0.7796 0.0312
-2 31 10 -1.0599 -0.0017
-2 31 11 0.3645 0.0242
-2 31 12 -0.8800 0.0287
-2 31 13 2.5360 -0.0437
-2 31 14 -2.5089 -0.0360
-2 32 1 -1.2616 -0.0297
-2 32 2 1.5174 0.0012
-2 32 3 -1.0149 0.0139
-2 32 4 0.8784 -0.0316
-2 32 5 0.1351 0.0399
-2 32 6 2.1885 -0.0407
-2 32 7 1.7416 0.0031
-2 32 8 0.3065 0.0030
-2 32 9 1.5031 -0.0146
-2 32 10 -0.4844 0.0057
-2 32 11 -1.2202 -0.0028
-2 32 12 0.7877 0.0208
-2 32 13 0.3774 0.0176
-2 33 1 -1.9448 -0.0074
-2 33 2 -0.9980 0.0308
-2 33 3 1.4863 -0.0260
-2 33 4 1.9800 0.0171
-2 33 5 1.6810 -0.0136
-2 33 6 -0.0192 0.0211
-2 33 7 -1.0706 -0.0116
-2 33 8 -0.8141 0.0287
-2 33 9 -0.7199 0.0131
-2 33 10 1.1732 0.0262
-2 33 11 -0.7171 0.0085
-2 33 12 1.8781 0.0011
-2 33 13 -3.3683 0.0240
-2 34 1 -0.0031 0.0159
-2 34 2 -3.4467 -0.0156
-2 34 3 -0.8008 0.0350
-2 34 4 0.0468 -0.0044
-2 34 5 -0.0577 -0.0148
-2 34 6 -0.6330 0.0100
-2 34 7 -1.1846 -0.0176
-2 34 8 -0.3514 -0.0032
-2 34 9 -0.9612 0.0336
-2 34 10 0.4196 -0.0133
-2 34 11 -0.4904 -0.0026
-2 34 12 -0.4758 -0.0081
-2 34 13 0.0838 0.0436
-2 35 1 1.7419 0.0479
-2 35 2 0.7264 -0.0259
-2 35 3 -1.6666 0.0093
-2 35 4 -0.6712 -0.0171
-2 35 5 -1.0389 0.0100
-2 35 6 -0.8053 0.0073
-2 35 7 -1.5040 0.0041
-2 35 8 0.9170 -0.0077
-2 35 9 0.2792 -0.0067
-2 35 10 -0.8740 0.0075
-2 35 11 1.9773 0.0092
-2 35 12 -2.4008 0.0070
-2 35 13 2.4512 0.0322
-2 36 1 1.3941 -0.0028
-2 36 2 3.1899 0.0149
-2 36 3 0.9764 -0.0306
-2 36 4 -1.1475 0.0421
-2 36 5 -0.2847 -0.0327
-2 36 6 -1.2067 -0.0006
-2 36 7 0.5406 -0.0052
-2 36 8 0.0365 -0.0060
-2 36 9 0.5135 0.0044
-2 36 10 -0.3465 0.0409
-2 36 11 1.9837 0.0124
-2 36 12 -0.2208 -0.0522
-2 37 1 -0.6825 -0.0317
-2 37 2 0.3376 0.0129
-2 37 3 2.7129 0.0008
-2 37 4 -0.6840 0.0010
-2 37 5 0.2202 0.0144
-2 37 6 1.2161 -0.0158
-2 37 7 2.5143 0.0202
-2 37 8 -1.7335 0.0024
-2 37 9 0.6211 -0.0004
-2 38 1 -1.1376 -0.0085
-2 38 2 -0.2719 -0.0045
-2 38 3 0.9740 0.0157
-2 38 4 1.1485 -0.0269
-2 38 5 -0.5617 0.0378
-2 38 6 1.6299 -0.0204
-2 38 7 0.0766 0.0111
-2 38 8 0.3413 0.0172
-2 38 9 -1.0507 -0.0055
-2 39 1 -0.7473 0.0040
-2 39 2 0.5219 -0.0024
-2 39 3 -1.2936 -0.0002
-2 39 4 1.7332 0.0150
-2 39 5 0.4275 -0.0137
-2 39 6 0.7040 0.0315
-2 39 7 -0.3975 -0.0214
-2 39 8 2.0809 0.0196
-2 40 1 0.8850 0.0058
-2 40 2 0.0143 0.0129
-2 40 3 -1.9342 0.0037
-2 40 4 -1.1573 -0.0033
-2 40 5 0.5421 -0.0070
-2 40 6 -1.3246 0.0005
-2 40 7 -0.0824 -0.0241
-2 40 10 -1.9730 -0.0130
-2 41 1 0.6535 0.0181
-2 41 2 -2.1251 -0.0132
-2 41 3 -1.0479 0.0100
-2 41 4 -1.2481 0.0066
-2 41 5 0.8566 0.0040
-2 41 6 -0.4569 -0.0145
-2 41 7 1.1673 0.0226
-2 41 9 4.1028 -0.0047
-2 42 1 -0.3592 -0.0046
-2 42 2 -2.5463 -0.0032
-2 42 3 0.3053 -0.0044
-2 42 4 0.3763 0.0074
-2 42 5 -0.3801 -0.0294
-2 42 6 -0.4210 0.0177
-2 43 1 0.4411 -0.0349
-2 43 2 1.3085 0.0112
-2 43 3 1.1067 -0.0062
-2 43 4 0.2251 0.0050
-2 43 5 -1.6012 0.0326
-2 44 1 -1.2636 0.0030
-2 44 2 2.2169 0.0012
-2 44 3 0.5982 0.0093
-2 44 4 0.7796 -0.0171
-2 44 5 -0.2370 -0.0007
-2 45 1 -0.9983 -0.0116
-2 45 2 1.0992 -0.0078
-2 45 3 0.0772 0.0032
-2 46 1 1.6389 -0.0008
-1 0 2 -61.3889 1.9922
-1 0 3 -6.0844 -0.8064
-1 0 4 1.4948 0.6248
-1 0 5 -2.4902 -1.1233
-1 0 6 8.4350 -1.0977
-1 0 7 0.9066 0.0994
-1 0 8 5.8675 -0.0535
-1 0 9 3.4839 0.7447
-1 0 10 3.3129 0.5057
-1 0 11 -0.6322 -0.2977
-1 0 12 3.6657 0.6601
-1 0 13 1.6755 -1.0222
-1 0 14 -2.8507 0.5264
-1 0 15 -2.0407 -0.5054
-1 0 16 -3.3456 0.1968
-1 1 1 -10.4287 0.3172
-1 1 2 7.7387 0.4417
-1 1 3 -2.1767 0.3620
-1 1 4 -7.8006 0.4276
-1 1 5 -8.2365 0.1379
-1 1 6 -4.3960 -0.0643
-1 1 7 6.1155 -0.4784
-1 1 8 5.2910 -0.2697
-1 1 9 1.0466 0.0741
-1 1 10 -1.6335 -0.0939
-1 1 11 3.5203 0.2120
-1 1 12 9.2344 0.0811
-1 1 13 4.8810 0.0845
-1 1 14 3.4075 0.0072
-1 1 15 -0.6189 -0.1029
-1 1 16 2.3340 0.0127
-1 2 1 -17.1014 0.3521
-1 2 2 46.3278 -0.5711
-1 2 3 13.6520 0.9494
-1 2 4 9.9218 -0.7262
-1 2 5 5.5617 0.0999
-1 2 6 -10.1518 0.0966
-1 2 7 -0.6199 -0.2437
-1 2 8 -3.4362 0.1955
-1 2 9 -3.1284 -0.0226
-1 2 10 -2.6938 -0.0212
-1 2 11 2.4779 0.3274
-1 2 12 -1.7139 -0.4985
-1 2 13 -1.0249 0.5320
-1 2 14 2.1897 -0.4952
-1 2 15 0.6896 0.3129
-1 2 16 1.1622 -0.1184
-1 3 1 56.1926 0.1065
-1 3 2 -11.9855 0.0643
-1 3 3 -11.8047 0.3182
-1 3 4 -2.0779 0.2964
-1 3 5 5.7805 -0.0064
-1 3 6 12.0263 -0.1405
-1 3 7 2.7834 -0.1362
-1 3 8 -2.1859 -0.2066
-1 3 9 -0.5760 -0.0927
-1 3 10 2.4360 0.1048
-1 3 11 -2.5815 0.0798
-1 3 12 -3.7932 0.0507
-1 3 13 0.7824 0.0200
-1 3 14 -2.0069 0.0002
-1 3 15 0.5506 -0.0344
-1 3 16 -0.5869 -0.0391
-1 4 1 64.9843 0.2541
-1 4 2 -12.0623 0.2661
-1 4 3 -1.0694 -0.4177
-1 4 4 -10.0916 0.2814
-1 4 5 -7.6375 -0.0828
-1 4 6 8.4629 0.0126
-1 4 7 -0.6014 0.0140
-1 4 8 1.2645 0.0221
-1 4 9 2.1477 -0.0844
-1 4 10 -0.2880 0.0644
-1 4 11 -5.3993 -0.0913
-1 4 12 -0.0760 0.1340
-1 4 13 1.1418 -0.1830
-1 4 14 -0.5010 0.1769
-1 4 15 1.3671 -0.0875
-1 4 16 1.2678 0.0758
-1 5 1 -48.9545 -0.0468
-1 5 2 14.9494 0.2501
-1 5 3 10.1284 0.1797
-1 5 4 3.2554 0.0532
-1 5 5 -3.8642 0.1634
-1 5 6 -13.4520 -0.1413
-1 5 7 -3.1634 -0.1229
-1 5 8 4.4307 -0.0202
-1 5 9 1.2786 -0.0734
-1 5 10 -4.1962 0.0587
-1 5 11 1.4089 -0.0035
-1 5 12 1.0589 0.0934
-1 5 13 -3.3912 -0.0050
-1 5 14 0.6099 -0.0373
-1 5 15 -0.8183 0.0203
-1 5 16 -0.0377 -0.0437
-1 6 1 -39.2744 -0.1949
-1 6 2 4.3355 0.0307
-1 6 3 -7.6535 -0.0915
-1 6 4 -0.3863 0.0483
-1 6 5 1.9517 0.1193
-1 6 6 -8.1424 0.0281
-1 6 7 -0.2524 0.1723
-1 6 8 -1.6627 -0.1474
-1 6 9 -0.5534 0.0673
-1 6 10 2.2959 -0.0786
-1 6 11 4.3310 -0.0655
-1 6 12 -0.3161 0.1121
-1 6 13 -0.4023 -0.0832
-1 6 14 0.7833 0.0878
-1 6 15 -0.9642 -0.0465
-1 6 16 0.2633 0.0156
-1 7 1 28.4955 0.0111
-1 7 2 -1.0772 -0.0629
-1 7 3 -1.8017 0.0371
-1 7 4 -4.9690 0.0634
-1 7 5 -3.0773 -0.0721
-1 7 6 5.3234 0.0185
-1 7 7 -2.2250 -0.0774
-1 7 8 -7.6220 -0.0937
-1 7 9 -4.4335 0.0190
-1 7 10 2.1621 -0.0173
-1 7 11 -0.0669 0.0665
-1 7 12 1.0000 0.0007
-1 7 13 4.2480 0.0268
-1 7 14 1.4979 -0.0159
-1 7 15 2.5505 -0.0254
-1 7 16 1.4431 0.0249
-1 8 1 11.5172 -0.0432
-1 8 2 -9.9126 -0.3435
-1 8 3 -4.7597 0.1190
-1 8 4 2.2772 -0.1055
-1 8 5 5.2463 0.1415
-1 8 6 10.4892 0.1200
-1 8 7 0.0067 -0.1084
-1 8 8 0.5716 0.0633
-1 8 9 -1.1368 -0.0911
-1 8 10 -1.9858 -0.0469
-1 8 11 -1.2824 0.0604
-1 8 12 1.3371 -0.1529
-1 8 13 -0.1121 0.1953
-1 8 14 -1.0860 -0.1313
-1 8 15 0.4308 0.1193
-1 8 16 -0.5121 -0.0691
-1 9 1 -7.5783 0.0268
-1 9 2 -5.4554 0.0224
-1 9 3 -1.0817 -0.0128
-1 9 4 0.4780 0.0357
-1 9 5 5.2958 -0.0721
-1 9 6 0.7897 0.0318
-1 9 7 1.9425 -0.0156
-1 9 8 3.8594 -0.0388
-1 9 9 2.7634 0.0245
-1 9 10 -0.7829 -0.0249
-1 9 11 -0.1124 0.0439
-1 9 12 -0.0280 -0.0275
-1 9 13 -1.5649 -0.0032
-1 9 14 -0.2537 0.0329
-1 9 15 -1.4967 -0.0485
-1 9 16 -1.3014 0.0285
-1 10 1 -4.5204 -0.0775
-1 10 2 5.1534 0.0278
-1 10 3 4.5895 -0.1726
-1 10 4 -5.7327 0.1162
-1 10 5 -5.5241 0.0136
-1 10 6 -7.8969 0.0948
-1 10 7 1.9545 0.0315
-1 10 8 -0.7584 -0.0362
-1 10 9 0.2191 -0.0775
-1 10 10 1.1091 0.0103
-1 10 11 -0.4785 -0.0682
-1 10 12 -2.8196 0.0726
-1 10 13 -1.3334 -0.0807
-1 10 14 -0.3711 0.1171
-1 10 15 -0.9504 -0.0669
-1 10 16 -1.1820 0.0320
-1 11 1 -0.5882 -0.0843
-1 11 2 2.0355 0.0274
-1 11 3 -4.3389 -0.0195
-1 11 4 3.2644 -0.1229
-1 11 5 -1.5041 0.1178
-1 11 6 3.8760 -0.1002
-1 11 7 4.4358 0.0423
-1 11 8 -1.0692 0.0558
-1 11 9 -1.0722 -0.0786
-1 11 10 0.7734 0.0845
-1 11 11 -0.3443 -0.0643
-1 11 12 -1.2566 0.0651
-1 11 13 0.3232 -0.0101
-1 11 14 -0.3909 -0.0229
-1 11 15 0.0904 0.0638
-1 11 16 0.1037 -0.0633
-1 12 1 -0.8185 -0.0998
-1 12 2 -11.4174 -0.0345
-1 12 3 -8.0286 -0.0029
-1 12 4 -0.4715 -0.0081
-1 12 5 -2.6636 0.0607
-1 12 6 3.3651 0.0007
-1 12 7 -1.5635 0.0797
-1 12 8 3.0635 -0.0934
-1 12 9 2.6041 -0.0004
-1 12 10 -0.0696 -0.0726
-1 12 11 0.3821 0.0006
-1 12 12 2.0248 0.0120
-1 12 13 0.3893 -0.0168
-1 12 14 0.2641 -0.0075
-1 12 15 0.2176 -0.0054
-1 12 16 0.1404 0.0126
-1 13 1 -3.8319 -0.0104
-1 13 2 3.5453 -0.0721
-1 13 3 9.1187 -0.0605
-1 13 4 -3.2499 -0.0151
-1 13 5 -1.1651 -0.1321
-1 13 6 -6.7115 0.0648
-1 13 7 -5.0215 0.0068
-1 13 8 2.2361 0.0052
-1 13 9 0.3299 0.0447
-1 13 10 -1.0609 -0.0696
-1 13 11 1.1688 0.0288
-1 13 12 1.8758 -0.0414
-1 13 13 -0.5131 0.0090
-1 13 14 0.0240 -0.0061
-1 13 15 -0.3746 -0.0112
-1 13 16 -0.2496 0.0245
-1 14 1 -0.2617 0.0191
-1 14 2 12.2071 -0.0892
-1 14 3 9.2469 0.0169
-1 14 4 7.9229 -0.0134
-1 14 5 9.9656 0.0200
-1 14 6 0.9422 0.0185
-1 14 7 0.3562 -0.0341
-1 14 8 -4.5262 0.0383
-1 14 9 -2.9937 -0.0647
-1 14 10 2.0238 -0.0317
-1 14 11 2.5649 0.0086
-1 14 12 0.1381 -0.0405
-1 14 13 1.2572 0.0605
-1 14 14 0.6165 -0.0615
-1 14 15 0.8211 0.0373
-1 14 16 1.2987 -0.0575
-1 15 1 -0.2848 0.0001
-1 15 2 -5.2996 -0.0479
-1 15 3 -2.9331 -0.0502
-1 15 4 4.4713 -0.0337
-1 15 5 1.0751 -0.0492
-1 15 6 3.3988 0.0428
-1 15 7 1.6658 0.0359
-1 15 8 -1.4278 0.0391
-1 15 9 0.4230 0.0503
-1 15 10 1.0231 -0.0559
-1 15 11 -1.1864 -0.0003
-1 15 12 -2.1355 -0.0201
-1 15 13 0.2701 0.0020
-1 15 14 -0.0231 0.0235
-1 15 15 0.8258 -0.0457
-1 15 16 0.1126 0.0026
-1 16 1 1.2310 -0.0936
-1 16 2 -9.2143 0.0411
-1 16 3 -5.0426 -0.0077
-1 16 4 -3.8276 0.0122
-1 16 5 -4.9924 -0.0441
-1 16 6 0.4735 0.0051
-1 16 7 0.4915 -0.0210
-1 16 8 2.3973 0.0103
-1 16 9 0.0824 -0.0164
-1 16 10 -3.6670 -0.0009
-1 16 11 -3.2459 -0.0379
-1 16 12 0.1507 0.0548
-1 16 13 -1.6919 -0.0358
-1 16 14 -0.8108 0.0371
-1 16 15 -0.0950 -0.0612
-1 16 16 -0.9852 0.0493
-1 17 1 -1.4479 -0.0187
-1 17 2 0.3644 -0.0276
-1 17 3 -2.6525 -0.0408
-1 17 4 -2.1428 -0.0843
-1 17 5 -1.4102 0.0764
-1 17 6 -4.5136 -0.0641
-1 17 7 -1.6645 0.0640
-1 17 8 1.2433 0.0400
-1 17 9 2.6000 -0.0552
-1 17 10 -0.1419 0.0789
-1 17 11 -0.0413 -0.1037
-1 17 12 1.4155 0.0248
-1 17 13 -1.0728 -0.0056
-1 17 14 -0.6957 -0.0097
-1 17 15 -1.2307 0.0245
-1 17 16 -0.0579 -0.0527
-1 18 1 -3.2758 0.0219
-1 18 2 6.9526 -0.0019
-1 18 3 1.6834 0.0079
-1 18 4 -1.7044 -0.0319
-1 18 5 -2.2051 -0.0096
-1 18 6 -3.6142 -0.0504
-1 18 7 0.6494 0.0193
-1 18 8 0.8075 -0.0242
-1 18 9 0.9192 0.0372
-1 18 10 1.2071 -0.0190
-1 18 11 0.6709 0.0150
-1 18 12 -2.0483 -0.0271
-1 18 13 1.6625 0.0230
-1 18 14 1.1605 -0.0260
-1 18 15 0.2804 -0.0012
-1 18 16 2.1005 -0.0062
-1 19 1 3.7450 -0.0228
-1 19 2 1.8179 -0.0052
-1 19 3 4.5228 -0.0539
-1 19 4 -0.1727 0.0294
-1 19 5 -1.6859 -0.0495
-1 19 6 1.8614 0.0770
-1 19 7 -1.2993 0.0125
-1 19 8 -1.2999 0.0210
-1 19 9 -1.6805 0.0429
-1 19 10 1.8501 -0.0533
-1 19 11 -0.0199 0.0446
-1 19 12 -2.3628 -0.0601
-1 19 13 0.7942 0.0058
-1 19 14 0.7405 0.0027
-1 19 15 1.3979 0.0020
-1 20 1 5.3680 0.0221
-1 20 2 -3.3200 -0.0191
-1 20 3 1.1967 -0.0055
-1 20 4 1.2011 0.0092
-1 20 5 1.5888 -0.0375
-1 20 6 3.1336 -0.0243
-1 20 7 -1.7089 -0.0114
-1 20 8 -0.5032 0.0165
-1 20 9 0.1091 0.0194
-1 20 10 -0.8620 0.0363
-1 20 11 -1.7516 0.0088
-1 20 12 1.7447 0.0042
-1 20 13 -1.2777 -0.0066
-1 20 14 -0.9541 -0.0052
-1 20 15 -0.7388 0.0090
-1 21 1 -1.7874 0.0574
-1 21 2 0.5675 -0.0279
-1 21 3 -3.1263 0.0311
-1 21 4 1.4779 0.0012
-1 21 5 4.3603 0.0190
-1 21 6 0.1006 0.0217
-1 21 7 2.8240 -0.0059
-1 21 8 0.4859 0.0123
-1 21 9 0.3443 0.0235
-1 21 10 -1.3492 -0.0354
-1 21 11 0.9438 -0.0054
-1 21 12 2.2312 -0.0106
-1 21 13 0.3562 -0.0095
-1 21 14 -0.0481 0.0221
-1 21 15 -1.7979 -0.0103
-1 22 1 -2.2850 -0.0213
-1 22 2 3.2186 0.0499
-1 22 3 -1.9075 0.0053
-1 22 4 0.8082 -0.0276
-1 22 5 1.2689 -0.0230
-1 22 6 -1.3364 -0.0043
-1 22 7 1.5784 -0.0266
-1 22 8 -0.1038 0.0345
-1 22 9 0.0592 0.0150
-1 22 10 1.5251 0.0347
-1 22 11 2.5537 -0.0067
-1 22 12 -1.3476 0.0083
-1 22 13 0.4517 -0.0180
-1 22 14 0.2012 0.0342
-1 22 15 0.3648 -0.0172
-1 23 1 0.3863 -0.0213
-1 23 2 -3.7572 0.0121
-1 23 3 -0.4789 0.0076
-1 23 4 -1.1641 -0.0047
-1 23 5 -1.3198 0.0393
-1 23 6 1.7217 -0.0313
-1 23 7 -1.9923 0.0268
-1 23 8 -0.6095 -0.0054
-1 23 9 -1.7881 -0.0316
-1 23 10 -1.4834 0.0582
-1 23 11 -0.9000 -0.0614
-1 23 12 -0.3659 0.0423
-1 23 13 -0.7169 -0.0246
-1 23 14 0.0112 -0.0177
-1 23 15 1.0518 0.0321
-1 24 1 -0.1647 0.0537
-1 24 2 -4.0245 -0.0150
-1 24 3 0.2529 0.0048
-1 24 4 -1.6938 -0.0119
-1 24 5 -2.1678 0.0037
-1 24 6 0.9911 -0.0244
-1 24 7 0.5161 0.0127
-1 24 8 0.1916 0.0083
-1 24 9 -0.0308 0.0450
-1 24 10 0.2184 0.0301
-1 24 11 -0.4314 0.0522
-1 24 12 2.0096 -0.0364
-1 24 13 0.2707 0.0256
-1 24 14 -0.2700 -0.0213
-1 24 15 -1.3722 0.0465
-1 25 1 -0.7520 -0.0342
-1 25 2 2.4901 0.0485
-1 25 3 0.3653 0.0020
-1 25 4 -0.7357 0.0493
-1 25 5 -1.5498 -0.0109
-1 25 6 -1.1454 0.0255
-1 25 7 1.1682 -0.0198
-1 25 8 -0.4651 -0.0074
-1 25 9 0.7742 0.0128
-1 25 10 2.0096 -0.0221
-1 25 11 1.0250 0.0532
-1 25 12 0.2262 -0.0525
-1 25 13 0.3448 0.0300
-1 25 14 -0.6040 -0.0019
-1 25 15 0.7290 0.0299
-1 26 1 1.0913 0.0277
-1 26 2 4.2030 0.0198
-1 26 3 1.1294 -0.0045
-1 26 4 0.6813 0.0155
-1 26 5 0.8158 -0.0183
-1 26 6 -1.4939 -0.0038
-1 26 7 -2.3015 0.0095
-1 26 8 0.1081 -0.0051
-1 26 9 0.4604 0.0302
-1 26 10 -0.0732 0.0198
-1 26 11 0.9275 -0.0037
-1 26 12 -0.7329 0.0367
-1 26 13 0.4025 -0.0477
-1 26 14 0.4031 0.0175
-1 27 1 0.1241 0.0707
-1 27 2 -0.2138 -0.0520
-1 27 3 1.0233 0.0429
-1 27 4 1.9819 0.0027
-1 27 5 3.1949 0.0185
-1 27 6 1.3261 -0.0028
-1 27 7 -0.7847 -0.0134
-1 27 8 -1.1606 -0.0184
-1 27 9 -0.6947 -0.0105
-1 27 10 -0.5895 -0.0015
-1 27 11 0.3644 0.0213
-1 27 12 -0.1302 0.0150
-1 27 13 0.1877 -0.0299
-1 27 14 0.4053 0.0232
-1 28 1 -1.2881 -0.0274
-1 28 2 -2.6502 0.0288
-1 28 3 -1.1221 -0.0055
-1 28 4 -0.7280 -0.0150
-1 28 5 0.0430 -0.0009
-1 28 6 1.5756 0.0133
-1 28 7 2.7101 -0.0100
-1 28 8 0.2756 0.0333
-1 28 9 -0.4619 -0.0071
-1 28 10 0.0412 0.0137
-1 28 11 -0.3985 0.0051
-1 28 12 1.1310 0.0130
-1 28 13 -0.6145 0.0115
-1 28 14 -0.9352 -0.0442
-1 29 1 0.0813 -0.0267
-1 29 2 -0.7507 0.0352
-1 29 3 -0.7237 -0.0055
-1 29 4 -0.9688 0.0232
-1 29 5 -1.7491 0.0165
-1 29 6 -0.5403 -0.0073
-1 29 7 1.5954 -0.0138
-1 29 8 2.7880 -0.0134
-1 29 9 0.8982 -0.0023
-1 29 10 0.1968 0.0323
-1 29 11 -0.7253 -0.0368
-1 29 12 0.2877 0.0326
-1 29 13 -0.7800 0.0062
-1 29 14 -0.6084 0.0037
-1 30 1 0.7972 0.0412
-1 30 2 1.1034 -0.0193
-1 30 3 0.6876 0.0315
-1 30 4 0.9666 -0.0032
-1 30 5 -1.3642 0.0148
-1 30 6 -1.8864 0.0006
-1 30 7 -2.2580 0.0119
-1 30 8 -0.7345 -0.0014
-1 30 9 0.4098 -0.0004
-1 30 10 -0.6469 -0.0074
-1 30 11 -0.6383 0.0215
-1 30 12 -1.7289 -0.0182
-1 30 13 -0.0584 0.0346
-1 31 1 -0.8513 -0.0372
-1 31 2 0.2936 0.0402
-1 31 3 -0.0542 0.0083
-1 31 4 1.5110 0.0079
-1 31 5 1.6133 0.0032
-1 31 6 0.6546 -0.0022
-1 31 7 -0.8992 -0.0117
-1 31 8 -0.7053 -0.0029
-1 31 9 0.0814 0.0090
-1 31 10 -1.1147 -0.0082
-1 31 11 -0.8036 0.0458
-1 31 12 -0.8372 -0.0354
-1 31 13 0.8108 0.0209
-1 32 1 -0.3584 -0.0027
-1 32 2 -1.2084 0.0127
-1 32 3 0.1712 -0.0095
-1 32 4 -0.0754 0.0145
-1 32 5 1.2033 0.0004
-1 32 6 -0.4255 0.0180
-1 32 7 -0.2868 0.0247
-1 32 8 -0.5823 -0.0275
-1 32 9 -1.1244 0.0049
-1 32 10 0.6247 -0.0066
-1 32 11 0.3580 -0.0212
-1 32 12 0.7071 0.0257
-1 32 13 -0.7495 -0.0197
-1 33 1 0.8487 0.0429
-1 33 2 -0.3312 -0.0535
-1 33 3 0.4932 0.0277
-1 33 4 -2.1344 -0.0069
-1 33 5 -1.9388 -0.0107
-1 33 6 -0.9608 -0.0148
-1 33 7 0.8385 0.0006
-1 33 8 0.0624 -0.0091
-1 33 9 -0.3256 -0.0152
-1 33 10 -0.2403 0.0001
-1 33 11 0.1182 -0.0007
-1 33 12 -0.4424 0.0319
-1 33 13 -0.4758 -0.0434
-1 34 1 0.7868 -0.0218
-1 34 2 3.5262 0.0127
-1 34 3 0.7880 -0.0184
-1 34 4 0.2308 0.0245
-1 34 5 -0.5287 0.0126
-1 34 6 0.5445 0.0098
-1 34 7 -0.4821 -0.0099
-1 34 8 0.7513 0.0193
-1 34 9 1.4670 -0.0453
-1 34 10 -0.0403 -0.0065
-1 34 11 -0.3742 0.0056
-1 34 12 -1.4668 -0.0217
-1 35 1 0.2980 -0.0292
-1 35 2 1.2666 0.0343
-1 35 3 -0.0018 -0.0060
-1 35 4 0.8396 0.0160
-1 35 5 0.5179 -0.0067
-1 35 6 1.8294 0.0075
-1 35 7 0.2058 -0.0098
-1 35 8 -0.0857 0.0126
-1 35 9 0.3599 0.0148
-1 35 10 2.3468 0.0117
-1 35 11 -0.0253 -0.0089
-1 35 12 0.8278 0.0067
-1 36 1 -0.9129 0.0210
-1 36 2 -3.0542 -0.0285
-1 36 3 0.3774 0.0320
-1 36 4 0.5519 -0.0170
-1 36 5 1.1228 0.0290
-1 36 6 1.4348 0.0040
-1 36 7 2.5597 -0.0020
-1 36 8 -0.6226 -0.0093
-1 36 9 -1.3353 -0.0075
-1 36 10 -0.3806 -0.0574
-1 36 11 0.1717 -0.0214
-1 36 12 2.2777 0.0270
-1 37 1 -0.6905 -0.0080
-1 37 2 -1.1424 0.0101
-1 37 3 -1.5255 -0.0093
-1 37 4 -0.6528 -0.0019
-1 37 5 0.6065 0.0035
-1 37 6 -1.8943 -0.0109
-1 37 7 0.1482 0.0045
-1 37 8 0.8620 -0.0187
-1 37 9 -0.1238 0.0006
-1 37 10 -3.3414 0.0051
-1 38 1 -0.0682 -0.0206
-1 38 2 0.3928 0.0081
-1 38 3 -1.7636 0.0007
-1 38 4 0.1968 0.0113
-1 38 5 0.8987 -0.0032
-1 38 6 -0.4349 0.0071
-1 38 7 -2.1734 -0.0028
-1 38 8 1.3327 -0.0266
-1 38 9 1.6708 0.0164
-1 39 1 1.0653 0.0272
-1 39 2 -0.8514 -0.0292
-1 39 3 0.2714 0.0132
-1 39 4 -0.0198 -0.0256
-1 39 5 -1.7270 0.0038
-1 39 6 -0.2877 0.0009
-1 39 7 -2.8687 0.0013
-1 39 8 -1.9815 0.0020
-1 39 9 -0.6313 -0.0185
-1 40 1 0.0517 -0.0099
-1 40 2 -0.6163 -0.0003
-1 40 3 -0.0771 -0.0277
-1 40 4 -1.3353 0.0374
-1 40 5 -2.5445 -0.0126
-1 40 6 -0.4797 0.0010
-1 40 7 2.4066 -0.0051
-1 40 8 0.1303 0.0179
-1 41 1 -1.1988 -0.0183
-1 41 2 1.7798 0.0322
-1 41 3 1.5466 -0.0211
-1 41 4 0.0098 0.0122
-1 41 5 0.6886 -0.0043
-1 41 6 -0.3200 0.0247
-1 41 7 1.5183 0.0092
-1 42 1 0.7340 0.0064
-1 42 2 1.2590 -0.0133
-1 42 3 1.5091 0.0393
-1 42 4 -0.4409 -0.0249
-1 42 5 0.9778 0.0375
-1 42 6 0.5986 -0.0161
-1 42 7 -0.5992 0.0210
-1 43 1 0.1778 0.0165
-1 43 2 -0.1858 -0.0173
-1 43 3 -0.7588 0.0094
-1 43 4 0.6689 -0.0047
-1 43 5 -0.2243 -0.0075
-1 43 6 0.7464 0.0099
-1 44 1 -0.9555 -0.0074
-1 44 2 1.4969 0.0133
-1 44 3 -0.9104 -0.0108
-1 44 4 1.4190 0.0107
-1 44 5 0.4486 0.0087
-1 44 6 0.4617 0.0551
-1 44 7 -0.7071 -0.0236
-1 45 1 1.2717 0.0069
-1 45 2 -0.5864 -0.0084
-1 45 3 0.0635 -0.0040
-1 45 4 -0.5615 0.0086
-1 45 5 1.2305 0.0364
-1 46 1 0.4415 -0.0085
-1 46 2 -4.5222 0.0154
-1 46 3 0.2243 0.0037
-1 47 1 0.0398 -0.0047
0 0 2 2.7117 -0.7927
0 0 3 -6.7521 0.8164
0 0 4 -15.8697 1.2051
0 0 5 0.4521 0.3390
0 0 6 -0.5556 0.5414
0 0 7 4.1685 -0.7983
0 0 8 6.4734 -0.8264
0 0 9 -2.8305 0.2467
0 0 10 -4.7056 -1.0119
0 0 11 1.0473 1.0867
0 0 12 4.9099 -0.4905
0 0 13 1.1720 0.7059
0 0 14 2.6774 -0.1197
0 0 15 1.2646 -0.1755
0 0 16 0.5722 0.1204
0 1 1 47.4740 -0.1723
0 1 2 51.9102 -0.4764
0 1 3 9.7662 -0.2038
0 1 4 -8.4214 -0.3760
0 1 5 0.0765 0.2587
0 1 6 -7.6901 0.5994
0 1 7 -3.8879 0.1850
0 1 8 -2.2096 0.0959
0 1 9 -4.0177 -0.2510
0 1 10 -1.0648 -0.1123
0 1 11 -3.8155 -0.1885
0 1 12 -7.6252 -0.0743
0 1 13 -3.6980 0.1218
0 1 14 -1.9390 0.0106
0 1 15 1.1313 0.0601
0 1 16 2.3272 0.0008
0 2 0 -254.7320 -0.6575
0 2 1 34.3306 -0.5844
0 2 2 4.0832 0.5788
0 2 3 -9.1658 -0.0104
0 2 4 0.4900 0.0551
0 2 5 -2.1790 0.3068
0 2 6 7.1772 -0.2624
0 2 7 1.1433 0.1024
0 2 8 -5.0717 0.0349
0 2 9 1.9366 -0.5312
0 2 10 3.2153 0.6184
0 2 11 -2.2010 -0.5887
0 2 12 -4.1042 0.5328
0 2 13 0.0721 -0.3031
0 2 14 -1.6529 0.1467
0 2 15 -0.4266 0.0052
0 2 16 1.1711 -0.1535
0 3 1 -27.7905 -0.1811
0 3 2 -21.7359 -0.2208
0 3 3 -9.6197 -0.3249
0 3 4 -4.6249 -0.0058
0 3 5 -4.3366 0.1756
0 3 6 0.6084 0.1913
0 3 7 -2.2307 0.2122
0 3 8 0.0637 0.0382
0 3 9 1.8366 -0.0983
0 3 10 -2.1885 -0.1304
0 3 11 0.2804 -0.0301
0 3 12 1.6812 -0.0338
0 3 13 -0.8408 0.0136
0 3 14 1.5369 0.0567
0 3 15 0.4426 0.0340
0 3 16 -0.5341 0.0315
0 4 0 89.6874 0.2115
0 4 1 -88.9035 -0.1782
0 4 2 -9.0171 -0.1771
0 4 3 11.5247 0.0438
0 4 4 4.7240 -0.1266
0 4 5 0.3403 -0.0628
0 4 6 -12.5952 -0.0194
0 4 7 -5.0094 0.0139
0 4 8 3.5109 -0.0314
0 4 9 -1.2438 0.1706
0 4 10 -2.3937 -0.2131
0 4 11 3.1313 0.1885
0 4 12 2.9127 -0.1484
0 4 13 -1.2620 0.0933
0 4 14 0.3789 -0.0795
0 4 15 0.1141 0.0333
0 4 16 -1.4328 -0.0032
0 5 1 11.3644 -0.1498
0 5 2 -6.2175 -0.2426
0 5 3 -5.4265 -0.2038
0 5 4 -1.2513 0.0318
0 5 5 1.4396 -0.0076
0 5 6 6.6861 0.0916
0 5 7 5.4523 0.1415
0 5 8 -0.8442 -0.0495
0 5 9 0.1413 0.0075
0 5 10 5.6269 -0.1331
0 5 11 2.1723 -0.0809
0 5 12 0.9431 0.0334
0 5 13 1.6940 -0.0173
0 5 14 -2.0390 0.0442
0 5 15 -1.1695 0.0091
0 5 16 0.2121 0.0027
0 6 1 57.3533 0.2098
0 6 2 7.7486 -0.2143
0 6 3 -1.4612 -0.0960
0 6 4 0.2433 -0.0289
0 6 5 0.9129 -0.2016
0 6 6 9.2543 0.1574
0 6 7 1.7727 -0.0289
0 6 8 -5.0527 0.0444
0 6 9 -1.0250 0.0997
0 6 10 3.1098 -0.0973
0 6 11 -1.1906 0.1115
0 6 12 -0.5413 -0.1257
0 6 13 2.3927 0.0471
0 6 14 1.1096 -0.0209
0 6 15 0.0237 -0.0438
0 6 16 -0.1520 0.0618
0 7 1 -10.5152 -0.0810
0 7 2 -5.7120 -0.0616
0 7 3 2.1899 0.0086
0 7 4 6.6406 -0.0381
0 7 5 7.9695 0.1136
0 7 6 -0.0900 0.0863
0 7 7 -0.0451 0.0131
0 7 8 1.4945 0.0463
0 7 9 -0.4875 -0.0507
0 7 10 -2.8799 0.0036
0 7 11 -0.4227 -0.0384
0 7 12 -1.2212 -0.0236
0 7 13 -1.7784 0.0264
0 7 14 0.7122 0.0036
0 7 15 -0.5503 -0.0014
0 7 16 -2.2511 -0.0017
0 8 0 50.8154 0.1325
0 8 1 -29.6637 -0.0991
0 8 2 -11.5112 0.1928
0 8 3 4.1443 -0.1175
0 8 4 -0.3904 -0.1325
0 8 5 -2.4594 0.0144
0 8 6 -5.3772 -0.1373
0 8 7 1.8481 0.1112
0 8 8 5.8209 0.1092
0 8 9 1.6767 -0.0890
0 8 10 -4.6411 0.2024
0 8 11 -0.6629 -0.2273
0 8 12 -0.5737 0.1474
0 8 13 -2.2615 -0.1272
0 8 14 -1.4335 0.0512
0 8 15 -0.1180 0.0050
0 8 16 -0.2024 -0.0178
0 9 1 -2.7367 -0.0196
0 9 2 11.5631 -0.0287
0 9 3 -0.2305 -0.0117
0 9 4 -3.8363 -0.0649
0 9 5 -11.2602 0.0311
0 9 6 -7.0278 0.0229
0 9 7 -2.4831 -0.0462
0 9 8 1.1407 0.0610
0 9 9 1.7909 -0.0638
0 9 10 1.3216 -0.0027
0 9 11 -0.3403 0.0114
0 9 12 0.1278 -0.0464
0 9 13 -0.2629 0.0388
0 9 14 -1.3068 -0.0202
0 9 15 -0.6363 0.0286
0 9 16 -0.1449 -0.0197
0 10 0 -49.0529 0.0722
0 10 1 10.0253 0.0558
0 10 2 11.7497 -0.0404
0 10 3 -4.3885 -0.0226
0 10 4 6.5977 -0.1032
0 10 5 5.3690 -0.0379
0 10 6 3.7232 -0.0023
0 10 7 -0.1362 0.0558
0 10 8 -2.4345 0.0350
0 10 9 0.1426 0.1137
0 10 10 4.8555 -0.1134
0 10 11 0.8289 0.1028
0 10 12 0.2736 -0.1062
0 10 13 1.2485 0.0515
0 10 14 1.0028 -0.0506
0 10 15 0.3082 0.0331
0 10 16 0.9194 0.0006
0 11 1 5.7595 -0.0320
0 11 2 -12.9267 0.0332
0 11 3 3.8243 -0.0057
0 11 4 0.5856 0.1031
0 11 5 7.5222 -0.1100
0 11 6 2.7008 -0.0379
0 11 7 -2.3612 0.0729
0 11 8 -0.8962 -0.1282
0 11 9 0.6445 0.1041
0 11 10 -0.7809 -0.0381
0 11 11 0.9495 -0.0091
0 11 12 2.1965 0.0460
0 11 13 2.0182 -0.0759
0 11 14 0.7390 0.0302
0 11 15 0.7461 -0.0390
0 11 16 1.6570 -0.0016
0 12 0 32.4034 -0.0165
0 12 1 -3.5826 0.1067
0 12 2 -3.4671 -0.0391
0 12 3 11.1947 0.0068
0 12 4 -1.2387 -0.0037
0 12 5 -0.4217 -0.1133
0 12 6 -2.0447 0.0678
0 12 7 -3.9934 0.0039
0 12 8 0.4162 0.0604
0 12 9 0.6522 0.0442
0 12 10 -1.9300 0.0074
0 12 11 -0.1911 -0.0050
0 12 12 -0.0587 -0.0467
0 12 13 -0.6665 0.0033
0 12 14 -0.1178 0.0105
0 12 15 -0.3492 0.0069
0 12 16 -1.1370 0.0109
0 13 1 -0.0381 0.0404
0 13 2 12.7487 0.0226
0 13 3 -1.5243 0.0942
0 13 4 7.0532 -0.0054
0 13 5 0.4146 0.0294
0 13 6 2.2426 -0.0549
0 13 7 2.3852 -0.0502
0 13 8 -3.5054 0.0789
0 13 9 -3.7194 -0.0376
0 13 10 1.4678 0.0532
0 13 11 0.4476 0.0003
0 13 12 -1.8946 -0.0047
0 13 13 -1.8533 0.0271
0 13 14 0.6263 -0.0242
0 13 15 1.3069 0.0043
0 13 16 1.6651 0.0385
0 14 0 -21.3926 0.1257
0 14 1 0.4338 -0.0669
0 14 2 -1.8658 0.0300
0 14 3 -11.5627 -0.0399
0 14 4 -1.7480 -0.0255
0 14 5 -2.2795 0.0274
0 14 6 -2.5123 -0.0485
0 14 7 2.4574 0.0184
0 14 8 -0.7200 0.0464
0 14 9 0.0228 -0.0222
0 14 10 0.0939 0.0538
0 14 11 -1.0282 -0.0971
0 14 12 -1.1655 0.0676
0 14 13 0.5803 -0.0521
0 14 14 -1.3713 0.0483
0 14 15 -0.8214 -0.0229
0 14 16 0.3951 0.0102
0 15 1 -0.7534 0.0206
0 15 2 -6.4352 0.0480
0 15 3 -0.8357 0.0428
0 15 4 -9.6605 -0.0108
0 15 5 -3.4053 0.0090
0 15 6 -0.4884 -0.0305
0 15 7 1.4660 -0.0862
0 15 8 3.8157 0.0426
0 15 9 2.0768 -0.0111
0 15 10 -3.1982 0.0381
0 15 11 -3.3085 0.0417
0 15 12 0.0505 -0.0282
0 15 13 1.2826 0.0211
0 15 14 -0.6605 -0.0537
0 15 15 -0.8360 0.0134
0 15 16 -2.7486 -0.0184
0 16 0 19.7673 0.0092
0 16 1 -0.0746 0.0598
0 16 2 -0.8233 0.0044
0 16 3 4.3718 0.0105
0 16 4 -2.7118 0.0245
0 16 5 -3.7361 0.0584
0 16 6 0.2699 0.0082
0 16 7 -1.8167 0.0297
0 16 8 2.3296 -0.0229
0 16 9 0.9246 0.0683
0 16 10 1.0842 -0.0367
0 16 11 0.8599 0.0591
0 16 12 0.9704 -0.0733
0 16 13 -2.1173 0.0404
0 16 14 0.5519 -0.0388
0 16 15 -0.5102 0.0413
0 16 16 -0.3402 -0.0141
0 17 1 6.0233 0.0420
0 17 2 8.3265 0.0621
0 17 3 3.4605 -0.0091
0 17 4 3.9343 0.0613
0 17 5 -0.2590 -0.0668
0 17 6 -1.4440 -0.0403
0 17 7 -0.1155 0.0364
0 17 8 0.2430 -0.0938
0 17 9 -0.3535 0.1250
0 17 10 1.0804 -0.0069
0 17 11 1.9813 0.0227
0 17 12 -0.7220 0.0480
0 17 13 -0.0374 -0.0533
0 17 14 1.7148 0.0571
0 17 15 -0.3938 -0.0271
0 18 0 -10.8545 0.0097
0 18 1 7.5562 0.0375
0 18 2 4.8871 -0.0104
0 18 3 -0.3433 0.0212
0 18 4 3.5676 0.0542
0 18 5 5.9250 0.0124
0 18 6 2.5774 0.0456
0 18 7 -0.1332 -0.0267
0 18 8 -4.3259 -0.0011
0 18 9 -0.8819 -0.0387
0 18 10 0.2999 0.0423
0 18 11 0.2614 -0.0120
0 18 12 -0.9281 -0.0013
0 18 13 1.5478 -0.0164
0 18 14 -0.6292 0.0137
0 18 15 1.4150 0.0023
0 19 1 -5.4435 0.0431
0 19 2 -6.1685 0.0164
0 19 3 -3.0797 0.0516
0 19 4 -0.0709 -0.0396
0 19 5 3.0933 0.0180
0 19 6 2.7081 -0.0166
0 19 7 -0.3345 -0.0556
0 19 8 -0.8374 0.0373
0 19 9 -1.0344 -0.0383
0 19 10 -0.7121 0.0724
0 19 11 -0.9580 0.0008
0 19 12 2.1800 0.0008
0 19 13 0.0958 0.0165
0 19 14 -2.0107 -0.0234
0 19 15 -0.6435 0.0117
0 20 0 8.9430 0.0320
0 20 1 -7.8549 -0.0153
0 20 2 -4.3339 0.0461
0 20 3 -2.0959 0.0408
0 20 4 -1.4855 0.0162
0 20 5 -0.2995 0.0278
0 20 6 -0.1373 0.0181
0 20 7 3.4301 -0.0233
0 20 8 2.9149 -0.0162
0 20 9 -1.7100 -0.0188
0 20 10 -0.9125 -0.0081
0 20 11 1.6483 0.0066
0 20 12 1.6152 0.0243
0 20 13 -0.2536 -0.0444
0 20 14 1.1462 0.0257
0 20 15 -1.3352 -0.0119
0 21 1 2.6766 -0.0092
0 21 2 1.4361 0.0116
0 21 3 0.0313 0.0032
0 21 4 -1.0033 -0.0044
0 21 5 -2.2092 -0.0209
0 21 6 -1.1871 0.0060
0 21 7 0.3509 -0.0086
0 21 8 -0.4692 0.0206
0 21 9 1.5456 -0.0178
0 21 10 0.7440 0.0251
0 21 11 1.6894 0.0441
0 21 12 -1.0882 -0.0172
0 21 13 -0.6356 0.0360
0 21 14 0.5817 -0.0203
0 21 15 1.6613 0.0372
0 22 0 -11.8540 -0.0650
0 22 1 3.0556 0.0021
0 22 2 0.7816 0.0077
0 22 3 1.0278 0.0166
0 22 4 -1.2130 0.0349
0 22 5 -2.8093 0.0390
0 22 6 1.2753 -0.0166
0 22 7 -2.0816 0.0214
0 22 8 -1.1780 -0.0511
0 22 9 0.6429 0.0024
0 22 10 -0.3880 -0.0271
0 22 11 -2.7253 0.0282
0 22 12 0.0605 -0.0093
0 22 13 0.8583 0.0384
0 22 14 -0.4678 -0.0577
0 22 15 1.3804 0.0605
0 23 1 -1.6983 0.0310
0 23 2 1.1052 0.0160
0 23 3 2.4112 -0.0201
0 23 4 0.3066 0.0209
0 23 5 -1.6882 0.0030
0 23 6 -1.3328 -0.0198
0 23 7 0.0190 0.0469
0 23 8 0.7168 -0.0468
0 23 9 -0.7491 0.0516
0 23 10 2.2414 -0.0382
0 23 11 -0.1391 0.0078
0 23 12 0.3972 0.0242
0 23 13 0.6899 -0.0493
0 23 14 -0.1534 0.0565
0 23 15 -1.7675 -0.0367
0 24 0 10.5516 0.0139
0 24 1 -1.4271 -0.0211
0 24 2 0.8883 -0.0005
0 24 3 1.2829 0.0208
0 24 4 2.5127 0.0215
0 24 5 2.8678 0.0037
0 24 6 -1.6704 0.0008
0 24 7 0.4397 -0.0312
0 24 8 0.6121 0.0006
0 24 9 0.1005 -0.0580
0 24 10 -1.2107 0.0149
0 24 11 1.5907 -0.0237
0 24 12 -0.9066 0.0507
0 24 13 -1.0409 -0.0039
0 24 14 0.0875 0.0059
0 25 1 2.4223 0.0143
0 25 2 0.1406 -0.0183
0 25 3 -0.9814 -0.0054
0 25 4 1.1023 -0.0260
0 25 5 3.2396 0.0109
0 25 6 0.4350 0.0280
0 25 7 -1.7677 -0.0327
0 25 8 0.2715 0.0366
0 25 9 1.7002 -0.0400
0 25 10 -2.8553 0.0081
0 25 11 -1.0457 -0.0299
0 25 12 -1.0669 0.0085
0 25 13 -0.6670 0.0318
0 25 14 0.5022 -0.0282
0 26 0 -8.1533 -0.0335
0 26 1 0.7449 -0.0206
0 26 2 -0.6987 -0.0060
0 26 3 -0.9202 0.0153
0 26 4 -0.5379 0.0084
0 26 5 -0.0771 -0.0168
0 26 6 1.7397 0.0127
0 26 7 0.2075 -0.0368
0 26 8 -1.3363 -0.0208
0 26 9 -0.9298 0.0100
0 26 10 1.7184 -0.0293
0 26 11 -1.4339 0.0221
0 26 12 -0.4748 -0.0207
0 26 13 -0.0418 0.0216
0 26 14 -0.3116 0.0499
0 27 1 -3.6467 -0.0304
0 27 2 -1.8921 0.0167
0 27 3 -0.9439 -0.0007
0 27 4 -1.3863 0.0062
0 27 5 -2.7533 0.0029
0 27 6 -0.5203 0.0324
0 27 7 2.3096 0.0209
0 27 8 0.9637 -0.0015
0 27 9 -1.3853 -0.0097
0 27 10 1.2042 -0.0163
0 27 11 -0.0081 -0.0077
0 27 12 0.9591 -0.0089
0 27 13 -0.0243 0.0186
0 27 14 -1.1320 -0.0232
0 28 0 6.0549 -0.0495
0 28 1 -0.3185 0.0084
0 28 2 -0.4964 -0.0012
0 28 3 -0.4088 -0.0083
0 28 4 -0.0404 -0.0001
0 28 5 -1.5051 0.0150
0 28 6 -1.9283 -0.0347
0 28 7 -0.2000 0.0250
0 28 8 1.7600 -0.0297
0 28 9 1.0673 -0.0100
0 28 10 -1.2914 0.0045
0 28 11 -0.1028 -0.0038
0 28 12 -0.1346 -0.0076
0 28 13 -0.6483 0.0123
0 28 14 0.1689 -0.0257
0 29 1 2.9754 -0.0146
0 29 2 1.3444 -0.0210
0 29 3 1.6215 0.0047
0 29 4 1.1146 -0.0073
0 29 5 0.1485 0.0195
0 29 6 -0.8372 -0.0224
0 29 7 -3.0406 0.0434
0 29 8 -2.7289 -0.0223
0 29 9 0.2449 -0.0114
0 29 10 -1.0354 -0.0383
0 29 11 -0.4833 0.0027
0 29 12 -1.6976 -0.0047
0 29 13 -0.2180 -0.0236
0 30 0 -4.3254 0.0226
0 30 1 0.1170 -0.0386
0 30 2 0.9849 0.0028
0 30 3 0.7261 -0.0027
0 30 4 -0.2689 -0.0190
0 30 5 1.5975 -0.0123
0 30 6 1.5016 -0.0035
0 30 7 -0.1438 -0.0133
0 30 8 -0.4725 0.0231
0 30 9 0.1910 -0.0225
0 30 10 -0.0069 0.0135
0 30 11 -0.0286 -0.0139
0 30 12 -0.2552 0.0361
0 30 13 2.1574 -0.0386
0 31 1 -1.5533 0.0257
0 31 2 0.1349 -0.0305
0 31 3 -0.4945 -0.0179
0 31 4 -0.8050 0.0158
0 31 5 0.8477 -0.0172
0 31 6 0.7591 0.0389
0 31 7 0.9120 -0.0267
0 31 8 0.6116 0.0218
0 31 9 -0.5768 -0.0288
0 31 10 1.2297 -0.0233
0 31 11 0.8505 -0.0436
0 31 12 1.1811 0.0083
0 31 13 0.4127 0.0201
0 32 0 3.5375 -0.0134
0 32 1 0.2054 0.0089
0 32 2 -0.3104 -0.0128
0 32 3 -0.2393 -0.0110
0 32 4 -0.9564 0.0119
0 32 5 -1.6166 -0.0230
0 32 6 -0.5859 0.0118
0 32 7 1.1882 -0.0188
0 32 8 0.7067 0.0083
0 32 9 0.2074 0.0365
0 32 10 0.7170 -0.0309
0 32 11 -0.3801 0.0315
0 32 12 0.3379 -0.0264
0 32 13 -2.1268 0.0135
0 33 1 1.5187 -0.0337
0 33 2 0.1471 0.0245
0 33 3 -0.4856 -0.0130
0 33 4 1.1520 0.0077
0 33 5 0.9478 0.0182
0 33 6 0.4643 -0.0078
0 33 7 -0.1542 0.0100
0 33 8 -0.0234 -0.0167
0 33 9 1.0364 0.0060
0 33 10 1.2160 -0.0054
0 33 11 0.5669 -0.0255
0 33 12 0.1455 -0.0358
0 34 0 -1.8716 -0.0030
0 34 1 0.6217 0.0229
0 34 2 -0.8238 -0.0110
0 34 3 -2.1785 -0.0025
0 34 4 0.3895 -0.0343
0 34 5 0.2969 0.0068
0 34 6 0.8905 -0.0270
0 34 7 -0.1306 0.0195
0 34 8 -0.5740 -0.0105
0 34 9 -1.0453 0.0030
0 34 10 0.1657 0.0183
0 34 11 1.8501 -0.0457
0 34 12 0.9933 0.0221
0 35 1 -1.8339 -0.0006
0 35 2 -1.1883 -0.0280
0 35 3 0.4878 0.0158
0 35 4 -0.2097 -0.0345
0 35 5 -0.3673 0.0271
0 35 6 -0.1614 -0.0179
0 35 7 0.9442 -0.0019
0 35 8 0.9449 -0.0058
0 35 9 -0.9170 -0.0075
0 35 10 -3.2696 -0.0108
0 35 11 -0.0670 0.0122
0 35 12 1.0284 -0.0265
0 36 0 2.1590 0.0284
0 36 1 -0.7599 -0.0246
0 36 2 0.2500 0.0102
0 36 3 1.3359 -0.0107
0 36 4 -1.9287 -0.0086
0 36 5 -0.4556 -0.0157
0 36 6 -2.0586 0.0142
0 36 7 -1.0206 0.0067
0 36 8 -0.0904 0.0207
0 36 9 1.1740 0.0019
0 36 10 -1.2305 0.0300
0 36 11 -1.2832 -0.0017
0 37 1 1.1063 0.0250
0 37 2 0.7677 -0.0066
0 37 3 0.3922 -0.0146
0 37 4 0.0767 0.0374
0 37 5 -0.5981 -0.0400
0 37 6 0.5573 0.0364
0 37 7 -0.2293 -0.0199
0 37 8 -0.8514 0.0085
0 37 9 -0.0064 0.0120
0 37 10 2.6617 0.0189
0 38 0 -2.4367 0.0018
0 38 1 0.9228 0.0217
0 38 2 0.8718 0.0097
0 38 3 -0.0342 -0.0263
0 38 4 1.7706 0.0093
0 38 5 -2.1096 -0.0179
0 38 6 -0.5517 0.0118
0 38 7 -0.7104 0.0204
0 38 8 -0.5537 0.0066
0 38 9 -2.6002 -0.0071
0 39 1 -0.7095 -0.0361
0 39 2 0.3099 0.0294
0 39 3 -1.3380 0.0004
0 39 4 -1.8339 -0.0105
0 39 5 -0.2491 0.0111
0 39 6 -0.0958 -0.0429
0 39 7 1.9035 0.0095
0 39 8 2.1645 -0.0185
0 39 9 0.9130 -0.0060
0 40 0 1.3034 0.0045
0 40 1 -0.6802 0.0259
0 40 2 0.7825 -0.0208
0 40 3 2.1894 0.0286
0 40 4 -0.2874 -0.0413
0 40 5 3.2110 0.0261
0 40 6 1.4996 -0.0104
0 40 7 0.0508 0.0098
0 40 8 -0.4920 0.0130
0 40 10 1.7635 -0.0716
0 41 1 1.2370 0.0210
0 41 2 -1.0099 -0.0243
0 41 3 0.7042 0.0225
0 41 4 1.9629 -0.0139
0 41 5 1.2187 0.0000
0 41 6 0.1557 -0.0140
0 41 7 -2.5276 -0.0079
0 41 8 -2.4137 0.0159
0 42 0 -0.4793 0.0313
0 42 1 0.2653 -0.0223
0 42 2 -0.9352 0.0184
0 42 3 -2.1865 -0.0185
0 42 4 2.4029 0.0133
0 42 5 0.4011 -0.0239
0 42 6 0.0175 0.0202
0 42 7 1.2143 -0.0359
0 42 9 -1.4544 0.1002
0 43 1 -1.5093 0.0075
0 43 2 1.0447 0.0219
0 43 3 -0.0722 -0.0075
0 43 4 -0.1334 0.0053
0 43 5 0.2306 -0.0317
0 43 6 0.1378 0.0347
0 43 7 0.7400 -0.0060
0 44 0 2.2517 0.0062
0 44 1 1.3855 0.0168
0 44 2 -0.6185 -0.0029
0 44 3 1.3779 -0.0174
0 44 4 -2.3591 0.0401
0 44 5 -1.6388 -0.0165
0 44 6 0.3642 -0.0630
0 45 1 -0.0651 -0.0121
0 45 2 -2.2396 0.0169
0 45 3 0.4737 -0.0125
0 45 4 0.7794 -0.0167
0 45 5 -0.6701 -0.0067
0 45 6 -1.3777 -0.0773
0 45 7 -1.6663 -0.0223
0 46 0 -1.1837 -0.0029
0 46 1 -0.9861 0.0175
0 46 2 2.2046 -0.0168
0 46 3 -1.4983 0.0444
0 46 4 -0.2258 -0.0807
0 47 1 0.2909 0.0383
0 47 2 2.2602 -0.0416
0 47 3 -0.6202 -0.0152
1 0 0 -194.7852 0.1308
1 0 1 -65.7341 -0.8664
1 0 2 77.9714 -0.7973
1 0 3 4.2396 -0.5565
1 0 4 -6.8127 -1.4721
1 0 5 -10.4485 0.2168
1 0 6 -12.4655 1.2177
1 0 7 -3.2997 0.0183
1 0 8 -4.0329 1.3666
1 0 9 -1.4467 -1.0398
1 0 10 -0.8273 0.5198
1 0 11 -3.4284 -0.8984
1 0 12 -6.1180 -0.1060
1 0 13 -1.1472 0.1875
1 0 14 -2.6363 -0.1778
1 0 15 -0.4779 0.3544
1 0 16 3.0757 0.0155
1 1 0 -144.0009 -0.0047
1 1 1 -68.0949 -0.2111
1 1 2 -17.7318 0.3048
1 1 3 19.2930 -0.0372
1 1 4 9.3018 -0.3817
1 1 5 10.4070 -0.5353
1 1 6 0.1720 -0.3447
1 1 7 -1.7303 0.2508
1 1 8 -3.5515 0.1141
1 1 9 2.1901 0.1593
1 1 10 7.3105 0.2596
1 1 11 -0.0592 -0.0444
1 1 12 1.8854 -0.0433
1 1 13 0.3631 -0.1373
1 1 14 -0.2565 -0.0452
1 1 15 -1.2353 0.0384
1 1 16 -0.6024 -0.0238
1 2 0 104.4186 0.0660
1 2 1 23.7215 0.4020
1 2 2 -68.8993 -0.1687
1 2 3 -0.7024 -0.4708
1 2 4 4.8452 0.3463
1 2 5 6.8499 -0.0675
1 2 6 6.3478 -0.2889
1 2 7 -1.7918 0.6495
1 2 8 2.2818 -0.5732
1 2 9 0.8108 0.6396
1 2 10 1.2363 -0.6118
1 2 11 3.2215 0.3399
1 2 12 4.2052 -0.1249
1 2 13 -0.6125 -0.1352
1 2 14 1.5335 0.1729
1 2 15 -0.1939 -0.0923
1 2 16 -2.9842 0.0627
1 3 0 45.9211 0.1374
1 3 1 -1.0937 0.4159
1 3 2 -9.3098 0.1688
1 3 3 -3.8082 -0.1190
1 3 4 14.7985 -0.2312
1 3 5 -6.6732 -0.1613
1 3 6 -1.9165 -0.1889
1 3 7 1.8661 -0.0533
1 3 8 2.8285 0.1941
1 3 9 0.2299 0.1717
1 3 10 -2.6890 0.0417
1 3 11 1.6363 0.0116
1 3 12 1.0223 -0.0446
1 3 13 1.9995 -0.0693
1 3 14 0.2561 -0.0522
1 3 15 0.1070 0.0437
1 3 16 -1.2692 0.0052
1 4 0 4.5930 0.1371
1 4 1 8.3881 -0.1115
1 4 2 34.8855 0.0475
1 4 3 -7.2168 0.1652
1 4 4 -2.6100 0.0288
1 4 5 -1.7915 -0.0389
1 4 6 3.5156 0.1255
1 4 7 8.7212 -0.2146
1 4 8 -0.9990 0.2131
1 4 9 1.5068 -0.1564
1 4 10 1.6537 0.1669
1 4 11 -0.3945 -0.1493
1 4 12 -1.4802 0.0816
1 4 13 1.4206 0.0077
1 4 14 -1.3769 -0.0309
1 4 15 -0.1387 0.0106
1 4 16 0.3209 0.0318
1 5 0 -23.0908 0.2566
1 5 1 13.1636 0.1705
1 5 2 22.9705 -0.0588
1 5 3 14.0429 0.0658
1 5 4 -10.7217 -0.1060
1 5 5 7.9482 -0.1956
1 5 6 -2.4683 0.0710
1 5 7 -5.2332 -0.0148
1 5 8 -2.7278 0.0753
1 5 9 -2.9912 0.1075
1 5 10 -0.5397 0.0368
1 5 11 -1.0300 0.0377
1 5 12 -2.0372 -0.0656
1 5 13 -1.8854 -0.0079
1 5 14 1.0553 0.0017
1 5 15 0.7332 -0.0641
1 5 16 1.0459 0.0657
1 6 0 -18.4521 -0.0074
1 6 1 -1.4224 -0.0101
1 6 2 -16.8304 0.0548
1 6 3 8.4438 0.1458
1 6 4 6.9655 -0.0333
1 6 5 5.5488 0.1037
1 6 6 -3.2897 -0.0934
1 6 7 -7.3157 -0.1834
1 6 8 3.0648 0.0753
1 6 9 -2.1820 -0.1483
1 6 10 -3.5622 0.1674
1 6 11 -0.8992 -0.0174
1 6 12 0.5756 -0.0145
1 6 13 -1.6476 0.0533
1 6 14 0.6453 -0.0512
1 6 15 -0.6597 0.0411
1 6 16 0.1528 -0.0340
1 7 0 29.0839 -0.0092
1 7 1 -7.7533 -0.0298
1 7 2 -13.1951 0.1822
1 7 3 -12.0101 -0.0601
1 7 4 7.2374 -0.0334
1 7 5 -8.7833 -0.0399
1 7 6 -0.2954 -0.1045
1 7 7 3.3407 0.0265
1 7 8 4.5853 0.0403
1 7 9 5.3577 0.0485
1 7 10 -1.6718 0.0430
1 7 11 -2.2385 -0.0123
1 7 12 1.8424 -0.0129
1 7 13 0.2453 -0.0211
1 7 14 -2.2764 -0.0139
1 7 15 -0.3450 0.0351
1 7 16 0.6758 -0.0163
1 8 0 6.1197 0.0506
1 8 1 -4.5303 0.0500
1 8 2 20.7996 0.1203
1 8 3 -4.9882 0.0654
1 8 4 -5.4495 0.1386
1 8 5 -6.7550 -0.0237
1 8 6 -3.3457 -0.1099
1 8 7 0.0515 0.0882
1 8 8 -4.0779 -0.2622
1 8 9 3.5541 0.2426
1 8 10 4.3795 -0.1507
1 8 11 0.5187 0.1596
1 8 12 -0.5061 -0.0315
1 8 13 1.5362 -0.0275
1 8 14 -0.6363 0.0475
1 8 15 0.2128 -0.0408
1 8 16 0.3235 -0.0119
1 9 0 -30.8625 0.1371
1 9 1 14.1242 0.1401
1 9 2 6.5648 -0.0133
1 9 3 9.9112 0.0401
1 9 4 -1.4749 0.0196
1 9 5 12.7487 0.0535
1 9 6 6.4439 -0.0697
1 9 7 -1.4552 0.0804
1 9 8 -5.1448 -0.0060
1 9 9 -3.9979 -0.0068
1 9 10 4.5604 0.0460
1 9 11 3.0241 -0.0464
1 9 12 -2.7804 0.0560
1 9 13 0.6326 -0.0270
1 9 14 2.6501 -0.0044
1 9 15 0.7021 0.0342
1 9 16 0.4267 -0.0215
1 10 0 3.8873 -0.0416
1 10 1 13.3579 0.0159
1 10 2 -19.3921 0.0093
1 10 3 3.1711 0.1172
1 10 4 -1.1985 0.1049
1 10 5 4.2656 -0.0627
1 10 6 4.8482 0.0181
1 10 7 0.4307 -0.1681
1 10 8 1.3877 0.0732
1 10 9 -3.6974 -0.1099
1 10 10 -4.3278 0.1389
1 10 11 -0.5812 -0.0410
1 10 12 1.1141 0.0867
1 10 13 0.6074 -0.0239
1 10 14 0.8747 -0.0159
1 10 15 0.6296 -0.0086
1 10 16 1.1658 0.0128
1 11 0 28.1069 0.0149
1 11 1 -9.3225 0.0308
1 11 2 2.2620 -0.0360
1 11 3 -7.6117 0.0465
1 11 4 -1.5563 0.0481
1 11 5 -12.5484 -0.0433
1 11 6 -5.0935 0.1366
1 11 7 2.2895 -0.1091
1 11 8 1.8377 0.0322
1 11 9 1.3330 0.0077
1 11 10 -3.1712 -0.0676
1 11 11 -3.0522 0.0651
1 11 12 1.1806 -0.0743
1 11 13 -1.5107 0.0415
1 11 14 -1.3793 0.0100
1 11 15 -0.5100 -0.0502
1 11 16 -1.6212 0.0710
1 12 0 -1.3802 0.0206
1 12 1 -9.7535 0.0119
1 12 2 17.6238 0.0450
1 12 3 -2.9822 0.0316
1 12 4 1.1313 -0.0172
1 12 5 -4.2835 0.0558
1 12 6 -1.4077 -0.0997
1 12 7 3.6543 -0.0472
1 12 8 -0.6797 -0.0086
1 12 9 -1.6562 -0.0281
1 12 10 0.2384 0.0367
1 12 11 -0.5095 0.0194
1 12 12 -1.7671 0.0048
1 12 13 -2.4833 0.0300
1 12 14 0.3875 -0.0460
1 12 15 1.1473 0.0040
1 12 16 1.0559 0.0001
1 13 0 -14.8894 -0.0694
1 13 1 5.2862 -0.0864
1 13 2 -5.7178 0.0706
1 13 3 -1.0063 -0.0449
1 13 4 -7.7335 0.0202
1 13 5 4.3236 0.1233
1 13 6 0.0161 -0.0265
1 13 7 -0.9067 0.0212
1 13 8 3.0610 -0.0428
1 13 9 1.0396 -0.0185
1 13 10 0.1055 -0.0025
1 13 11 1.5670 -0.0206
1 13 12 -1.2315 0.0351
1 13 13 1.4773 -0.0001
1 13 14 -0.7592 0.0129
1 13 15 -2.1346 0.0226
1 13 16 -1.4105 -0.0767
1 14 0 -1.1951 -0.0010
1 14 1 9.3664 0.0203
1 14 2 -8.4634 0.0614
1 14 3 3.7098 0.0144
1 14 4 -3.5940 0.0050
1 14 5 -1.1074 0.0209
1 14 6 0.9654 -0.0125
1 14 7 -0.1078 0.0246
1 14 8 2.8371 -0.0841
1 14 9 3.1339 0.0918
1 14 10 -0.1388 -0.0582
1 14 11 -0.9829 0.0949
1 14 12 -0.0802 -0.0211
1 14 13 1.9676 0.0130
1 14 14 -0.0730 0.0036
1 14 15 0.0320 -0.0266
1 14 16 -2.8615 -0.0060
1 15 0 13.4031 0.0154
1 15 1 0.8086 0.0286
1 15 2 1.5196 -0.0686
1 15 3 1.6038 0.0468
1 15 4 8.9102 0.0324
1 15 5 -2.5030 0.0475
1 15 6 -0.0868 -0.0019
1 15 7 -2.1401 0.0430
1 15 8 -3.7535 -0.0795
1 15 9 -1.7778 -0.0412
1 15 10 1.2297 0.0415
1 15 11 0.6407 -0.0549
1 15 12 3.0279 0.0453
1 15 13 -2.2179 -0.0203
1 15 14 0.1574 0.0107
1 15 15 1.6841 0.0258
1 16 0 -0.3536 -0.0724
1 16 1 -3.0944 0.0612
1 16 2 8.8191 -0.0226
1 16 3 -0.8722 -0.0203
1 16 4 4.1068 0.0074
1 16 5 5.1470 -0.0810
1 16 6 -0.3484 0.0507
1 16 7 -0.6121 -0.0546
1 16 8 -1.7995 0.0272
1 16 9 -1.9841 -0.0842
1 16 10 -0.3751 0.0764
1 16 11 1.0016 -0.0527
1 16 12 1.4820 0.0508
1 16 13 0.6209 -0.0280
1 16 14 0.8749 0.0293
1 16 15 -1.1977 -0.0058
1 17 0 -8.6178 -0.0349
1 17 1 -3.1118 -0.0396
1 17 2 -0.0507 -0.0081
1 17 3 -0.5919 0.0004
1 17 4 -3.9211 0.0466
1 17 5 5.4826 -0.0320
1 17 6 2.3641 0.1119
1 17 7 1.2048 -0.0667
1 17 8 -1.4495 0.0122
1 17 9 -0.1558 -0.0467
1 17 10 -0.3256 -0.0648
1 17 11 0.6356 0.0773
1 17 12 -2.2793 -0.0745
1 17 13 2.3791 0.0422
1 17 14 -0.0615 -0.0061
1 17 15 0.8006 -0.0308
1 18 0 -0.3579 0.0329
1 18 1 -6.0850 -0.0789
1 18 2 -12.2385 0.0127
1 18 3 -1.0625 -0.0090
1 18 4 -0.1801 -0.0544
1 18 5 -3.0218 0.0197
1 18 6 -0.0624 -0.0317
1 18 7 -0.5649 0.0499
1 18 8 1.1025 -0.0081
1 18 9 0.3259 0.0165
1 18 10 0.3612 -0.0442
1 18 11 0.1461 0.0149
1 18 12 0.3770 0.0053
1 18 13 -0.3196 0.0215
1 18 14 -0.9531 -0.0192
1 18 15 0.4064 0.0309
1 19 0 1.8486 -0.0565
1 19 1 -0.3828 -0.0524
1 19 2 -2.3022 -0.0030
1 19 3 -1.2900 -0.0112
1 19 4 1.4319 -0.0015
1 19 5 -3.3182 0.0691
1 19 6 -0.0305 -0.0559
1 19 7 2.2214 0.0333
1 19 8 3.1950 -0.0234
1 19 9 0.2833 -0.0286
1 19 10 -0.1274 -0.0236
1 19 11 -0.7294 -0.0130
1 19 12 2.0244 0.0553
1 19 13 -1.3694 -0.0232
1 19 14 1.0483 -0.0062
1 19 15 -0.4349 0.0164
1 20 0 -0.8211 -0.0206
1 20 1 3.8458 0.0000
1 20 2 6.7896 -0.0341
1 20 3 0.5564 -0.0141
1 20 4 -2.1186 -0.0337
1 20 5 -0.2343 0.0071
1 20 6 -0.8651 0.0038
1 20 7 -0.4273 0.0167
1 20 8 -1.5189 0.0154
1 20 9 2.2438 -0.0032
1 20 10 1.1145 -0.0466
1 20 11 -0.3506 -0.0021
1 20 12 -1.4922 -0.0334
1 20 13 -0.4382 0.0371
1 20 14 -0.0846 0.0103
1 20 15 0.8189 -0.0073
1 21 0 -2.1758 -0.0306
1 21 1 0.2571 -0.0049
1 21 2 2.9264 -0.0191
1 21 3 2.5390 0.0194
1 21 4 -1.0211 -0.0104
1 21 5 -0.3518 0.0042
1 21 6 -1.3466 -0.0112
1 21 7 -2.1444 0.0039
1 21 8 -0.8828 -0.0282
1 21 9 -0.5558 -0.0129
1 21 10 -0.3523 -0.0017
1 21 11 -0.7621 -0.0608
1 21 12 -2.5619 0.0449
1 21 13 1.4136 0.0019
1 21 14 0.2335 0.0038
1 21 15 0.9746 -0.0113
1 22 0 3.1336 -0.0206
1 22 1 0.5136 0.0300
1 22 2 -2.2347 -0.0425
1 22 3 0.6538 -0.0601
1 22 4 2.8267 0.0206
1 22 5 -0.3411 -0.0467
1 22 6 -2.2523 0.0363
1 22 7 -1.8994 0.0058
1 22 8 0.8781 0.0306
1 22 9 -1.3108 -0.0281
1 22 10 0.3461 0.0216
1 22 11 0.8669 -0.0623
1 22 12 0.4449 0.0143
1 22 13 -1.2530 -0.0243
1 22 14 -0.0899 0.0406
1 23 0 2.9472 -0.0285
1 23 1 -0.2181 -0.0595
1 23 2 -3.1597 -0.0072
1 23 3 -2.5087 -0.0304
1 23 4 1.4746 0.0218
1 23 5 3.3109 -0.0583
1 23 6 0.7470 0.0393
1 23 7 0.0107 -0.0511
1 23 8 -0.7579 0.0206
1 23 9 1.1482 0.0039
1 23 10 -2.2672 -0.0242
1 23 11 -0.7541 0.0548
1 23 12 1.5017 -0.0511
1 23 13 -1.5798 0.0473
1 23 14 -0.3521 -0.0216
1 24 0 -2.6622 0.0372
1 24 1 -1.8444 -0.0530
1 24 2 1.2403 0.0112
1 24 3 -1.2551 -0.0119
1 24 4 -2.3446 -0.0326
1 24 5 0.4865 0.0357
1 24 6 1.4399 0.0076
1 24 7 1.3290 0.0408
1 24 8 -0.7247 -0.0156
1 24 9 0.3502 0.0408
1 24 10 0.1859 -0.0423
1 24 11 -0.6412 0.0070
1 24 12 -0.8997 -0.0307
1 24 13 1.4174 -0.0057
1 24 14 0.3195 -0.0171
1 25 0 -3.0853 0.0164
1 25 1 -1.1129 0.0107
1 25 2 1.1019 -0.0246
1 25 3 1.3321 0.0239
1 25 4 -1.1033 -0.0342
1 25 5 -3.5279 0.0093
1 25 6 0.2224 -0.0633
1 25 7 0.5758 0.0277
1 25 8 0.2958 -0.0118
1 25 9 -2.7814 -0.0019
1 25 10 3.0479 0.0157
1 25 11 1.0762 -0.0298
1 25 12 -0.7121 0.0135
1 25 13 0.8613 -0.0143
1 25 14 -0.8511 0.0277
1 26 0 0.4727 0.0106
1 26 1 0.3100 0.0255
1 26 2 -2.4483 -0.0324
1 26 3 -0.0051 0.0007
1 26 4 0.4165 -0.0299
1 26 5 -0.7964 0.0153
1 26 6 -0.6864 0.0081
1 26 7 -0.4236 0.0085
1 26 8 1.3347 0.0393
1 26 9 0.9636 -0.0382
1 26 10 -1.0614 -0.0035
1 26 11 -0.0028 -0.0101
1 26 12 1.4416 -0.0116
1 26 13 -0.3711 0.0002
1 26 14 -0.2976 -0.0471
1 27 0 3.4466 -0.0121
1 27 1 3.1644 0.0071
1 27 2 0.8028 -0.0085
1 27 3 -1.3238 -0.0279
1 27 4 0.3718 -0.0220
1 27 5 1.8887 -0.0182
1 27 6 -0.5427 -0.0140
1 27 7 0.1593 0.0001
1 27 8 -0.5782 0.0131
1 27 9 3.2709 0.0168
1 27 10 -1.5530 0.0169
1 27 11 -0.4380 -0.0097
1 27 12 -0.0509 0.0094
1 27 13 -0.0988 -0.0250
1 28 0 -0.0871 0.0172
1 28 1 0.2015 0.0001
1 28 2 2.5404 -0.0019
1 28 3 1.3199 -0.0204
1 28 4 0.4864 0.0387
1 28 5 0.3789 -0.0275
1 28 6 0.8555 0.0195
1 28 7 -0.3411 -0.0019
1 28 8 -2.1259 0.0044
1 28 9 -1.8646 0.0185
1 28 10 0.7962 0.0062
1 28 11 0.2592 -0.0344
1 28 12 -0.3981 0.0096
1 28 13 0.7157 -0.0179
1 29 0 -0.9756 0.0233
1 29 1 -1.7486 0.0008
1 29 2 -0.2858 0.0368
1 29 3 1.4619 -0.0352
1 29 4 -1.5113 0.0171
1 29 5 -0.5397 -0.0318
1 29 6 1.4150 0.0202
1 29 7 0.1830 -0.0244
1 29 8 2.3678 0.0265
1 29 9 -0.8145 0.0335
1 29 10 1.3975 0.0031
1 29 11 0.6364 0.0338
1 29 12 0.9238 -0.0362
1 29 13 0.9316 0.0150
1 30 0 0.9897 0.0115
1 30 1 0.8375 -0.0074
1 30 2 -1.1073 0.0100
1 30 3 -1.4396 0.0056
1 30 4 0.0221 -0.0081
1 30 5 0.9594 0.0149
1 30 6 0.1573 -0.0161
1 30 7 0.3909 0.0067
1 30 8 0.4003 -0.0247
1 30 9 0.6590 0.0320
1 30 10 0.3473 -0.0225
1 30 11 1.4790 0.0142
1 30 12 0.6402 -0.0270
1 30 13 -0.6048 0.0211
1 31 0 -0.1050 0.0334
1 31 1 0.8819 0.0261
1 31 2 -0.1324 -0.0331
1 31 3 -2.4333 0.0301
1 31 4 0.3632 -0.0558
1 31 5 -1.2782 0.0169
1 31 6 -2.0814 -0.0200
1 31 7 0.8115 0.0243
1 31 8 -0.3427 0.0017
1 31 9 0.3912 0.0153
1 31 10 -0.6028 0.0327
1 31 11 0.1290 -0.0124
1 31 12 -0.1031 0.0126
1 32 0 -0.9625 -0.0020
1 32 1 -0.6550 0.0212
1 32 2 0.4781 -0.0148
1 32 3 0.9164 0.0133
1 32 4 0.3567 -0.0170
1 32 5 0.6878 0.0074
1 32 6 0.1618 -0.0109
1 32 7 0.3726 -0.0197
1 32 8 0.3868 0.0184
1 32 9 -0.6194 -0.0416
1 32 10 0.1109 0.0510
1 32 11 -0.0530 -0.0098
1 32 12 0.9560 -0.0170
1 33 0 -0.4694 -0.0216
1 33 1 -0.8110 0.0132
1 33 2 0.0167 0.0147
1 33 3 2.0188 -0.0169
1 33 4 -0.2097 0.0060
1 33 5 -0.2228 -0.0133
1 33 6 1.5804 0.0073
1 33 7 0.1365 0.0082
1 33 8 -0.6662 0.0153
1 33 9 -1.5408 0.0088
1 33 10 -1.5096 0.0105
1 33 11 -0.3657 0.0147
1 33 12 0.3832 0.0065
1 34 0 0.0667 0.0086
1 34 1 -0.6089 -0.0215
1 34 2 -0.3715 0.0297
1 34 3 0.7919 0.0046
1 34 4 0.6230 0.0329
1 34 5 -1.6798 -0.0157
1 34 6 0.5111 0.0128
1 34 7 0.4310 -0.0022
1 34 8 0.6813 -0.0190
1 34 9 1.3203 0.0221
1 34 10 -1.7165 0.0102
1 34 11 -2.0651 0.0551
1 35 0 0.8995 0.0275
1 35 1 0.4736 -0.0015
1 35 2 0.4097 0.0344
1 35 3 -0.3251 -0.0163
1 35 4 -0.5833 0.0190
1 35 5 0.1674 -0.0294
1 35 6 -2.0154 0.0191
1 35 7 -1.8881 0.0151
1 35 8 -0.9080 0.0039
1 35 9 1.2515 -0.0016
1 35 10 2.0569 -0.0113
1 35 11 -0.1083 0.0089
1 36 0 -0.7828 -0.0284
1 36 1 0.2472 0.0141
1 36 2 0.5210 0.0039
1 36 3 -0.2623 0.0054
1 36 4 -0.4306 -0.0010
1 36 5 2.0527 0.0063
1 36 6 -0.6408 -0.0294
1 36 7 -0.3824 -0.0101
1 36 8 -0.2108 -0.0163
1 36 9 -1.8517 0.0072
1 36 10 0.6466 -0.0284
1 36 11 0.1981 0.0336
1 37 0 -0.9021 0.0143
1 37 1 0.3151 0.0152
1 37 2 -0.1812 -0.0298
1 37 3 -0.4467 0.0330
1 37 4 1.9586 -0.0300
1 37 5 0.5618 0.0319
1 37 6 0.1383 -0.0262
1 37 7 -1.1020 0.0106
1 37 8 0.9498 0.0121
1 37 9 0.3423 -0.0086
1 37 10 0.2334 0.0050
1 38 0 1.6129 -0.0085
1 38 1 -0.2276 0.0048
1 38 2 -1.6443 -0.0162
1 38 3 -2.2697 0.0204
1 38 4 -0.1347 -0.0105
1 38 5 -0.0452 -0.0002
1 38 6 2.2306 -0.0069
1 38 7 0.9192 -0.0367
1 38 8 -0.7792 0.0254
1 38 9 1.9276 -0.0062
1 38 10 0.5707 0.0400
1 39 0 -0.3464 -0.0209
1 39 1 -0.9058 -0.0008
1 39 2 0.8889 0.0072
1 39 3 2.2395 -0.0118
1 39 4 0.6258 0.0126
1 39 5 1.7601 0.0055
1 39 6 1.3201 0.0251
1 39 7 1.8287 -0.0213
1 39 8 -1.7563 0.0106
1 39 9 -0.0924 0.0211
1 40 0 -1.8596 0.0122
1 40 1 0.2951 -0.0228
1 40 2 0.2703 0.0320
1 40 3 1.9796 -0.0025
1 40 4 0.6386 0.0217
1 40 5 0.1661 -0.0141
1 40 6 -1.7975 0.0051
1 40 7 -1.2761 0.0255
1 40 8 0.2039 -0.0300
1 40 9 -2.6884 0.0524
1 41 0 0.6985 0.0214
1 41 1 0.3163 -0.0106
1 41 2 -1.2790 0.0097
1 41 3 -0.9680 -0.0150
1 41 4 -0.0320 0.0358
1 41 5 -1.0766 -0.0180
1 41 6 0.3459 0.0029
1 41 7 0.8123 0.0051
1 41 8 3.5179 -0.0403
1 42 0 1.6651 -0.0285
1 42 1 -1.3140 0.0135
1 42 2 0.1557 -0.0084
1 42 3 -1.7388 -0.0133
1 42 4 -1.8036 -0.0033
1 42 5 -2.6852 -0.0012
1 42 6 -0.5164 -0.0161
1 42 7 0.1768 0.0249
1 42 8 -0.4727 0.0307
1 43 0 1.0247 -0.0154
1 43 1 1.2667 -0.0020
1 43 2 1.6812 -0.0326
1 43 3 -0.5969 0.0149
1 43 4 -2.2937 -0.0265
1 43 5 -1.8744 0.0566
1 43 6 -1.3065 -0.0356
1 43 7 -0.8679 -0.0291
1 44 0 -2.7930 -0.0144
1 44 1 0.2914 -0.0009
1 44 2 -0.4106 -0.0224
1 44 3 1.4206 0.0285
1 44 4 0.7185 -0.0451
1 44 5 2.1260 0.0259
1 44 6 -0.2524 0.0381
1 45 0 -1.7385 -0.0222
1 45 1 -1.0637 -0.0143
1 45 2 -1.8668 0.0023
1 45 3 -1.8034 -0.0003
1 45 4 -0.9558 0.0165
1 45 5 0.9889 -0.0391
1 45 6 0.3837 0.0803
1 46 0 2.7084 0.0286
1 46 1 1.1007 -0.0110
1 46 2 1.1703 0.0229
1 46 3 -0.8955 -0.0672
1 46 4 -0.1541 0.0678
1 46 5 -1.8910 -0.0171
1 47 0 -0.6040 -0.0125
1 47 1 -1.2286 -0.0310
1 47 3 2.1803 -0.0072
2 0 0 17.8099 1.0066
2 0 1 23.3543 0.9035
2 0 2 -38.3996 1.2814
2 0 3 15.6731 0.5531
2 0 4 10.7143 -0.7549
2 0 6 7.0674 -1.9559
2 0 7 -3.2931 0.8741
2 0 8 1.5479 -0.7385
2 0 9 4.3065 0.8649
2 0 10 6.9396 0.4327
2 0 11 2.6774 0.0028
2 0 12 0.1491 0.2583
2 0 13 -1.0328 -0.4413
2 0 14 0.0940 -0.1241
2 0 15 -0.2560 0.1786
2 0 16 -1.2284 -0.4085
2 1 0 47.3468 -0.1961
2 1 1 63.7035 0.0940
2 1 2 -5.1179 0.1048
2 1 3 -17.8676 0.4515
2 1 4 -3.1008 0.7849
2 1 5 3.7280 0.1419
2 1 6 3.7852 -0.2041
2 1 7 6.0237 -0.2458
2 1 8 -1.9217 -0.3236
2 1 9 -1.0840 -0.0412
2 1 10 1.1431 -0.0579
2 1 11 2.9218 0.2168
2 1 12 1.5949 0.1379
2 1 13 -0.2666 -0.0182
2 1 14 1.9937 0.0503
2 1 15 1.5212 -0.0901
2 1 16 -1.5277 0.0141
2 2 0 -3.7486 -0.1585
2 2 1 -25.2900 0.1188
2 2 2 23.1547 -0.0654
2 2 3 -7.7723 -0.1034
2 2 4 2.0069 0.2992
2 2 5 -5.7444 -0.6144
2 2 6 -6.6967 0.6526
2 2 7 5.0157 -0.8631
2 2 8 0.2100 0.6595
2 2 9 -2.7803 -0.2189
2 2 10 -6.0500 0.1046
2 2 11 -2.9771 0.1487
2 2 12 0.2959 -0.1866
2 2 13 1.3383 0.1229
2 2 14 0.2931 -0.0047
2 2 15 0.9035 -0.1641
2 2 16 1.0572 0.2864
2 3 0 41.7964 0.1217
2 3 1 -7.9535 -0.3025
2 3 2 17.0853 -0.0225
2 3 3 7.6680 0.2773
2 3 4 -7.9615 0.2391
2 3 5 -0.1912 0.1013
2 3 6 1.9700 -0.0593
2 3 7 -2.2581 -0.2337
2 3 8 3.3702 -0.1439
2 3 9 1.0140 -0.0382
2 3 10 -2.9743 0.0350
2 3 11 -1.4899 0.0151
2 3 12 -1.1311 0.1019
2 3 13 -0.6099 0.0474
2 3 14 -1.2467 -0.0063
2 3 15 -0.6510 -0.0463
2 3 16 1.4684 -0.0267
2 4 0 -28.4944 0.1014
2 4 1 22.3296 -0.0150
2 4 2 9.2254 -0.0506
2 4 3 10.2305 0.0889
2 4 4 -7.9509 -0.1843
2 4 5 3.6620 0.2466
2 4 6 2.0021 -0.1818
2 4 7 -9.6977 0.2440
2 4 8 -1.7325 -0.2425
2 4 9 0.2818 0.1057
2 4 10 1.7423 -0.0743
2 4 11 1.3136 -0.0150
2 4 12 -1.3738 0.0123
2 4 13 -1.2927 0.0264
2 4 14 -0.3608 -0.0241
2 4 15 -0.8576 0.0496
2 4 16 1.3961 -0.1105
2 5 0 -50.1710 -0.2212
2 5 1 4.6185 -0.0314
2 5 2 -12.7091 0.0863
2 5 3 -5.6707 0.1168
2 5 4 9.5161 0.0888
2 5 5 -0.2140 0.1852
2 5 6 -2.1180 -0.0610
2 5 7 0.5336 -0.1286
2 5 8 -1.5459 -0.0862
2 5 9 0.6984 -0.1033
2 5 10 2.8422 0.0866
2 5 11 -2.2671 0.0580
2 5 12 0.0342 -0.0038
2 5 13 1.0734 0.0813
2 5 14 0.1089 -0.0422
2 5 15 -0.5110 0.0312
2 5 16 -0.9580 -0.0579
2 6 0 36.7718 -0.0396
2 6 1 -14.9661 -0.0478
2 6 2 -18.2209 0.0427
2 6 3 -13.6506 -0.0326
2 6 4 2.7447 0.0838
2 6 5 -4.3464 0.1601
2 6 6 -0.9781 -0.0573
2 6 7 9.0212 0.2091
2 6 8 1.4741 -0.0967
2 6 9 2.0738 -0.0097
2 6 10 1.7522 -0.0084
2 6 11 -1.2212 -0.0729
2 6 12 0.7525 0.0978
2 6 13 0.5871 -0.0609
2 6 14 0.0665 0.0441
2 6 15 1.1894 0.0067
2 6 16 -1.2952 -0.0664
2 7 0 24.2161 -0.1272
2 7 1 -3.4857 0.0906
2 7 2 8.5788 0.0381
2 7 3 0.2617 0.0292
2 7 4 -12.0075 0.0771
2 7 5 -4.5119 -0.0303
2 7 6 1.6746 -0.0205
2 7 7 1.4644 -0.0390
2 7 8 -1.7975 -0.0721
2 7 9 -1.9611 -0.0165
2 7 10 -1.1674 -0.0174
2 7 11 3.0573 0.0281
2 7 12 -1.0803 0.0465
2 7 13 -0.3328 -0.0202
2 7 14 1.4199 0.0387
2 7 15 1.2412 -0.0295
2 7 16 1.7026 -0.0009
2 8 0 -23.2196 -0.1344
2 8 1 17.9946 -0.0338
2 8 2 12.2706 -0.1331
2 8 3 9.3461 -0.1109
2 8 4 -3.7215 0.1161
2 8 5 3.1482 -0.1036
2 8 6 7.1262 0.3096
2 8 7 -2.9143 -0.2141
2 8 8 -1.4666 0.1654
2 8 9 -3.2158 -0.1684
2 8 10 -1.5800 -0.0423
2 8 11 2.0422 0.0116
2 8 12 -1.1008 -0.0420
2 8 13 -0.2589 0.0712
2 8 14 1.3902 -0.0103
2 8 15 -0.6610 -0.0362
2 8 16 -0.5059 0.0786
2 9 0 -5.3678 0.0118
2 9 1 -1.4583 -0.1171
2 9 2 -5.5031 0.0000
2 9 3 -0.6137 -0.0130
2 9 4 2.1933 0.0118
2 9 5 0.8771 -0.0623
2 9 6 -2.1931 0.0469
2 9 7 0.7761 -0.0058
2 9 8 3.0944 -0.0677
2 9 9 -1.7525 0.0483
2 9 10 -2.4915 -0.0623
2 9 11 -2.7061 0.0379
2 9 12 2.5260 0.0296
2 9 13 0.4722 -0.0351
2 9 14 -1.1525 0.0189
2 9 15 0.0072 -0.0432
2 9 16 -0.7192 0.0164
2 10 0 19.4272 -0.0650
2 10 1 -16.1193 -0.0966
2 10 2 -5.2200 -0.0421
2 10 3 -7.4720 0.0571
2 10 4 0.9128 -0.0930
2 10 5 -5.7934 0.1817
2 10 6 -9.6279 -0.0720
2 10 7 3.0564 0.1555
2 10 8 2.0917 -0.1382
2 10 9 1.3117 0.0282
2 10 10 -0.2486 -0.0885
2 10 11 -2.2226 -0.0027
2 10 12 1.0954 -0.0244
2 10 13 -0.6525 0.0238
2 10 14 -1.6272 -0.0024
2 10 15 0.0593 0.0156
2 10 16 -0.8266 -0.0575
2 11 0 -1.9683 -0.0226
2 11 1 0.3953 0.0065
2 11 2 3.8905 -0.0174
2 11 3 4.0909 0.0042
2 11 4 3.7541 -0.1293
2 11 5 0.3900 0.0623
2 11 6 1.6364 -0.0436
2 11 7 -2.1909 0.0121
2 11 8 -0.7869 0.0882
2 11 9 2.5533 -0.0956
2 11 10 -0.0586 0.0820
2 11 11 1.5379 -0.0301
2 11 12 -2.1288 -0.0291
2 11 13 -1.4605 0.0643
2 11 14 0.8732 -0.0682
2 11 15 0.9343 0.0713
2 11 16 0.9623 -0.0358
2 12 0 -15.1695 -0.0380
2 12 1 9.8961 -0.0543
2 12 2 -2.3810 -0.0128
2 12 3 -0.1261 -0.0457
2 12 4 -2.3094 0.0352
2 12 5 5.3839 0.0420
2 12 6 5.8307 0.0479
2 12 7 -5.8329 0.0283
2 12 8 -1.1251 -0.0083
2 12 9 1.2921 -0.0349
2 12 10 1.7580 -0.0084
2 12 11 3.1792 -0.0457
2 12 12 0.5593 0.0477
2 12 13 1.4740 -0.0262
2 12 14 -0.6886 0.0557
2 12 15 -2.3599 0.0023
2 12 16 -0.3417 0.0001
2 13 0 -5.0468 -0.0302
2 13 1 -0.4247 0.0549
2 13 2 -1.3784 -0.0623
2 13 3 0.8808 -0.0996
2 13 4 2.0798 -0.0110
2 13 5 0.6115 -0.0918
2 13 6 -2.3968 0.0197
2 13 7 1.6977 0.0427
2 13 8 -1.6375 -0.0113
2 13 9 -1.6739 0.0277
2 13 10 3.4364 -0.0434
2 13 11 -0.4012 -0.0187
2 13 12 1.7202 0.0126
2 13 13 2.5172 -0.0312
2 13 14 0.2027 0.0310
2 13 15 -0.3463 -0.0550
2 14 0 13.2838 -0.0461
2 14 1 -10.0944 -0.0561
2 14 2 -3.1403 -0.0587
2 14 3 2.0649 -0.0484
2 14 4 7.9055 0.0605
2 14 5 1.6300 -0.0747
2 14 6 -3.0430 0.0920
2 14 7 1.6966 -0.0596
2 14 8 -2.8486 0.0347
2 14 9 -2.5823 -0.0687
2 14 10 -0.9930 0.0161
2 14 11 -0.8687 -0.0146
2 14 12 1.8972 -0.0248
2 14 13 0.1169 0.0069
2 14 14 0.9481 -0.0244
2 14 15 2.0629 0.0302
2 15 0 3.9527 0.0288
2 15 1 -3.5465 -0.0470
2 15 2 -1.2313 0.0380
2 15 3 -3.1495 -0.0505
2 15 4 -3.3973 -0.0173
2 15 5 1.6405 -0.0422
2 15 6 3.6182 0.0352
2 15 7 -1.0686 0.0617
2 15 8 2.3804 0.0143
2 15 9 2.4998 0.0765
2 15 10 -2.8335 -0.0614
2 15 11 0.1208 0.0179
2 15 12 -0.4805 -0.0210
2 15 13 -0.6853 -0.0259
2 15 14 -0.1786 0.0239
2 15 15 -0.8358 -0.0078
2 16 0 -12.9106 0.0282
2 16 1 3.1623 -0.0280
2 16 2 0.9669 -0.0409
2 16 3 -1.7701 0.0526
2 16 4 -6.4873 -0.0721
2 16 5 -2.1608 0.0605
2 16 6 3.0543 -0.0863
2 16 7 -0.1778 0.0653
2 16 8 1.8260 -0.0378
2 16 9 1.7799 0.0553
2 16 10 1.3242 -0.0535
2 16 11 0.3647 0.0273
2 16 12 -3.0109 -0.0178
2 16 13 -1.3805 0.0233
2 16 14 -0.0451 0.0034
2 16 15 0.3872 0.0008
2 17 0 -3.2445 0.0054
2 17 1 -1.5140 0.0119
2 17 2 -2.8076 -0.0400
2 17 3 0.1662 0.0117
2 17 4 2.9233 -0.1092
2 17 5 -1.1155 0.0523
2 17 6 -3.8373 -0.0253
2 17 7 -0.2149 -0.0148
2 17 8 -0.8039 0.1074
2 17 9 -0.9447 -0.0725
2 17 10 2.8376 0.0434
2 17 11 0.3206 -0.0668
2 17 12 -0.4431 -0.0119
2 17 13 -0.2738 0.0382
2 17 14 0.2839 -0.0443
2 17 15 -0.0058 0.0540
2 18 0 7.3919 -0.0236
2 18 1 -0.1175 0.0169
2 18 2 1.0059 0.0166
2 18 3 -0.8766 -0.0293
2 18 4 0.9426 0.0152
2 18 5 -0.6765 -0.0216
2 18 6 -0.3934 0.0092
2 18 7 3.3288 -0.0503
2 18 8 0.8196 0.0383
2 18 9 -0.0702 -0.0164
2 18 10 -0.6885 0.0140
2 18 11 -0.8688 -0.0129
2 18 12 0.9450 0.0176
2 18 13 0.2390 -0.0298
2 18 14 0.0723 0.0041
2 18 15 0.2052 -0.0376
2 19 0 4.5547 0.0334
2 19 1 4.7857 0.0265
2 19 2 2.4772 -0.0174
2 19 3 0.8568 -0.0223
2 19 4 -3.0441 0.0234
2 19 5 -1.6041 -0.0694
2 19 6 0.4479 0.0222
2 19 7 -1.8024 0.0463
2 19 8 -0.7855 -0.0210
2 19 9 1.3949 0.0653
2 19 10 -0.9372 -0.0201
2 19 11 0.1215 -0.0205
2 19 12 -0.0688 -0.0152
2 19 13 -0.6232 -0.0355
2 19 14 -0.4875 0.0379
2 19 15 0.1452 -0.0245
2 20 0 -4.2962 0.0062
2 20 1 2.5743 -0.0028
2 20 2 2.4866 0.0256
2 20 3 2.3380 -0.0357
2 20 4 0.0495 0.0355
2 20 5 0.1754 -0.0546
2 20 6 -2.6448 -0.0135
2 20 7 -3.5033 0.0066
2 20 8 -0.1324 -0.0004
2 20 9 -1.4498 0.0126
2 20 10 -1.1930 0.0530
2 20 11 -0.1587 -0.0114
2 20 12 -0.8042 0.0183
2 20 13 0.3479 0.0070
2 20 14 0.6107 -0.0283
2 20 15 -0.1859 0.0143
2 21 0 -3.7217 0.0603
2 21 1 -2.8537 -0.0107
2 21 2 0.2987 0.0192
2 21 3 0.0960 -0.0526
2 21 4 2.4694 0.0286
2 21 5 1.1715 -0.0014
2 21 6 -0.7377 0.0065
2 21 7 0.0721 0.0315
2 21 8 -0.5638 -0.0018
2 21 9 -1.4622 0.0417
2 21 10 0.5725 -0.0098
2 21 11 0.1602 0.0247
2 21 12 0.6402 -0.0478
2 21 13 -0.3530 0.0108
2 21 14 -1.8409 0.0106
2 22 0 3.1501 0.0533
2 22 1 -4.0498 0.0040
2 22 2 -3.6024 -0.0137
2 22 3 -0.4714 0.0809
2 22 4 1.4118 -0.0716
2 22 5 1.9233 0.0265
2 22 6 4.0249 -0.0444
2 22 7 2.7620 -0.0042
2 22 8 -0.2764 -0.0038
2 22 9 1.2376 0.0540
2 22 10 -0.2294 -0.0221
2 22 11 -0.7101 0.0364
2 22 12 1.2560 -0.0339
2 22 13 0.6369 -0.0050
2 22 14 -0.6880 -0.0144
2 23 0 2.3766 0.0154
2 23 1 1.1108 0.0683
2 23 2 -0.1486 -0.0225
2 23 3 -0.1159 0.0571
2 23 4 -0.6885 -0.0456
2 23 5 -0.2878 0.0581
2 23 6 1.4463 -0.0001
2 23 7 2.1540 -0.0388
2 23 8 1.4199 0.0621
2 23 9 0.1908 -0.0529
2 23 10 0.0455 0.0493
2 23 11 0.5893 -0.0315
2 23 12 -0.5825 0.0228
2 23 13 1.0035 -0.0257
2 23 14 2.3383 -0.0438
2 24 0 -2.3455 -0.0185
2 24 1 4.1853 0.0466
2 24 2 3.0100 0.0194
2 24 3 -0.5278 -0.0293
2 24 4 -1.3719 0.0186
2 24 5 -1.5047 -0.0563
2 24 6 -1.1877 0.0028
2 24 7 -0.5993 -0.0452
2 24 8 0.8627 0.0316
2 24 9 -0.2847 -0.0002
2 24 10 0.7605 0.0343
2 24 11 0.5492 0.0009
2 24 12 -0.5028 0.0099
2 24 13 -0.6688 0.0016
2 24 14 -0.6241 0.0279
2 25 0 -2.4399 0.0138
2 25 1 0.4757 -0.0164
2 25 2 0.5558 0.0407
2 25 3 0.3246 -0.0132
2 25 4 -1.1429 0.0341
2 25 5 0.6706 -0.0130
2 25 6 -0.0675 0.0100
2 25 7 -0.8172 0.0195
2 25 8 -0.1687 -0.0432
2 25 9 1.7502 0.0507
2 25 10 -0.0950 -0.0104
2 25 11 -0.9743 0.0362
2 25 12 0.2722 -0.0025
2 25 13 -0.2320 -0.0196
2 25 14 -0.4618 0.0340
2 26 0 3.7955 0.0119
2 26 1 -0.1470 0.0049
2 26 2 0.2880 0.0450
2 26 3 1.0745 -0.0213
2 26 4 1.1496 0.0278
2 26 5 0.1399 0.0064
2 26 6 -0.5887 -0.0179
2 26 7 0.6868 0.0416
2 26 8 -0.3728 -0.0226
2 26 9 0.1146 0.0174
2 26 10 0.4775 0.0540
2 26 11 1.0457 -0.0098
2 26 12 0.2073 0.0089
2 26 13 0.6887 -0.0170
2 27 0 2.0773 0.0064
2 27 1 -1.5107 -0.0078
2 27 2 -0.7755 0.0320
2 27 3 0.5088 0.0070
2 27 4 2.2665 0.0388
2 27 5 -0.2197 0.0044
2 27 6 0.7162 0.0016
2 27 7 -0.5309 -0.0093
2 27 8 -0.5052 -0.0217
2 27 9 -2.9813 -0.0050
2 27 10 -0.7568 -0.0093
2 27 11 1.1131 0.0176
2 27 12 1.3815 -0.0077
2 27 13 0.2688 0.0164
2 28 0 -2.0738 0.0262
2 28 1 -0.1162 0.0081
2 28 2 -0.3540 -0.0184
2 28 3 -0.5365 0.0512
2 28 4 -2.7051 -0.0576
2 28 5 -0.3703 0.0173
2 28 6 0.4375 -0.0025
2 28 7 -0.0244 -0.0138
2 28 8 1.2332 0.0135
2 28 9 0.8229 0.0116
2 28 10 -0.2787 -0.0253
2 28 11 -0.8958 0.0583
2 28 12 0.0506 -0.0254
2 28 13 -1.0067 -0.0056
2 29 0 -2.5225 -0.0518
2 29 1 1.2383 0.0350
2 29 2 0.9595 -0.0458
2 29 3 -0.7674 0.0698
2 29 4 -0.4654 -0.0184
2 29 5 1.3040 0.0113
2 29 6 -0.8723 -0.0080
2 29 7 1.1908 -0.0356
2 29 8 -0.9623 0.0123
2 29 9 0.8247 -0.0494
2 29 10 0.3948 0.0448
2 29 11 0.0023 -0.0159
2 29 12 -1.3233 0.0436
2 29 13 -0.4799 0.0055
2 30 0 -1.6124 -0.0207
2 30 1 -1.9643 0.0290
2 30 2 -0.6409 0.0087
2 30 3 -0.5910 -0.0282
2 30 4 2.3586 0.0336
2 30 5 -1.2424 -0.0225
2 30 6 -1.2952 0.0403
2 30 7 -0.8148 -0.0030
2 30 8 -0.1473 0.0161
2 30 9 -0.7307 -0.0182
2 30 10 -0.6301 0.0086
2 30 11 -0.3773 -0.0137
2 30 12 -0.6627 0.0284
2 30 13 0.5588 -0.0105
2 31 0 2.2188 0.0076
2 31 1 -1.0779 -0.0583
2 31 2 -0.9654 0.0522
2 31 3 1.7490 -0.0173
2 31 4 0.7889 0.0485
2 31 5 0.4581 0.0099
2 31 6 2.4226 -0.0171
2 31 7 -0.2712 0.0100
2 31 8 1.0825 -0.0498
2 31 9 -0.1944 0.0199
2 31 10 -0.6028 -0.0319
2 31 11 -0.9103 0.0475
2 31 12 0.5017 -0.0096
2 32 0 0.7399 0.0152
2 32 1 1.0445 -0.0162
2 32 2 0.1642 0.0241
2 32 3 1.6042 0.0023
2 32 4 -0.9562 0.0083
2 32 5 1.1556 0.0274
2 32 6 0.3465 -0.0192
2 32 7 0.2770 0.0380
2 32 8 -2.1204 -0.0194
2 32 9 -0.2223 0.0025
2 32 10 -0.2044 -0.0067
2 32 11 -0.3868 -0.0210
2 32 12 0.1803 0.0286
2 33 0 -0.9375 -0.0137
2 33 1 0.3957 0.0034
2 33 2 -0.4078 0.0035
2 33 3 -2.1433 0.0036
2 33 4 -0.5808 0.0100
2 33 5 -0.9901 -0.0098
2 33 6 -2.0612 -0.0076
2 33 7 -0.8933 -0.0296
2 33 8 -0.5723 0.0001
2 33 9 1.1171 -0.0278
2 33 10 0.8896 -0.0028
2 33 11 -1.5650 -0.0042
2 33 12 -2.3543 0.0265
2 34 0 0.8914 -0.0005
2 34 1 -0.2960 -0.0003
2 34 2 -0.0271 -0.0291
2 34 3 -1.3405 0.0134
2 34 4 0.8715 -0.0183
2 34 5 0.3599 0.0076
2 34 6 -0.5983 0.0133
2 34 7 -3.0066 -0.0165
2 34 8 0.7398 0.0152
2 34 9 0.4513 -0.0006
2 34 10 1.8001 -0.0457
2 34 11 1.6765 -0.0001
2 35 0 -0.3786 -0.0578
2 35 1 -0.5670 0.0248
2 35 2 0.3819 -0.0535
2 35 3 0.2974 0.0343
2 35 4 0.0193 -0.0215
2 35 5 1.6775 0.0258
2 35 6 0.9525 0.0117
2 35 7 0.8844 -0.0185
2 35 8 0.8594 0.0126
2 35 9 -1.6629 0.0053
2 35 10 -2.7221 0.0017
2 35 11 1.7050 -0.0166
2 36 0 -0.7597 -0.0189
2 36 1 0.9732 0.0028
2 36 2 0.0741 -0.0044
2 36 3 0.3101 -0.0124
2 36 4 -0.0306 0.0345
2 36 5 0.0813 -0.0032
2 36 6 0.3707 0.0268
2 36 7 2.8483 -0.0015
2 36 8 0.1337 0.0024
2 36 9 1.1558 -0.0113
2 36 10 0.8324 0.0327
2 36 11 -0.2019 -0.0514
2 37 0 0.1859 0.0363
2 37 1 0.1150 -0.0532
2 37 2 -1.1229 0.0539
2 37 3 -0.4359 -0.0395
2 37 4 -1.2381 0.0225
2 37 5 -2.0329 -0.0091
2 37 6 1.0988 -0.0083
2 37 7 1.8011 0.0236
2 37 8 -1.4600 -0.0294
2 37 9 -0.6280 0.0148
2 37 10 2.2902 -0.0128
2 38 0 -0.3714 0.0233
2 38 1 -1.3305 -0.0333
2 38 2 1.6069 0.0032
2 38 3 2.4290 0.0040
2 38 4 0.4237 -0.0121
2 38 5 -1.2268 0.0274
2 38 6 0.1293 -0.0221
2 38 7 -0.0985 0.0214
2 38 8 1.0897 -0.0396
2 38 9 -0.8033 -0.0294
2 38 10 -2.2417 -0.0306
2 39 0 1.3027 -0.0170
2 39 1 0.5733 0.0200
2 39 2 1.0870 -0.0252
2 39 3 0.1186 0.0094
2 39 4 -0.0235 -0.0092
2 39 5 -1.1305 -0.0128
2 39 6 -2.3883 0.0172
2 39 7 -2.9936 0.0103
2 39 8 2.0214 0.0165
2 39 9 2.4933 -0.0345
2 39 10 -0.6874 0.0066
2 40 0 1.2304 -0.0276
2 40 1 1.2838 0.0095
2 40 2 -1.7787 -0.0186
2 40 3 -2.5058 -0.0118
2 40 4 -1.3483 0.0095
2 40 5 0.2383 -0.0018
2 40 6 -0.6999 0.0186
2 40 7 -0.3365 -0.0285
2 40 8 0.0703 0.0112
2 40 9 0.0265 -0.0139
2 41 0 -0.6050 -0.0230
2 41 1 0.2724 0.0134
2 41 2 -0.4938 -0.0186
2 41 3 -1.6188 0.0121
2 41 4 -1.9930 -0.0261
2 41 5 0.1305 0.0143
2 41 6 -1.1060 0.0027
2 41 7 0.6590 0.0096
2 41 8 -1.7058 0.0233
2 42 0 -0.1766 0.0040
2 42 1 0.9276 0.0033
2 42 2 2.2055 -0.0075
2 42 3 0.6066 0.0140
2 42 4 0.0007 -0.0005
2 42 5 0.2051 0.0072
2 42 6 1.1686 0.0174
2 42 7 0.1374 -0.0273
2 42 8 -1.6855 -0.0292
2 43 0 -1.6612 0.0553
2 43 1 -1.1431 -0.0324
2 43 2 0.2693 0.0327
2 43 3 2.6769 -0.0224
2 43 4 3.5325 0.0232
2 43 5 1.0618 -0.0127
2 43 6 2.2014 -0.0018
2 43 7 0.3575 0.0051
2 44 0 -0.2232 0.0102
2 44 1 -2.2329 -0.0196
2 44 2 -3.6798 0.0320
2 44 3 -1.6024 -0.0206
2 44 4 0.7498 0.0057
2 44 5 0.8769 -0.0145
2 44 6 -0.2168 -0.0389
2 44 7 -0.3126 0.0969
2 45 0 3.0914 -0.0255
2 45 1 2.2821 0.0431
2 45 2 2.0705 -0.0196
2 45 3 0.7985 -0.0079
2 45 4 -0.2136 -0.0085
2 45 5 0.2961 0.0127
2 46 0 -1.6773 -0.0155
2 46 1 -0.2425 0.0066
2 46 2 2.0197 -0.0258
3 0 0 3.6577 -0.8859
3 0 1 0.5243 -1.4047
3 0 2 19.0325 -0.0343
3 0 3 -6.4386 -0.4496
3 0 4 -7.6007 2.4486
3 0 5 3.1318 -0.4015
3 0 6 0.8074 0.9044
3 0 7 -0.4303 -0.7230
3 0 8 -2.9412 -0.5570
3 0 9 -7.2354 -0.2250
3 0 10 2.1866 -0.5222
3 0 11 2.2460 0.4037
3 0 12 1.9182 0.3335
3 0 13 2.9043 -0.1697
3 0 14 0.5945 0.6397
3 0 15 -0.0288 -0.6751
3 0 16 -0.9222 0.4651
3 1 0 -10.5166 -0.2779
3 1 1 -10.1443 0.0857
3 1 2 -13.6512 -0.4889
3 1 3 -9.7507 -0.5240
3 1 4 11.9836 -0.1052
3 1 5 -1.9253 0.3530
3 1 6 -2.2420 0.4004
3 1 7 0.3232 0.0673
3 1 8 -4.5624 0.2598
3 1 9 -1.7404 -0.1169
3 1 10 -8.1689 -0.2567
3 1 11 -5.1231 -0.0850
3 1 12 1.9959 -0.1089
3 1 13 1.8521 0.1216
3 1 14 -0.7180 -0.0038
3 1 15 -1.8736 0.0573
3 1 16 0.7458 0.0460
3 2 0 11.6560 -0.0706
3 2 1 13.2444 0.1243
3 2 2 -4.4522 -0.3133
3 2 3 0.8247 0.7992
3 2 4 0.1523 -0.8386
3 2 5 -1.3450 0.9331
3 2 6 1.7846 -0.4794
3 2 7 0.5440 0.1732
3 2 8 2.7272 -0.1149
3 2 9 6.9839 -0.1493
3 2 10 -1.2726 0.1591
3 2 11 -0.9282 -0.1569
3 2 12 -0.9207 -0.0187
3 2 13 -1.5800 0.3037
3 2 14 0.3597 -0.3982
3 2 15 -0.6503 0.4110
3 2 16 -0.1923 -0.3988
3 3 0 -26.4834 -0.1486
3 3 1 -4.8703 -0.2625
3 3 2 9.5004 -0.1462
3 3 3 7.0609 -0.1282
3 3 4 -9.5044 -0.1042
3 3 5 -1.1957 0.0606
3 3 6 -1.3164 0.3035
3 3 7 -3.7437 0.2640
3 3 8 -0.6696 -0.0257
3 3 9 -1.1361 -0.0686
3 3 10 7.8336 -0.1040
3 3 11 3.4475 -0.0936
3 3 12 -1.9519 -0.0343
3 3 13 0.1620 0.0462
3 3 14 0.6911 0.0471
3 3 15 1.3644 0.0021
3 3 16 -0.5248 -0.0206
3 4 0 -10.0692 -0.1951
3 4 1 -11.9990 0.0992
3 4 2 -15.4253 0.1718
3 4 3 -1.0650 -0.4143
3 4 4 1.6377 0.2690
3 4 5 -2.2487 -0.2925
3 4 6 -1.7517 0.1959
3 4 7 1.6123 -0.0623
3 4 8 -1.3089 0.0545
3 4 9 -4.8467 -0.0545
3 4 10 0.8280 0.0445
3 4 11 -1.5153 0.0088
3 4 12 -1.3753 0.0278
3 4 13 0.1729 -0.1135
3 4 14 -0.6513 0.1436
3 4 15 1.5980 -0.1398
3 4 16 0.2316 0.1247
3 5 0 27.8017 -0.2166
3 5 1 0.8132 -0.0861
3 5 2 -11.5561 -0.0613
3 5 3 -7.7997 -0.1414
3 5 4 3.6774 -0.0322
3 5 5 1.8989 0.0867
3 5 6 4.9786 0.0201
3 5 7 6.4316 0.1511
3 5 8 1.0974 -0.0029
3 5 9 0.6479 -0.0631
3 5 10 -5.1664 -0.0541
3 5 11 1.2318 -0.0842
3 5 12 3.0679 0.0584
3 5 13 -1.0175 -0.0833
3 5 14 0.7869 0.0501
3 5 15 -0.1428 0.0036
3 5 16 -0.5477 -0.0188
3 6 0 1.0840 0.0651
3 6 1 1.4500 -0.0532
3 6 2 18.0062 0.1467
3 6 3 -1.8816 -0.0884
3 6 4 -4.8225 -0.0588
3 6 5 -1.7461 -0.2528
3 6 6 1.7897 0.0665
3 6 7 1.4816 0.0121
3 6 8 0.7267 0.0017
3 6 9 0.7343 0.1367
3 6 10 -2.8000 -0.1154
3 6 11 1.6904 0.0771
3 6 12 2.5290 -0.0531
3 6 13 0.1736 -0.0629
3 6 14 0.5513 0.0525
3 6 15 -1.6205 -0.0504
3 6 16 0.9131 0.1042
3 7 0 -9.9926 0.2673
3 7 1 0.7559 -0.0942
3 7 2 11.3375 -0.1215
3 7 3 10.6097 0.0012
3 7 4 -0.0505 0.0057
3 7 5 0.4248 -0.0050
3 7 6 -4.4358 0.1155
3 7 7 -6.5383 0.0399
3 7 8 -0.1837 0.0445
3 7 9 -1.2157 -0.0036
3 7 10 2.0056 -0.0595
3 7 11 -1.8105 -0.0021
3 7 12 -1.4718 -0.0580
3 7 13 1.5237 0.0482
3 7 14 -1.4236 -0.0368
3 7 15 -0.9431 0.0158
3 7 16 -1.5999 0.0188
3 8 0 -4.5808 0.1244
3 8 1 -5.8630 0.1448
3 8 2 -14.7307 -0.1786
3 8 3 5.9033 0.1970
3 8 4 8.5949 -0.3334
3 8 5 6.0332 0.1496
3 8 6 -4.9872 -0.1869
3 8 7 -5.5000 0.1364
3 8 8 -0.5334 0.0679
3 8 9 -1.7722 -0.0263
3 8 10 1.3015 0.0852
3 8 11 -0.1137 -0.0583
3 8 12 -0.6420 -0.0241
3 8 13 -0.2183 0.0506
3 8 14 -1.7271 -0.1333
3 8 15 1.7682 0.1464
3 8 16 0.4196 -0.0918
3 9 0 2.2629 -0.1698
3 9 1 -0.0948 0.0450
3 9 2 -13.7693 -0.0516
3 9 3 -11.4436 0.0121
3 9 4 3.8023 0.0063
3 9 5 -0.3667 -0.0062
3 9 6 1.3210 0.0277
3 9 7 3.1294 -0.0669
3 9 8 -0.5130 0.0631
3 9 9 2.9441 -0.0244
3 9 10 -0.7757 -0.0038
3 9 11 0.2950 0.0143
3 9 12 0.6257 -0.0438
3 9 13 -1.5166 0.0364
3 9 14 0.3867 -0.0096
3 9 15 -0.2169 0.0053
3 9 16 1.3941 0.0243
3 10 0 -3.3803 0.0900
3 10 1 1.6390 0.0194
3 10 2 11.3904 0.1162
3 10 3 1.3305 -0.2374
3 10 4 -0.1745 0.0956
3 10 5 -2.9383 -0.2065
3 10 6 3.9533 0.0820
3 10 7 1.0954 -0.0406
3 10 8 -1.5519 0.1023
3 10 9 5.5433 0.0364
3 10 10 1.4251 0.0287
3 10 11 -0.0055 -0.0446
3 10 12 0.0522 0.0057
3 10 13 0.6256 -0.0735
3 10 14 1.9127 0.0634
3 10 15 -1.5677 -0.0785
3 10 16 -0.1748 0.0786
3 11 0 -2.3672 0.0293
3 11 1 -4.6351 -0.0134
3 11 2 5.0704 0.0806
3 11 3 3.4619 -0.0605
3 11 4 -4.7483 0.0121
3 11 5 3.4684 0.0517
3 11 6 1.2625 -0.1413
3 11 7 -1.6886 0.0778
3 11 8 -0.3471 -0.0744
3 11 9 -2.5367 0.0521
3 11 10 4.0906 0.0324
3 11 11 2.4459 -0.0642
3 11 12 0.3656 0.0727
3 11 13 1.8989 -0.0815
3 11 14 -1.0515 0.0557
3 11 15 -1.2976 -0.0017
3 11 16 -0.8734 0.0042
3 12 0 2.7821 0.0486
3 12 1 -0.1459 0.0265
3 12 2 -8.6037 -0.0018
3 12 3 -0.6975 -0.0184
3 12 4 0.0543 -0.0496
3 12 5 1.5950 -0.0171
3 12 6 -3.3421 -0.0184
3 12 7 1.3616 0.0440
3 12 8 3.1624 0.0138
3 12 9 -4.5314 0.0944
3 12 10 0.7630 -0.0431
3 12 11 0.0771 0.0358
3 12 12 -0.4830 -0.0389
3 12 13 0.0810 0.0113
3 12 14 0.0823 -0.0227
3 12 15 1.4877 -0.0147
3 13 0 6.2723 0.1753
3 13 1 3.0588 -0.0252
3 13 2 -3.6153 0.0179
3 13 3 -2.2795 0.0981
3 13 4 2.9839 0.0280
3 13 5 -1.6178 -0.0542
3 13 6 -0.0338 0.0607
3 13 7 0.5895 -0.0855
3 13 8 -0.0304 0.0170
3 13 9 2.5252 0.0330
3 13 10 -5.1439 0.0183
3 13 11 -2.7625 0.0637
3 13 12 -0.6540 -0.0451
3 13 13 -1.7954 0.0341
3 13 14 0.8451 -0.0245
3 13 15 1.8525 0.0419
3 14 0 -1.7295 0.0195
3 14 1 -0.1599 0.1431
3 14 2 5.7537 -0.0407
3 14 3 -4.2168 0.1047
3 14 4 -5.0477 -0.0851
3 14 5 -3.1946 0.0469
3 14 6 4.7078 -0.0618
3 14 7 0.6053 0.0346
3 14 8 -1.9371 0.0247
3 14 9 4.3413 0.0070
3 14 10 -1.6491 0.0297
3 14 11 -0.8172 -0.0264
3 14 12 -0.9020 -0.0191
3 14 13 -1.7230 0.0056
3 14 14 -1.3713 -0.0190
3 14 15 -1.4253 0.0318
3 15 0 -7.9795 -0.1048
3 15 1 0.8202 0.1152
3 15 2 6.3722 -0.0191
3 15 3 3.6030 0.0404
3 15 4 -4.3270 -0.0261
3 15 5 -1.7184 -0.0439
3 15 6 0.1828 -0.0305
3 15 7 1.0347 -0.0852
3 15 8 1.5825 0.0304
3 15 9 -2.6085 -0.0350
3 15 10 3.8452 0.0308
3 15 11 1.2521 0.0355
3 15 12 -1.0822 -0.0249
3 15 13 -0.6016 0.0162
3 15 14 0.7685 -0.0145
3 15 15 0.3586 -0.0083
3 16 0 3.2548 0.0666
3 16 1 1.8882 -0.0845
3 16 2 -1.8326 0.1217
3 16 3 4.5722 -0.0739
3 16 4 4.4816 0.0787
3 16 5 3.0451 -0.0535
3 16 6 -5.5382 0.0707
3 16 7 -1.0287 -0.0381
3 16 8 1.6239 0.0448
3 16 9 -3.5519 -0.0180
3 16 10 1.6806 0.0241
3 16 11 1.3293 -0.0187
3 16 12 0.5548 0.0232
3 16 13 1.7439 -0.0356
3 16 14 1.6495 0.0220
3 16 15 0.5769 -0.0507
3 17 0 5.4770 0.0698
3 17 1 3.0024 -0.0301
3 17 2 -1.4817 0.0732
3 17 3 -1.8966 -0.0209
3 17 4 3.2601 0.0437
3 17 5 -0.9335 0.0357
3 17 6 -0.0955 -0.1257
3 17 7 2.3066 0.0827
3 17 8 -0.5333 -0.0803
3 17 9 2.1272 0.0597
3 17 10 -3.0552 0.0375
3 17 11 -1.1275 -0.0247
3 17 12 0.5716 0.0828
3 17 13 0.5017 -0.0486
3 17 14 -2.2525 0.0104
3 17 15 -0.1439 -0.0403
3 18 0 -1.0551 0.0112
3 18 1 1.0007 0.0479
3 18 2 2.6565 -0.0382
3 18 3 -0.0428 0.0570
3 18 4 -0.0886 0.0055
3 18 5 -1.6866 0.0497
3 18 6 2.5673 -0.0373
3 18 7 -2.3964 0.0254
3 18 8 -1.9866 -0.0427
3 18 9 2.1501 0.0261
3 18 10 -1.7662 -0.0096
3 18 11 -1.6072 0.0266
3 18 12 0.9147 -0.0251
3 18 13 -0.6905 0.0355
3 18 14 -1.8382 -0.0154
3 18 15 -1.6793 0.0496
3 19 0 -3.0017 0.0357
3 19 1 -2.4856 0.0132
3 19 2 3.8831 0.0281
3 19 3 4.4208 0.0194
3 19 4 -1.0100 0.0140
3 19 5 1.9224 -0.0400
3 19 6 -1.0865 0.0574
3 19 7 -3.4125 -0.0881
3 19 8 0.1899 0.0327
3 19 9 -3.3276 -0.0093
3 19 10 -0.4331 -0.0005
3 19 11 -0.3970 0.0463
3 19 12 -0.1783 -0.0381
3 19 13 0.1582 0.0301
3 19 14 1.4802 -0.0370
3 19 15 -1.1783 0.0180
3 20 0 -0.2825 -0.0274
3 20 1 -2.1095 0.0472
3 20 2 -3.0111 -0.0298
3 20 3 0.4666 0.0511
3 20 4 0.7264 0.0192
3 20 5 2.3261 0.0159
3 20 6 1.0266 0.0204
3 20 7 3.5312 -0.0213
3 20 8 0.0234 -0.0360
3 20 9 -2.1077 0.0043
3 20 10 0.4251 -0.0009
3 20 11 1.2791 0.0031
3 20 12 -0.7887 0.0046
3 20 13 -0.2976 -0.0053
3 20 14 -0.5602 0.0360
3 20 15 0.9385 -0.0119
3 21 0 2.5591 -0.1014
3 21 1 1.9278 0.0596
3 21 2 -4.4900 -0.0283
3 21 3 -3.4323 0.0490
3 21 4 1.9972 -0.0375
3 21 5 0.9696 0.0111
3 21 6 2.9549 -0.0021
3 21 7 4.0527 -0.0353
3 21 8 1.2962 0.0217
3 21 9 3.7574 -0.0150
3 21 10 1.0727 0.0090
3 21 11 -0.1722 0.0206
3 21 12 0.6872 0.0036
3 21 13 1.2295 -0.0052
3 21 14 0.7562 0.0065
3 22 0 -0.0808 0.0014
3 22 1 1.8295 -0.0803
3 22 2 2.8097 0.0786
3 22 3 -2.9828 -0.0542
3 22 4 -2.1499 0.0519
3 22 5 -2.0247 0.0244
3 22 6 -1.0185 0.0228
3 22 7 -1.2227 -0.0419
3 22 8 1.1348 0.0110
3 22 9 1.4303 -0.0598
3 22 10 0.9034 0.0258
3 22 11 -0.3726 0.0177
3 22 12 -0.1662 0.0371
3 22 13 -0.0436 -0.0204
3 22 14 2.2408 0.0005
3 23 0 -1.0600 0.0520
3 23 1 -0.3901 -0.0699
3 23 2 3.9715 0.0442
3 23 3 1.4113 -0.0252
3 23 4 -3.1171 0.0154
3 23 5 -2.3486 0.0147
3 23 6 -2.0005 -0.0350
3 23 7 -3.1933 0.0805
3 23 8 -1.2042 -0.0745
3 23 9 -1.5658 0.0305
3 23 10 0.0045 0.0092
3 23 11 1.1986 -0.0197
3 23 12 -0.4635 0.0442
3 23 13 -1.0166 -0.0278
3 23 14 -1.3329 0.0078
3 24 0 0.2224 -0.0340
3 24 1 -1.6772 0.0243
3 24 2 -2.3107 -0.0373
3 24 3 2.9839 0.0639
3 24 4 0.7788 -0.0073
3 24 5 0.5725 0.0397
3 24 6 -0.0923 -0.0238
3 24 7 -0.2896 0.0353
3 24 8 -0.9010 -0.0499
3 24 9 -1.4512 -0.0209
3 24 10 -0.9325 -0.0214
3 24 11 0.7774 0.0160
3 24 12 0.6020 -0.0110
3 24 13 0.4643 0.0338
3 24 14 -0.8395 -0.0250
3 25 0 1.5108 -0.0260
3 25 1 0.8627 0.0212
3 25 2 -3.0802 -0.0082
3 25 3 -0.7182 -0.0240
3 25 4 2.6408 0.0203
3 25 5 0.7406 -0.0291
3 25 6 -0.5594 0.0481
3 25 7 0.9988 -0.0341
3 25 8 -0.0513 0.0433
3 25 9 -0.2904 -0.0502
3 25 10 -0.1100 -0.0132
3 25 11 -0.9305 0.0059
3 25 12 0.5719 -0.0418
3 25 13 0.4638 0.0531
3 25 14 1.1943 -0.0127
3 26 0 -1.0600 -0.0404
3 26 1 -0.1880 -0.0282
3 26 2 -0.3630 -0.0255
3 26 3 -2.4832 0.0107
3 26 4 0.2071 0.0226
3 26 5 0.9824 -0.0248
3 26 6 1.2297 0.0274
3 26 7 -0.2925 -0.0361
3 26 8 -1.0729 -0.0227
3 26 9 0.6960 0.0030
3 26 10 0.0293 -0.0477
3 26 11 -1.1080 0.0029
3 26 12 -0.0352 0.0349
3 26 13 -0.7815 -0.0088
3 27 0 -2.0741 -0.0274
3 27 1 -2.0296 0.0211
3 27 2 1.5807 -0.0594
3 27 3 -0.7010 0.0331
3 27 4 -3.6318 -0.0349
3 27 5 -1.0899 0.0294
3 27 6 -0.7440 0.0036
3 27 7 -0.2826 0.0114
3 27 8 0.3683 0.0132
3 27 9 0.2458 0.0013
3 27 10 -0.1671 -0.0169
3 27 11 0.1513 -0.0073
3 27 12 -1.7873 0.0108
3 27 13 -1.4218 -0.0190
3 28 0 0.4996 -0.0222
3 28 1 -0.1299 -0.0438
3 28 2 0.5463 0.0329
3 28 3 0.8930 -0.0221
3 28 4 1.4043 0.0264
3 28 5 0.2964 0.0137
3 28 6 -0.8679 -0.0091
3 28 7 0.2098 -0.0180
3 28 8 0.9777 0.0153
3 28 9 -1.0524 -0.0316
3 28 10 -0.1702 0.0190
3 28 11 0.7290 -0.0357
3 28 12 -0.4919 0.0203
3 28 13 0.7875 0.0323
3 29 0 -0.0397 0.0673
3 29 1 0.0346 -0.0525
3 29 2 -2.2031 0.0357
3 29 3 0.5544 -0.0519
3 29 4 3.0827 0.0054
3 29 5 -0.2588 0.0135
3 29 6 0.7187 -0.0072
3 29 7 -1.7420 0.0398
3 29 8 -0.9590 -0.0211
3 29 9 0.9259 0.0128
3 29 10 0.3332 -0.0391
3 29 11 -0.6791 -0.0309
3 29 12 0.8012 0.0113
3 29 13 0.8538 0.0005
3 30 0 1.9623 -0.0058
3 30 1 1.2466 -0.0030
3 30 2 -0.3960 -0.0471
3 30 3 0.3438 0.0178
3 30 4 -1.7788 -0.0247
3 30 5 0.0277 0.0143
3 30 6 1.5631 -0.0354
3 30 7 1.1762 0.0184
3 30 8 -0.0534 -0.0243
3 30 9 1.3188 -0.0052
3 30 10 -0.1288 -0.0133
3 30 11 -1.4705 -0.0015
3 30 12 -0.1544 -0.0411
3 30 13 -1.1245 0.0389
3 31 0 0.4061 -0.0404
3 31 1 0.3286 0.0330
3 31 2 1.5675 -0.0208
3 31 3 0.3953 -0.0233
3 31 4 -1.3910 -0.0020
3 31 5 1.0711 -0.0151
3 31 6 -2.3847 0.0388
3 31 7 -0.1294 -0.0221
3 31 8 -0.1475 0.0344
3 31 9 -1.3972 -0.0197
3 31 10 0.6711 0.0030
3 31 11 1.1776 -0.0219
3 31 12 0.2022 -0.0277
3 32 0 -0.8640 -0.0202
3 32 1 -0.4337 -0.0102
3 32 2 -0.4611 0.0004
3 32 3 -2.1178 -0.0212
3 32 4 -0.1984 0.0004
3 32 5 -1.3959 -0.0264
3 32 6 -1.5232 0.0291
3 32 7 -1.1073 -0.0162
3 32 8 0.7824 0.0103
3 32 9 -0.6055 0.0316
3 32 10 -0.1597 -0.0185
3 32 11 -0.1871 0.0071
3 32 12 -1.6191 -0.0016
3 33 0 0.4849 -0.0050
3 33 1 0.3959 -0.0016
3 33 2 0.2972 -0.0357
3 33 3 -0.4540 0.0355
3 33 4 1.0965 -0.0179
3 33 5 -0.5770 0.0139
3 33 6 2.3927 0.0039
3 33 7 1.2532 0.0292
3 33 8 1.0940 -0.0117
3 33 9 2.4681 0.0136
3 33 10 -0.0215 0.0072
3 33 11 1.4867 -0.0020
3 33 12 1.1872 -0.0107
3 34 0 -0.1631 0.0038
3 34 1 0.0055 0.0072
3 34 2 1.6923 0.0098
3 34 3 1.0458 -0.0152
3 34 4 -1.1913 -0.0073
3 34 5 0.0011 -0.0077
3 34 6 0.4648 0.0007
3 34 7 1.6709 0.0139
3 34 8 -0.3275 0.0188
3 34 9 -0.7848 -0.0326
3 34 10 -1.2312 0.0294
3 34 11 1.1311 -0.0311
3 34 12 3.4423 -0.0289
3 35 0 0.2912 0.0593
3 35 1 0.6311 -0.0420
3 35 2 -0.2274 0.0351
3 35 3 1.2643 -0.0281
3 35 4 -1.3001 0.0090
3 35 5 -0.4694 -0.0082
3 35 6 -0.6811 -0.0234
3 35 7 0.0838 -0.0010
3 35 8 -0.0566 -0.0196
3 35 9 -1.4009 -0.0147
3 35 10 2.3577 -0.0105
3 35 11 -1.7518 -0.0045
3 36 0 -0.3571 0.0335
3 36 1 0.4895 0.0011
3 36 2 -1.9606 -0.0158
3 36 3 0.0945 0.0050
3 36 4 0.8296 -0.0369
3 36 5 -0.9587 0.0039
3 36 6 0.0266 -0.0209
3 36 7 -0.8472 0.0241
3 36 8 -0.7540 0.0036
3 36 9 0.0443 0.0374
3 36 10 1.4943 -0.0089
3 36 11 -0.0947 0.0442
3 37 0 0.2298 -0.0483
3 37 1 -0.2505 0.0329
3 37 2 1.3021 -0.0198
3 37 3 -0.4093 -0.0049
3 37 4 1.8166 0.0060
3 37 5 0.4710 -0.0147
3 37 6 -0.5805 0.0064
3 37 7 -0.5083 -0.0228
3 37 8 -0.0691 0.0202
3 37 9 1.4465 -0.0133
3 37 10 -4.0847 0.0268
3 37 11 0.4327 0.0731
3 38 0 2.2667 -0.0058
3 38 1 -0.1876 0.0127
3 38 2 1.5294 0.0167
3 38 3 -0.9293 -0.0139
3 38 4 -0.7586 0.0084
3 38 5 1.0131 -0.0190
3 38 6 -1.2376 0.0302
3 38 7 -1.5962 -0.0031
3 38 8 1.4119 0.0230
3 38 9 2.2034 0.0286
3 38 10 0.2320 0.0225
3 39 0 -1.7913 0.0238
3 39 1 -0.1064 0.0128
3 39 2 -1.9413 -0.0061
3 39 3 -0.4550 0.0377
3 39 4 -1.2246 -0.0185
3 39 5 1.7784 0.0146
3 39 6 1.4594 -0.0098
3 39 7 -0.1705 0.0021
3 39 8 -0.8272 -0.0075
3 39 9 -4.4190 0.0245
3 39 10 0.8028 -0.0424
3 40 0 -2.9227 0.0127
3 40 1 0.6821 0.0275
3 40 2 -0.5490 -0.0040
3 40 3 0.8932 -0.0060
3 40 4 1.1900 0.0017
3 40 5 0.2429 -0.0158
3 40 6 1.0791 -0.0212
3 40 7 1.9051 0.0061
3 40 8 -1.2824 0.0192
3 40 9 -1.6044 -0.0014
3 41 0 2.2077 0.0233
3 41 1 -0.9559 -0.0224
3 41 2 1.0043 0.0401
3 41 3 0.5232 -0.0477
3 41 4 2.0504 0.0134
3 41 5 -0.3211 -0.0134
3 41 6 1.7200 -0.0191
3 41 7 1.9101 -0.0169
3 41 8 -1.0471 -0.0068
3 42 0 1.0127 0.0404
3 42 1 -2.2739 -0.0308
3 42 2 0.1218 -0.0010
3 42 3 1.4959 0.0117
3 42 4 1.3810 -0.0297
3 42 5 0.2554 0.0265
3 42 6 0.0341 -0.0225
3 42 7 -0.3858 0.0188
3 43 0 -1.9893 -0.0510
3 43 1 0.0408 0.0312
3 43 2 -2.4164 -0.0168
3 43 3 -1.2370 0.0360
3 43 4 -1.7060 -0.0152
3 43 5 0.5861 -0.0200
3 43 6 -1.8407 0.0316
3 43 7 -2.3350 0.0438
3 44 0 0.3199 -0.0392
3 44 1 3.4189 0.0361
3 44 2 2.2573 -0.0021
3 44 3 0.3756 -0.0131
3 44 4 -1.5345 0.0316
3 44 5 -0.6095 -0.0272
4 0 0 -7.5310 -0.5018
4 0 1 -0.7137 1.3362
4 0 2 -14.5513 -1.6360
4 0 3 -1.6955 -0.0303
4 0 4 11.9879 -1.4376
4 0 5 -1.3951 0.4432
4 0 6 -2.3582 0.6858
4 0 7 4.8315 0.2659
4 0 8 -5.7911 0.9015
4 0 9 -2.5296 -0.1186
4 0 10 -6.6616 -0.4440
4 0 11 -6.9469 0.1367
4 0 12 1.0542 -0.9139
4 0 13 -0.5153 0.7384
4 0 14 -0.0488 -0.5904
4 0 15 0.8537 0.5211
4 0 16 1.9229 -0.0686
4 1 0 3.4333 0.3040
4 1 1 0.5841 0.2452
4 1 2 -8.8886 0.4064
4 1 3 12.3977 0.0312
4 1 4 -0.8060 -0.5954
4 1 5 -3.5306 -0.2974
4 1 6 4.0115 -0.2785
4 1 7 3.2426 -0.0312
4 1 8 9.2525 0.1785
4 1 9 7.0998 0.1938
4 1 10 1.9094 0.2831
4 1 11 -0.1282 -0.1138
4 1 12 -1.6743 -0.0176
4 1 13 -4.7765 -0.0998
4 1 14 0.3494 -0.0810
4 1 15 1.8202 0.0293
4 1 16 1.4182 -0.0435
4 2 0 -3.5606 0.3343
4 2 1 -4.8679 -0.7986
4 2 2 5.3665 0.7167
4 2 3 2.4711 -0.7744
4 2 4 -9.0931 0.3840
4 2 5 0.0873 -0.3304
4 2 6 1.4814 0.0596
4 2 7 -5.4119 0.3694
4 2 8 1.9049 -0.2129
4 2 9 -1.3422 0.0609
4 2 10 4.1604 0.1149
4 2 11 5.2139 -0.3689
4 2 12 -1.0599 0.4422
4 2 13 0.2031 -0.5199
4 2 14 -0.2217 0.4551
4 2 15 0.0050 -0.2919
4 2 16 -0.7534 0.1020
4 3 0 1.9662 0.3350
4 3 1 -0.7458 0.4884
4 3 2 8.3831 0.2235
4 3 3 -5.9527 -0.0090
4 3 4 -2.1717 -0.1531
4 3 5 2.3808 -0.2485
4 3 6 -1.0272 -0.1504
4 3 7 1.6442 0.0104
4 3 8 -3.7067 0.0637
4 3 9 -3.6260 0.0917
4 3 10 -3.9385 0.1014
4 3 11 -1.2788 0.0532
4 3 12 0.1695 -0.0669
4 3 13 0.4116 -0.0698
4 3 14 -2.1753 -0.0388
4 3 15 -1.3112 0.0041
4 3 16 0.4136 0.0838
4 4 0 3.9336 0.1937
4 4 1 -2.3408 0.0928
4 4 2 4.8932 -0.2769
4 4 3 -0.8292 0.4009
4 4 4 9.1512 -0.0953
4 4 5 4.1682 0.1091
4 4 6 0.8307 -0.0961
4 4 7 4.9114 -0.0219
4 4 8 0.0652 0.0013
4 4 9 2.5511 0.0367
4 4 10 -1.6284 -0.0589
4 4 11 -0.3445 0.1639
4 4 12 3.2018 -0.1525
4 4 13 0.7719 0.1394
4 4 14 0.3082 -0.1363
4 4 15 -1.2843 0.1054
4 4 16 -1.1848 -0.0374
4 5 0 1.5540 0.2590
4 5 1 0.3354 0.1650
4 5 2 -7.4551 0.1229
4 5 3 1.6105 -0.0080
4 5 4 4.7647 0.0134
4 5 5 -4.3053 -0.2450
4 5 6 -4.9015 -0.0523
4 5 7 -5.3326 -0.0046
4 5 8 2.0142 0.0901
4 5 9 0.4075 0.1487
4 5 10 1.9448 -0.0288
4 5 11 0.1674 0.0819
4 5 12 0.1155 -0.0506
4 5 13 1.1410 -0.0445
4 5 14 0.0315 -0.0112
4 5 15 -0.4432 -0.0032
4 5 16 0.4320 0.0280
4 6 0 0.3493 -0.0377
4 6 1 8.6178 0.1897
4 6 2 -5.5495 -0.1297
4 6 3 5.1439 0.1340
4 6 4 -3.8898 0.0217
4 6 5 -1.1887 0.0067
4 6 6 -4.0667 -0.0071
4 6 7 -7.7584 -0.2243
4 6 8 -0.0428 0.1082
4 6 9 -0.2525 -0.0547
4 6 10 1.4010 0.0241
4 6 11 -1.8599 0.0312
4 6 12 -4.0533 -0.0590
4 6 13 -0.6984 0.1217
4 6 14 -0.1756 -0.0965
4 6 15 1.0198 0.0499
4 6 16 0.8317 -0.0249
4 7 0 -13.3901 -0.0906
4 7 1 -1.1667 0.0311
4 7 2 5.9082 -0.0202
4 7 3 3.2871 0.0131
4 7 4 1.8593 -0.1191
4 7 5 6.6958 0.0222
4 7 6 3.8858 -0.0879
4 7 7 1.7144 -0.0285
4 7 8 -4.0855 0.0314
4 7 9 1.7181 0.0155
4 7 10 2.5006 0.0715
4 7 11 1.4094 -0.0507
4 7 12 0.2354 0.0204
4 7 13 -1.5698 0.0001
4 7 14 0.7751 -0.0123
4 7 15 1.5455 -0.0062
4 7 16 0.7690 0.0062
4 8 0 4.4407 0.0682
4 8 1 -5.0942 -0.1341
4 8 2 -1.3769 0.2967
4 8 3 -11.9897 -0.1579
4 8 4 -0.9810 0.2384
4 8 5 -3.4291 -0.0200
4 8 6 5.7920 -0.1025
4 8 7 9.8191 0.0008
4 8 8 1.2789 -0.1401
4 8 9 3.1596 0.0644
4 8 10 0.9257 0.0801
4 8 11 -0.1869 -0.0678
4 8 12 1.8875 0.1658
4 8 13 0.2497 -0.1626
4 8 14 0.5651 0.1407
4 8 15 -1.2750 -0.1011
4 9 0 10.2126 0.1575
4 9 1 -0.5497 0.0098
4 9 2 2.2625 0.0888
4 9 3 2.3481 0.0091
4 9 4 -3.5220 -0.0225
4 9 5 -5.2484 0.0520
4 9 6 -2.6451 -0.0585
4 9 7 -0.1225 0.0117
4 9 8 4.2560 0.0214
4 9 9 0.9956 -0.0161
4 9 10 -0.8167 0.0599
4 9 11 0.1697 -0.0420
4 9 12 -1.0605 0.0108
4 9 13 2.0012 -0.0031
4 9 14 0.7389 -0.0115
4 9 15 -1.1912 0.0078
4 10 0 -0.6817 -0.0547
4 10 1 4.2520 0.0794
4 10 2 -0.1276 -0.0672
4 10 3 3.6829 0.2004
4 10 4 -4.8865 -0.0718
4 10 5 3.4439 0.0751
4 10 6 -2.8033 -0.0714
4 10 7 -5.7835 -0.0562
4 10 8 0.6613 -0.0494
4 10 9 -4.3692 0.0222
4 10 10 -1.0415 -0.0104
4 10 11 2.7176 0.1180
4 10 12 -1.3478 -0.0805
4 10 13 -1.3113 0.0965
4 10 14 -1.6741 -0.0436
4 10 15 0.9805 0.0682
4 11 0 -4.1841 -0.0240
4 11 1 5.1793 0.0376
4 11 2 -1.1436 -0.0442
4 11 3 -4.2143 -0.0020
4 11 4 -0.1001 0.1219
4 11 5 0.1449 -0.0997
4 11 6 1.4394 0.1395
4 11 7 -0.2621 -0.0191
4 11 8 -1.4906 -0.0426
4 11 9 -2.9128 0.0766
4 11 10 -2.0757 -0.0994
4 11 11 -2.6722 0.0915
4 11 12 0.8299 -0.0331
4 11 13 -1.9315 0.0207
4 11 14 -0.0104 0.0241
4 11 15 1.7387 -0.0458
4 12 0 0.5636 -0.0205
4 12 1 0.2081 0.0031
4 12 2 7.4866 -0.0022
4 12 3 1.6272 0.0559
4 12 4 4.8555 0.0360
4 12 5 -2.7683 -0.0686
4 12 6 2.0548 0.0418
4 12 7 4.5380 -0.1120
4 12 8 -2.8900 -0.0119
4 12 9 1.7018 -0.0735
4 12 10 -1.5671 0.0463
4 12 11 -4.2173 0.0041
4 12 12 0.7132 0.0092
4 12 13 0.7898 0.0143
4 12 14 1.2224 -0.0310
4 12 15 -0.0189 0.0019
4 13 0 2.1855 -0.1391
4 13 1 -4.3395 -0.0150
4 13 2 -1.6721 -0.0348
4 13 3 2.4269 0.0346
4 13 4 0.7603 -0.0316
4 13 5 0.8340 0.1086
4 13 6 1.0349 -0.0536
4 13 7 3.6847 0.0222
4 13 8 0.0938 0.0033
4 13 9 1.9530 -0.0926
4 13 10 1.1112 0.0388
4 13 11 1.9371 -0.0489
4 13 12 -1.2535 0.0296
4 13 13 1.0321 0.0004
4 13 14 -0.2925 -0.0126
4 13 15 -1.1827 -0.0067
4 14 0 -1.3027 0.0226
4 14 1 3.1073 -0.0872
4 14 2 -1.9206 0.0845
4 14 3 4.0057 -0.0525
4 14 4 -1.9418 0.0453
4 14 5 0.9213 0.0142
4 14 6 -2.3319 -0.0322
4 14 7 -3.4443 0.0340
4 14 8 5.1154 -0.0308
4 14 9 -0.3391 0.0046
4 14 10 1.2519 0.0097
4 14 11 3.3977 -0.0013
4 14 12 0.0327 0.0730
4 14 13 -0.1480 -0.0709
4 14 14 0.2535 0.0485
4 14 15 0.7121 -0.0238
4 15 0 0.0872 0.0707
4 15 1 3.0633 -0.1183
4 15 2 3.6614 0.0444
4 15 3 0.3461 -0.0136
4 15 4 2.9940 0.0309
4 15 5 1.7184 0.0907
4 15 6 -2.9791 -0.0047
4 15 7 -5.2665 0.0131
4 15 8 -0.6834 -0.0033
4 15 9 -2.0209 -0.0473
4 15 10 -0.2483 0.0071
4 15 11 -0.5601 -0.0340
4 15 12 1.5278 0.0398
4 15 13 0.4363 0.0255
4 15 14 -0.4604 0.0029
4 15 15 -0.7794 0.0226
4 16 0 0.4331 -0.0944
4 16 1 -3.9943 0.0668
4 16 2 -1.0634 -0.0843
4 16 3 -3.7265 0.0173
4 16 4 3.0147 -0.0387
4 16 5 -0.6828 0.0407
4 16 6 1.2480 -0.0313
4 16 7 2.7144 0.0022
4 16 8 -5.2788 -0.0346
4 16 9 -0.5708 0.0066
4 16 10 -1.6256 -0.0454
4 16 11 -3.0888 0.0374
4 16 12 -0.4743 -0.0394
4 16 13 -0.1352 0.0617
4 16 14 -2.2761 -0.0620
4 16 15 -1.3471 0.0152
4 17 0 1.6076 -0.0890
4 17 1 -2.1735 0.0138
4 17 2 -4.3055 -0.0663
4 17 3 -0.7291 0.0093
4 17 4 -2.7585 0.0711
4 17 5 -0.3956 -0.0575
4 17 6 3.0804 0.1254
4 17 7 1.0766 -0.0440
4 17 8 -0.4045 -0.0703
4 17 9 0.6224 0.0393
4 17 10 -1.6425 -0.1029
4 17 11 -0.8896 0.0721
4 17 12 -0.0871 -0.0397
4 17 13 -0.0902 0.0075
4 17 14 0.5425 0.0399
4 17 15 0.0676 -0.0009
4 18 0 -0.6911 -0.0137
4 18 1 2.3052 -0.0401
4 18 2 1.5571 -0.0048
4 18 3 1.7259 -0.0415
4 18 4 -4.4085 0.0087
4 18 5 -0.8443 -0.0532
4 18 6 -1.4560 0.0604
4 18 7 -2.3640 -0.0068
4 18 8 2.9823 0.0322
4 18 9 -0.6437 -0.0287
4 18 10 0.2915 0.0231
4 18 11 2.0284 -0.0343
4 18 12 0.7958 0.0228
4 18 13 0.1821 -0.0335
4 18 14 2.8037 0.0021
4 18 15 1.1273 -0.0248
4 19 0 -3.3244 -0.0931
4 19 1 -0.0359 -0.0196
4 19 2 -0.3610 -0.0350
4 19 3 -2.5748 0.0141
4 19 4 0.4578 -0.0281
4 19 5 0.7811 0.0789
4 19 6 -0.0399 -0.0384
4 19 7 2.8447 0.0257
4 19 8 0.1166 -0.0000
4 19 9 0.5347 -0.0720
4 19 10 2.8644 0.0529
4 19 11 2.0057 -0.0420
4 19 12 -0.4059 0.0373
4 19 13 -0.5044 -0.0004
4 19 14 -0.2137 0.0128
4 19 15 1.6645 0.0457
4 20 0 1.5150 0.0370
4 20 1 -2.1756 -0.0531
4 20 2 -2.0608 0.0186
4 20 3 -2.7841 -0.0282
4 20 4 1.9013 -0.0582
4 20 5 1.0375 0.0346
4 20 6 0.6359 0.0096
4 20 7 1.7682 0.0330
4 20 8 0.3844 0.0331
4 20 9 3.1518 -0.0046
4 20 10 2.6194 -0.0261
4 20 11 -0.0491 0.0047
4 20 12 -0.1524 -0.0033
4 20 13 1.7074 0.0016
4 20 14 -0.1036 0.0165
4 21 0 3.1086 0.0794
4 21 1 -1.0218 -0.0919
4 21 2 -0.1284 0.0260
4 21 3 -0.3901 -0.0257
4 21 4 -2.2450 0.0097
4 21 5 -3.4128 0.0102
4 21 6 -1.7034 -0.0124
4 21 7 -3.7847 0.0081
4 21 8 -0.3705 -0.0067
4 21 9 -1.0284 -0.0345
4 21 10 -1.0965 -0.0085
4 21 11 -0.4616 -0.0281
4 21 12 -0.3338 -0.0080
4 21 13 -0.6105 0.0069
4 21 14 -0.0678 -0.0189
4 22 0 -0.1251 -0.0541
4 22 1 2.4691 0.0629
4 22 2 0.2945 -0.0595
4 22 3 1.9992 0.0067
4 22 4 -0.5123 -0.0066
4 22 5 -0.9800 -0.0111
4 22 6 -0.5913 -0.0046
4 22 7 -2.7207 0.0454
4 22 8 -1.7442 -0.0141
4 22 9 -2.1122 0.0211
4 22 10 -2.6952 -0.0302
4 22 11 -0.3588 -0.0239
4 22 12 0.4163 -0.0301
4 22 13 -1.2748 0.0323
4 22 14 -0.3712 -0.0478
4 23 0 -2.7535 -0.0666
4 23 1 0.2396 0.0417
4 23 2 -0.3978 -0.0379
4 23 3 1.0899 -0.0150
4 23 4 1.5746 0.0170
4 23 5 2.7972 -0.0544
4 23 6 0.2288 0.0257
4 23 7 2.1762 -0.0182
4 23 8 -0.2463 -0.0119
4 23 9 0.0452 0.0363
4 23 10 -0.0244 -0.0695
4 23 11 -0.1700 0.0398
4 23 12 0.8360 -0.0249
4 23 13 0.4120 0.0169
4 23 14 -0.3243 0.0245
4 24 0 -1.0757 0.0455
4 24 1 -2.6127 -0.0436
4 24 2 -0.8776 0.0094
4 24 3 -1.6520 -0.0516
4 24 4 0.3913 0.0067
4 24 5 0.4546 -0.0401
4 24 6 0.1016 0.0307
4 24 7 2.0682 0.0081
4 24 8 0.4542 0.0302
4 24 9 0.5460 0.0082
4 24 10 2.0152 0.0177
4 24 11 -0.9920 -0.0464
4 24 12 -1.8887 0.0178
4 24 13 -0.3767 -0.0217
4 24 14 -0.1772 0.1031
4 25 0 1.8313 -0.0216
4 25 1 -0.0289 -0.0064
4 25 2 0.1039 -0.0244
4 25 3 -0.7057 0.0248
4 25 4 -0.5021 -0.0308
4 25 5 -0.7046 0.0360
4 25 6 1.0252 -0.0220
4 25 7 -0.7721 0.0033
4 25 8 0.8315 0.0318
4 25 9 0.9761 -0.0118
4 25 10 0.5010 0.0358
4 25 11 0.8332 -0.0451
4 25 12 -0.4640 0.0345
4 25 13 -0.4099 -0.0275
4 25 14 -0.7448 -0.0281
4 26 0 0.1639 0.0391
4 26 1 0.3069 0.0067
4 26 2 1.1448 -0.0010
4 26 3 0.7062 0.0022
4 26 4 -0.8297 -0.0382
4 26 5 -0.9490 0.0350
4 26 6 -1.5404 -0.0105
4 26 7 -1.7547 -0.0048
4 26 8 0.6916 0.0374
4 26 9 -0.4079 -0.0115
4 26 10 -2.3772 -0.0275
4 26 11 1.2839 0.0072
4 26 12 1.4622 -0.0554
4 26 13 0.0446 0.0118
4 27 0 0.2752 0.0612
4 27 1 1.2218 -0.0489
4 27 2 1.4643 0.0384
4 27 3 1.6566 -0.0301
4 27 4 2.1265 -0.0125
4 27 5 1.0169 -0.0322
4 27 6 0.7273 -0.0154
4 27 7 1.2304 -0.0056
4 27 8 0.1782 0.0038
4 27 9 -0.1093 0.0240
4 27 10 -0.6353 -0.0016
4 27 11 -1.5822 -0.0097
4 27 12 0.7976 -0.0127
4 27 13 2.0262 0.0114
4 28 0 -0.3409 -0.0155
4 28 1 0.0854 0.0556
4 28 2 -1.0008 -0.0280
4 28 3 1.4391 -0.0029
4 28 4 1.2020 -0.0084
4 28 5 0.2584 -0.0165
4 28 6 1.4071 -0.0070
4 28 7 0.8221 0.0281
4 28 8 -1.3443 -0.0166
4 28 9 0.9589 0.0200
4 28 10 3.1698 0.0145
4 28 11 -0.8718 0.0110
4 28 12 -0.8694 0.0055
4 28 13 0.0351 -0.0153
4 29 0 0.6583 -0.0509
4 29 1 0.1262 0.0450
4 29 2 -0.8765 -0.0123
4 29 3 -1.4516 -0.0082
4 29 4 -2.8047 0.0024
4 29 5 -0.8010 -0.0232
4 29 6 -0.6513 0.0022
4 29 7 0.8100 0.0208
4 29 8 1.6147 -0.0052
4 29 9 -0.1126 0.0185
4 29 10 -0.8825 0.0228
4 29 11 -0.3886 0.0322
4 29 12 -1.8435 -0.0529
4 29 13 -1.7008 0.0100
4 30 0 -0.2428 0.0358
4 30 1 0.3512 -0.0352
4 30 2 1.0387 0.0520
4 30 3 -1.5055 -0.0155
4 30 4 0.1819 0.0212
4 30 5 1.3484 -0.0058
4 30 6 -1.1725 0.0247
4 30 7 -1.8861 -0.0058
4 30 8 0.7403 -0.0036
4 30 9 -0.4036 0.0090
4 30 10 -0.9787 0.0179
4 30 11 3.0808 -0.0044
4 30 12 2.1890 0.0329
4 30 13 1.2772 -0.0620
4 31 0 -0.3244 0.0336
4 31 1 0.1186 0.0215
4 31 2 0.4679 -0.0132
4 31 3 -0.7029 0.0355
4 31 4 -0.4841 -0.0187
4 31 5 -1.0024 -0.0025
4 31 6 0.4710 -0.0099
4 31 7 0.2135 -0.0102
4 31 8 -1.7972 0.0251
4 31 9 -0.9135 -0.0027
4 31 10 -0.1220 0.0273
4 31 11 0.3215 -0.0028
4 31 12 1.5363 0.0235
4 32 0 1.1753 0.0043
4 32 1 0.0419 0.0322
4 32 2 0.4816 -0.0093
4 32 3 1.5413 0.0355
4 32 4 -0.1346 -0.0167
4 32 5 -0.6626 -0.0112
4 32 6 1.8460 -0.0223
4 32 7 3.0927 -0.0252
4 32 8 -0.1015 0.0111
4 32 9 0.8359 -0.0173
4 32 10 1.3848 0.0023
4 32 11 -1.0167 0.0292
4 32 12 0.3111 -0.0165
4 33 0 -0.7301 0.0487
4 33 1 -0.0916 -0.0179
4 33 2 0.0906 0.0446
4 33 3 1.3912 -0.0399
4 33 4 1.3121 -0.0033
4 33 5 0.1073 -0.0116
4 33 6 -0.2882 -0.0122
4 33 7 -2.0446 0.0024
4 33 8 -0.6281 0.0088
4 33 9 -0.6904 0.0288
4 33 10 0.4914 -0.0081
4 33 11 0.8053 0.0233
4 33 12 0.4964 0.0228
4 34 0 -1.4445 -0.0117
4 34 1 -0.0992 0.0027
4 34 2 -1.2353 -0.0095
4 34 3 -0.3733 0.0109
4 34 4 1.1489 0.0155
4 34 5 1.2823 0.0191
4 34 6 -0.0851 -0.0199
4 34 7 -1.4064 0.0058
4 34 8 0.6402 -0.0258
4 34 9 -0.5120 0.0193
4 34 10 -1.4853 0.0085
4 34 11 -1.3863 0.0115
4 34 12 -3.0729 0.0393
4 35 0 -1.0677 -0.0331
4 35 1 -0.9728 0.0430
4 35 2 -0.3169 -0.0138
4 35 3 -0.3009 0.0115
4 35 4 0.4235 -0.0013
4 35 5 1.8181 0.0114
4 35 6 -0.9626 0.0143
4 35 7 1.2145 0.0087
4 35 8 1.3158 0.0110
4 35 9 1.7189 0.0141
4 35 10 -0.2630 0.0175
4 35 11 0.0319 0.0183
4 36 0 1.2340 0.0076
4 36 1 -0.2764 -0.0150
4 36 2 0.7165 0.0454
4 36 3 0.2010 -0.0051
4 36 4 -0.4449 0.0274
4 36 5 -0.1959 -0.0126
4 36 6 0.3400 -0.0063
4 36 7 0.4342 -0.0261
4 36 8 -0.6111 -0.0013
4 36 9 -1.1593 -0.0145
4 36 10 -1.5644 -0.0051
4 36 11 -0.4283 -0.0265
4 37 0 1.0663 0.0255
4 37 1 -0.1652 0.0117
4 37 2 -0.4894 -0.0035
4 37 3 0.0889 0.0104
4 37 4 -0.3746 -0.0045
4 37 5 -1.3852 -0.0033
4 37 6 1.4530 0.0001
4 37 7 -0.4270 -0.0064
4 37 8 0.3542 -0.0062
4 37 9 0.7012 -0.0124
4 37 10 1.8125 -0.0175
4 38 0 -1.9505 -0.0209
4 38 1 -0.5791 0.0231
4 38 2 -0.5109 -0.0212
4 38 3 -1.4308 0.0145
4 38 4 -0.1604 -0.0082
4 38 5 1.1409 -0.0010
4 38 6 0.0681 0.0035
4 38 7 0.3724 -0.0127
4 38 8 -1.8716 0.0065
4 38 9 -1.9370 -0.0259
4 38 10 0.2885 -0.0433
4 39 0 0.3317 0.0060
4 39 1 0.8508 -0.0374
4 39 2 1.3793 0.0194
4 39 3 0.6893 -0.0236
4 39 4 0.5681 0.0083
4 39 5 -0.3760 0.0045
4 39 6 -1.5816 0.0063
4 39 7 0.5115 0.0051
4 39 8 -0.1931 -0.0143
4 39 9 0.3020 0.0116
4 40 0 2.5640 -0.0146
4 40 1 -0.1046 -0.0208
4 40 2 -1.8742 0.0014
4 40 3 0.8981 0.0206
4 40 4 -0.1271 -0.0122
4 40 5 -2.0435 0.0244
4 40 6 1.1408 -0.0028
4 40 7 -0.6714 0.0196
4 40 8 1.8024 -0.0388
4 41 0 -1.7107 -0.0311
4 41 1 -0.0133 0.0209
4 41 2 -0.7577 -0.0245
4 41 3 -0.2989 0.0307
4 41 4 -1.0129 0.0164
4 41 5 -0.1671 0.0066
4 41 6 -0.7864 -0.0037
4 41 7 -1.0804 0.0066
4 42 0 -2.6812 -0.0055
4 42 1 0.2495 -0.0085
4 42 2 2.1526 0.0326
4 42 3 -1.7848 -0.0176
4 42 4 -1.4824 0.0420
4 42 5 0.7684 -0.0256
4 42 6 -3.4938 0.0112
4 43 0 2.3150 0.0207
4 43 1 0.1283 -0.0114
4 43 2 1.3152 -0.0022
4 43 3 -0.0232 -0.0058
5 0 0 7.5241 1.7643
5 0 1 -0.0102 -0.0692
5 0 3 -3.7195 0.3552
5 0 4 -0.2341 -0.5789
5 0 5 2.1307 -0.1816
5 0 6 5.4607 -1.0957
5 0 7 1.7971 -0.3477
5 0 8 4.9460 0.2507
5 0 9 11.1847 -0.1273
5 0 10 2.2304 1.2433
5 0 11 1.9112 -0.6968
5 0 12 -0.8013 0.6798
5 0 13 -3.1270 -0.5647
5 0 14 -1.3829 -0.0391
5 0 15 -2.1962 0.0121
5 1 0 7.6759 -0.1161
5 1 1 -1.3012 -0.4513
5 1 2 4.3411 0.2970
5 1 3 0.7697 0.4468
5 1 4 -20.1234 0.5312
5 1 5 1.8658 0.0682
5 1 6 -4.0357 -0.0483
5 1 7 -4.2686 -0.0800
5 1 8 -1.9774 -0.4485
5 1 9 -1.3498 -0.0431
5 1 10 0.8026 -0.0066
5 1 11 4.6479 0.1110
5 1 12 0.0998 0.1158
5 1 13 2.5877 0.0276
5 1 14 0.6462 0.0645
5 1 15 -1.9463 -0.0769
5 2 0 -3.4957 -0.4229
5 2 1 0.1029 0.7945
5 2 2 7.4361 -0.4760
5 2 3 5.1294 0.1947
5 2 4 -0.8553 0.2061
5 2 5 -2.5977 -0.4002
5 2 6 -6.5575 0.1104
5 2 7 -0.2754 -0.0454
5 2 8 -0.3185 -0.1611
5 2 9 -6.6401 0.3931
5 2 10 -0.6140 -0.4882
5 2 11 -1.2388 0.6409
5 2 12 0.1919 -0.4763
5 2 13 1.5525 0.2556
5 2 14 0.0296 -0.0962
5 2 15 1.1755 -0.0322
5 3 0 -3.4841 -0.1924
5 3 1 2.6196 -0.1335
5 3 2 -7.0574 -0.1543
5 3 3 -7.9240 0.1117
5 3 4 20.7155 0.2954
5 3 5 -1.6689 0.1736
5 3 6 -0.4713 -0.1389
5 3 7 -0.5490 -0.1996
5 3 8 0.7727 -0.0752
5 3 9 2.4574 -0.0816
5 3 10 2.4798 0.0092
5 3 11 -1.5167 0.0761
5 3 12 0.7934 0.0695
5 3 13 0.5307 0.0224
5 3 14 1.1288 0.0134
5 3 15 1.9219 0.0065
5 4 0 6.9158 -0.1952
5 4 1 7.2943 -0.2171
5 4 2 -10.0575 0.1676
5 4 3 -5.8290 -0.1178
5 4 4 0.2941 -0.0071
5 4 5 -1.7518 0.0546
5 4 6 2.9752 -0.0102
5 4 7 -3.3387 -0.0874
5 4 8 -3.1462 0.1163
5 4 9 3.2008 -0.1325
5 4 10 -0.7395 0.1173
5 4 11 -0.2917 -0.1948
5 4 12 -0.4173 0.1664
5 4 13 -0.6582 -0.0939
5 4 14 0.0492 0.0234
5 4 15 -0.4638 -0.0055
5 5 0 0.2111 0.0062
5 5 1 0.9942 -0.0916
5 5 2 10.1436 -0.0555
5 5 3 12.4100 0.1931
5 5 4 -19.9346 0.0206
5 5 5 2.0685 0.0963
5 5 6 3.9079 0.0195
5 5 7 3.9841 -0.1801
5 5 8 0.8966 -0.0333
5 5 9 1.3572 -0.0664
5 5 10 0.4347 0.0279
5 5 11 -0.1444 -0.0092
5 5 12 -1.9565 0.0214
5 5 13 -1.2355 0.0752
5 5 14 0.7872 -0.0235
5 5 15 -0.6820 -0.0001
5 6 0 -13.5432 0.1239
5 6 1 -9.4106 -0.2282
5 6 2 10.4256 -0.0195
5 6 3 6.1421 -0.0311
5 6 4 1.4006 -0.0449
5 6 5 4.1664 0.2211
5 6 6 0.1847 -0.0369
5 6 7 4.0950 0.1422
5 6 8 0.8566 -0.0279
5 6 9 -2.3338 -0.0943
5 6 10 3.5275 0.0904
5 6 11 1.6650 -0.1402
5 6 12 0.9719 0.0891
5 6 13 0.9733 -0.0111
5 6 14 1.3110 0.0412
5 6 15 1.0033 -0.0146
5 7 0 9.2400 -0.1275
5 7 1 -1.6305 0.0027
5 7 2 -13.0008 0.0575
5 7 3 -19.7235 -0.0726
5 7 4 7.4803 0.1074
5 7 5 -4.5422 0.0357
5 7 6 -1.3091 -0.0145
5 7 7 -0.2051 -0.0033
5 7 8 2.6960 -0.1038
5 7 9 -1.5491 -0.0055
5 7 10 -3.4889 -0.0107
5 7 11 -0.3821 0.0413
5 7 12 1.3863 0.0164
5 7 13 0.2735 -0.0110
5 7 14 -1.7238 0.0103
5 7 15 -0.4197 0.0095
5 8 0 8.4119 -0.2535
5 8 1 6.0388 0.0146
5 8 2 -3.2564 -0.1982
5 8 3 -2.3957 -0.0003
5 8 4 -1.5132 0.0411
5 8 5 -2.6536 -0.0655
5 8 6 -0.7282 0.1866
5 8 7 -3.8214 -0.0011
5 8 8 -0.0987 -0.0732
5 8 9 0.3975 0.0787
5 8 10 -6.2368 -0.2175
5 8 11 -0.4312 0.1670
5 8 12 -0.1971 -0.1464
5 8 13 -0.3877 0.1252
5 8 14 -0.7854 -0.0264
5 8 15 -0.3474 -0.0113
5 9 0 -6.4719 -0.0918
5 9 1 3.8917 -0.0489
5 9 2 8.4462 -0.0181
5 9 3 13.8367 -0.0445
5 9 4 -4.0988 0.0227
5 9 5 1.8758 -0.0316
5 9 6 0.5822 0.0070
5 9 7 0.2608 0.0679
5 9 8 -3.9022 -0.0791
5 9 9 -2.1240 0.0164
5 9 10 1.0749 -0.0115
5 9 11 0.3183 0.0094
5 9 12 -0.4949 0.0249
5 9 13 -0.6883 -0.0420
5 9 14 -0.4383 0.0322
5 9 15 0.7272 -0.0263
5 10 0 -3.9618 -0.0187
5 10 1 -4.6112 -0.0893
5 10 2 0.6113 -0.0220
5 10 3 3.2592 -0.0510
5 10 4 2.2762 0.0260
5 10 5 2.4511 0.0533
5 10 6 2.0494 0.0808
5 10 7 4.4365 0.0222
5 10 8 0.6285 0.0601
5 10 9 -2.5726 -0.1286
5 10 10 3.3822 0.0379
5 10 11 -2.6390 -0.1152
5 10 12 -0.0710 0.0882
5 10 13 1.0196 -0.0583
5 10 14 1.2774 0.0396
5 10 15 0.3900 0.0012
5 11 0 2.2782 0.0087
5 11 1 -1.2582 -0.0522
5 11 2 -0.4093 -0.0653
5 11 3 -3.6458 0.0740
5 11 4 7.5229 -0.1402
5 11 5 3.1851 0.0296
5 11 6 0.1689 0.0566
5 11 7 0.2801 -0.0759
5 11 8 1.8342 0.1128
5 11 9 1.9748 -0.1070
5 11 10 0.8300 0.0272
5 11 11 -0.1798 -0.0010
5 11 12 0.4082 -0.0313
5 11 13 0.8814 0.0450
5 11 14 0.8448 -0.0761
5 11 15 -1.1244 0.0130
5 12 0 2.0668 0.0032
5 12 1 0.0663 -0.0674
5 12 2 -8.6185 -0.0237
5 12 3 -6.3770 -0.0253
5 12 4 0.3346 0.0023
5 12 5 -0.9895 0.1166
5 12 6 -1.0863 -0.0273
5 12 7 -2.7895 0.0917
5 12 8 -0.3934 -0.0155
5 12 9 4.8665 -0.0203
5 12 10 -1.6396 -0.0103
5 12 11 2.2604 -0.0256
5 12 12 -0.3023 0.0278
5 12 13 -1.2570 0.0086
5 12 14 -1.2697 0.0117
5 12 15 -0.4226 0.0317
5 13 0 -1.6565 -0.0080
5 13 1 -0.4549 0.0389
5 13 2 2.2408 0.0591
5 13 3 3.6587 -0.1101
5 13 4 -6.5475 0.0054
5 13 5 -5.0768 -0.0326
5 13 6 -2.8511 -0.0236
5 13 7 -3.5899 0.0821
5 13 8 -0.3478 -0.0247
5 13 9 -0.2040 0.0527
5 13 10 -1.4202 -0.0497
5 13 11 0.7943 -0.0052
5 13 12 0.3067 0.0065
5 13 13 -0.3602 -0.0427
5 13 14 -1.0907 0.0175
5 13 15 0.4056 0.0285
5 14 0 -0.7240 -0.0807
5 14 1 -1.5247 -0.0087
5 14 2 7.2702 -0.0347
5 14 3 3.0779 -0.0263
5 14 4 -2.2092 -0.0034
5 14 5 0.6626 -0.0312
5 14 6 -1.0837 0.0434
5 14 7 -0.9820 -0.0234
5 14 8 -2.0794 -0.0161
5 14 9 -5.9966 0.0246
5 14 10 1.5463 -0.0936
5 14 11 -0.5029 0.0462
5 14 12 -0.1928 -0.0721
5 14 13 0.8923 0.0537
5 14 14 0.2548 -0.0153
5 14 15 -0.9081 -0.0134
5 15 0 -1.9789 0.0075
5 15 1 -1.7078 0.0214
5 15 2 -7.6182 -0.0547
5 15 3 -5.3557 -0.0426
5 15 4 2.9875 -0.0143
5 15 5 1.9357 -0.0615
5 15 6 1.8883 0.0227
5 15 7 2.9406 0.0756
5 15 8 -0.6854 -0.0071
5 15 9 -0.9682 0.0598
5 15 10 0.6609 -0.0130
5 15 11 -1.3275 -0.0205
5 15 12 -0.3162 0.0128
5 15 13 0.0168 -0.0411
5 15 14 1.2882 -0.0050
5 15 15 0.9033 -0.0636
5 16 0 1.9615 0.0291
5 16 1 3.3080 -0.0195
5 16 2 -4.8794 -0.0237
5 16 3 -4.3701 0.0295
5 16 4 -0.9639 0.0225
5 16 5 0.0694 -0.0121
5 16 6 2.7379 0.0286
5 16 7 1.7077 -0.0141
5 16 8 2.6398 0.0296
5 16 9 5.5370 -0.0195
5 16 10 -0.8158 0.0673
5 16 11 -0.0671 -0.0685
5 16 12 1.3245 0.0392
5 16 13 -0.5846 -0.0310
5 16 14 0.0539 0.0530
5 16 15 1.3481 0.0073
5 17 0 2.0362 0.0572
5 17 1 0.0309 0.0263
5 17 2 7.3780 -0.0035
5 17 3 2.8683 0.0158
5 17 4 -3.1575 -0.0876
5 17 5 -2.1854 0.0102
5 17 6 -1.9647 0.0137
5 17 7 -0.9881 -0.0475
5 17 8 0.7164 0.1351
5 17 9 2.2361 -0.0516
5 17 10 2.2807 0.0449
5 17 11 2.3483 -0.0227
5 17 12 0.1495 -0.0551
5 17 13 0.4303 0.0647
5 17 14 0.0749 -0.0233
5 17 15 -0.6009 -0.0024
5 18 0 -2.2043 0.0205
5 18 1 -4.2917 0.0088
5 18 2 0.2151 0.0407
5 18 3 2.8388 0.0114
5 18 4 1.9599 -0.0259
5 18 5 0.7726 0.0127
5 18 6 -0.7016 -0.0386
5 18 7 0.6523 0.0083
5 18 8 -0.8638 -0.0165
5 18 9 -2.2930 0.0184
5 18 10 2.3954 -0.0225
5 18 11 1.9861 0.0186
5 18 12 -1.2822 -0.0382
5 18 13 -0.0335 -0.0105
5 18 14 -0.2116 -0.0046
5 18 15 -0.6540 0.0756
5 19 0 -0.2489 0.0499
5 19 1 1.2004 0.0091
5 19 2 -5.1309 0.0422
5 19 3 -1.0483 -0.0408
5 19 4 3.6377 -0.0001
5 19 5 2.3781 -0.0201
5 19 6 0.8058 -0.0388
5 19 7 -0.8300 0.0701
5 19 8 0.8602 -0.0187
5 19 9 -0.5120 0.0679
5 19 10 -2.0532 -0.0272
5 19 11 -1.6298 -0.0115
5 19 12 0.1579 -0.0011
5 19 13 0.6028 -0.0164
5 19 14 0.1757 0.0086
5 20 0 1.0281 -0.0201
5 20 1 3.6784 0.0104
5 20 2 0.8262 0.0072
5 20 3 -1.7687 -0.0108
5 20 4 -1.5429 0.0095
5 20 5 -2.0903 -0.0249
5 20 6 -0.6000 -0.0433
5 20 7 -2.1755 -0.0076
5 20 8 -0.9895 -0.0010
5 20 9 -0.2672 0.0109
5 20 10 -2.7698 0.0148
5 20 11 -2.7553 0.0106
5 20 12 -0.1717 -0.0145
5 20 13 -0.8083 0.0005
5 20 14 -0.2634 -0.0213
5 21 0 -0.2388 -0.0003
5 21 1 0.0173 0.0440
5 21 2 3.8020 -0.0096
5 21 3 2.3837 0.0158
5 21 4 -1.0707 0.0099
5 21 5 0.4154 -0.0202
5 21 6 0.6277 0.0192
5 21 7 1.2091 -0.0022
5 21 8 -1.0474 -0.0038
5 21 9 -0.2587 0.0395
5 21 10 0.1973 -0.0085
5 21 11 -0.9017 0.0004
5 21 12 -0.7920 0.0272
5 21 13 -0.5074 -0.0264
5 21 14 0.8828 0.0449
5 22 0 -1.4954 0.0591
5 22 1 -3.4493 0.0240
5 22 2 1.6945 -0.0066
5 22 3 3.0984 0.0183
5 22 4 1.4842 0.0076
5 22 5 1.4240 -0.0417
5 22 6 -0.1676 0.0032
5 22 7 2.8843 -0.0196
5 22 8 1.5017 0.0143
5 22 9 0.1715 0.0086
5 22 10 1.9500 0.0369
5 22 11 3.0219 -0.0033
5 22 12 1.4210 0.0390
5 22 13 0.0480 -0.0332
5 22 14 -1.2499 -0.0128
5 23 0 -0.1816 0.0199
5 23 1 -1.3852 0.0137
5 23 2 -2.4412 0.0187
5 23 3 -1.6879 0.0207
5 23 4 1.5402 -0.0010
5 23 5 -0.3354 0.0021
5 23 6 0.5962 0.0156
5 23 7 -0.2514 -0.0289
5 23 8 0.4814 0.0496
5 23 9 -0.6170 -0.0470
5 23 10 -0.3683 0.0400
5 23 11 0.6029 -0.0076
5 23 12 -0.1522 -0.0343
5 23 13 -0.4922 0.0270
5 23 14 -1.6152 -0.0146
5 24 0 2.7316 -0.0084
5 24 1 4.9958 0.0193
5 24 2 -0.2521 0.0393
5 24 3 -0.9324 0.0079
5 24 4 -0.5633 -0.0241
5 24 5 0.2316 0.0164
5 24 6 1.2357 -0.0202
5 24 7 -1.3396 -0.0261
5 24 8 0.4186 0.0150
5 24 9 0.7442 0.0253
5 24 10 -1.5908 -0.0279
5 24 11 -1.7330 0.0419
5 24 12 0.2959 -0.0241
5 24 13 2.2603 0.0115
5 24 14 1.9122 -0.0553
5 25 0 -1.2271 0.0495
5 25 1 0.6210 -0.0159
5 25 2 1.7863 0.0230
5 25 3 1.4924 0.0115
5 25 4 -0.9516 0.0037
5 25 5 0.3216 0.0175
5 25 6 -1.1694 -0.0447
5 25 7 -0.2888 0.0133
5 25 8 -0.9909 -0.0605
5 25 9 0.4669 0.0205
5 25 10 -0.1983 -0.0086
5 25 11 -0.2563 0.0293
5 25 12 0.2688 0.0007
5 25 13 0.3501 -0.0104
5 25 14 0.8426 -0.0160
5 26 0 -1.0300 -0.0048
5 26 1 -2.2673 0.0132
5 26 2 0.9670 0.0054
5 26 3 0.5997 0.0070
5 26 4 1.5189 0.0025
5 26 5 0.1855 -0.0026
5 26 6 0.7432 -0.0199
5 26 7 1.5085 0.0220
5 26 8 -0.1755 -0.0146
5 26 9 -0.4739 0.0082
5 26 10 0.5085 0.0644
5 26 11 -1.0035 -0.0026
5 26 12 -1.2539 0.0357
5 26 13 -0.7149 0.0045
5 27 0 0.9566 -0.0426
5 27 1 -1.0226 0.0521
5 27 2 -1.9759 0.0026
5 27 3 -1.3167 0.0158
5 27 4 0.0279 0.0347
5 27 5 -0.3560 0.0066
5 27 6 0.2926 0.0176
5 27 7 -0.7792 -0.0156
5 27 8 0.3499 -0.0077
5 27 9 -0.7869 -0.0079
5 27 10 1.7777 0.0251
5 27 11 1.5768 0.0221
5 27 12 0.3959 0.0276
5 27 13 -0.8863 -0.0220
5 28 0 -0.4873 0.0350
5 28 1 0.9415 -0.0033
5 28 2 -1.3203 0.0122
5 28 3 -2.0815 0.0000
5 28 4 -3.3350 0.0173
5 28 5 -0.5160 -0.0295
5 28 6 -1.0789 0.0205
5 28 7 -0.4209 -0.0104
5 28 8 0.0101 -0.0081
5 28 9 -0.1205 0.0094
5 28 10 -1.6103 0.0034
5 28 11 -0.2715 -0.0079
5 28 12 -0.7341 -0.0154
5 28 13 -0.6764 -0.0017
5 29 0 -0.7068 0.0061
5 29 1 1.6584 -0.0140
5 29 2 1.5820 0.0156
5 29 3 0.7800 0.0065
5 29 4 0.7058 0.0205
5 29 5 0.8457 -0.0014
5 29 6 0.3444 0.0032
5 29 7 -0.0290 -0.0455
5 29 8 -1.5620 -0.0007
5 29 9 0.6357 -0.0278
5 29 10 0.1538 -0.0145
5 29 11 2.1173 0.0005
5 29 12 2.7137 0.0211
5 29 13 1.9155 0.0144
5 30 0 1.0125 -0.0182
5 30 1 -0.8603 0.0244
5 30 2 1.0587 -0.0068
5 30 3 1.7198 0.0060
5 30 4 1.3861 -0.0099
5 30 5 -1.4172 0.0240
5 30 6 -0.2063 -0.0107
5 30 7 0.0672 -0.0190
5 30 8 -0.0825 0.0156
5 30 9 -1.6215 -0.0039
5 30 10 0.2644 -0.0161
5 30 11 0.1248 0.0422
5 30 12 1.1319 -0.0206
5 30 13 -0.2079 -0.0008
5 31 0 0.4325 0.0096
5 31 1 -1.6845 -0.0352
5 31 2 -0.3639 0.0045
5 31 3 0.6900 0.0288
5 31 4 0.7259 -0.0209
5 31 5 0.1242 0.0265
5 31 6 0.3322 -0.0170
5 31 7 1.1232 0.0163
5 31 8 2.2861 -0.0275
5 31 9 1.0481 0.0293
5 31 10 0.0805 -0.0200
5 31 11 -2.9872 0.0043
5 31 12 -3.9419 0.0273
5 32 0 -2.6877 -0.0084
5 32 1 -0.3162 -0.0093
5 32 2 -1.2549 -0.0125
5 32 3 -0.1041 -0.0006
5 32 4 1.3273 0.0047
5 32 5 1.3878 0.0221
5 32 6 -0.2708 0.0064
5 32 7 -1.4139 0.0342
5 32 8 -1.1769 -0.0013
5 32 9 2.5030 -0.0059
5 32 10 1.3957 0.0126
5 32 11 0.9099 -0.0261
5 32 12 -1.0001 0.0472
5 33 0 -0.0504 -0.0735
5 33 1 0.4462 0.0251
5 33 2 -0.5317 -0.0062
5 33 3 -1.0996 -0.0027
5 33 4 -1.1351 0.0453
5 33 5 0.0957 -0.0057
5 33 6 -0.0591 -0.0001
5 33 7 0.0682 -0.0142
5 33 8 0.8051 -0.0046
5 33 9 -0.7531 -0.0568
5 33 10 -2.5135 0.0049
5 33 11 -1.2652 -0.0506
5 33 12 0.3776 -0.0736
5 34 0 1.7218 0.0288
5 34 1 -0.3809 -0.0208
5 34 2 0.8993 0.0245
5 34 3 -0.0152 -0.0250
5 34 4 -1.3492 0.0096
5 34 5 -0.6815 -0.0084
5 34 6 -1.2891 0.0175
5 34 7 -0.5521 -0.0221
5 34 8 1.8470 -0.0230
5 34 9 -0.8766 -0.0189
5 34 10 0.2252 -0.0324
5 34 11 0.4964 -0.0246
5 34 12 0.8077 -0.0471
5 35 0 1.2100 0.0184
5 35 1 1.4141 -0.0360
5 35 2 -0.3342 -0.0050
5 35 3 -0.2711 0.0008
5 35 4 -0.6460 -0.0011
5 35 5 -1.2170 -0.0070
5 35 6 0.6857 0.0070
5 35 7 0.3622 -0.0098
5 35 8 -3.4121 -0.0075
5 35 9 -2.4023 0.0222
5 35 10 0.4513 -0.0018
5 36 0 0.1278 -0.0419
5 36 1 0.9301 0.0181
5 36 2 -0.3517 -0.0417
5 36 3 -0.5926 0.0068
5 36 4 -0.1834 -0.0178
5 36 5 -0.2896 0.0044
5 36 6 0.5689 0.0218
5 36 7 1.3805 0.0165
5 36 8 -1.0056 0.0097
5 36 9 2.6320 0.0057
5 36 10 1.4533 0.0069
5 36 11 -0.8237 0.0360
5 37 0 0.1602 -0.0103
5 37 1 -1.1120 -0.0222
5 37 2 1.4605 -0.0010
5 37 3 -0.9414 0.0153
5 37 4 -0.0690 -0.0073
5 37 5 0.5644 0.0274
5 37 6 -1.8389 0.0007
5 37 7 -2.1286 0.0226
5 37 8 0.7648 -0.0061
5 37 9 0.4376 -0.0107
5 38 0 0.1173 0.0132
5 38 1 -0.0111 -0.0157
5 38 2 0.4488 0.0011
5 38 3 1.3092 0.0171
5 38 4 1.0736 0.0093
5 38 5 -1.6753 0.0161
5 38 6 -0.4704 -0.0112
5 38 7 -1.4974 0.0174
5 38 8 1.5439 -0.0224
5 38 9 -1.2668 -0.0088
5 39 0 -2.6645 -0.0293
5 39 1 0.1134 0.0253
5 39 2 -3.4947 -0.0101
5 39 3 0.5061 -0.0194
5 39 4 -0.2365 0.0074
5 39 5 -0.0552 -0.0150
5 39 6 2.0658 -0.0040
5 39 7 1.7250 -0.0327
5 39 8 1.1377 0.0195
5 40 0 -1.4176 0.0185
5 40 1 0.1660 -0.0288
5 40 2 0.2337 0.0255
5 40 3 -1.2123 -0.0434
5 40 4 -1.8320 0.0092
5 40 5 3.1771 -0.0166
5 40 6 -0.2961 -0.0117
5 41 0 2.7224 0.0266
5 41 1 -0.7548 -0.0247
5 41 2 4.2333 -0.0087
5 41 3 0.2353 0.0015
5 41 4 0.4377 -0.0165
5 42 0 3.0287 -0.0289
6 0 0 8.6382 -1.9628
6 0 1 1.3265 -0.9994
6 0 2 -8.7456 -0.2542
6 0 3 6.6068 0.0265
6 0 4 -8.3041 1.1709
6 0 5 -4.6417 0.4794
6 0 6 -2.3914 -0.0759
6 0 7 -2.2841 0.5147
6 0 8 1.1675 -1.4166
6 0 9 -4.1136 0.4722
6 0 10 -3.2113 -0.8620
6 0 11 3.2302 0.4948
6 0 12 0.3268 0.1104
6 0 13 1.5758 0.0126
6 0 14 1.6928 0.3529
6 0 15 1.6589 -0.2192
6 1 0 -13.1923 -0.2952
6 1 1 2.4744 -0.0248
6 1 2 12.5645 -0.7342
6 1 3 -0.1337 -0.3369
6 1 4 0.9685 -0.0879
6 1 5 6.6270 0.0034
6 1 6 -0.9384 0.3712
6 1 7 1.5062 0.2251
6 1 8 2.6218 0.1644
6 1 9 -2.9897 -0.1078
6 1 10 1.8680 -0.2305
6 1 11 -2.6487 -0.0218
6 1 12 -0.1525 -0.0909
6 1 13 -0.6001 0.0324
6 1 14 1.5811 0.0506
6 1 15 0.9263 0.0024
6 2 0 -6.6807 0.4835
6 2 1 1.5008 -0.1537
6 2 2 3.6776 -0.1442
6 2 3 -11.3273 0.2371
6 2 4 5.9675 -0.0590
6 2 5 3.7479 0.1893
6 2 6 3.4149 0.2384
6 2 7 0.9223 -0.5352
6 2 8 -3.2416 0.5739
6 2 9 3.2060 -0.6565
6 2 10 3.4620 0.4362
6 2 11 -3.1202 -0.2682
6 2 12 -0.0117 0.0829
6 2 13 -0.0703 0.1169
6 2 14 0.0986 -0.1402
6 2 15 -0.4526 0.0986
6 3 0 7.6037 -0.0969
6 3 1 -2.8359 -0.2529
6 3 2 -6.8303 -0.0970
6 3 3 5.5782 -0.1758
6 3 4 -2.5669 -0.0794
6 3 5 -4.5716 0.1000
6 3 6 5.7389 0.1750
6 3 7 0.8041 0.1493
6 3 8 -3.2793 0.0937
6 3 9 0.3479 -0.0202
6 3 10 -4.0461 -0.0977
6 3 11 0.3470 -0.1007
6 3 12 -0.3179 0.0025
6 3 13 -0.2476 0.0109
6 3 14 -1.9437 0.0264
6 3 15 -1.6797 0.0188
6 4 0 1.6827 0.1048
6 4 1 -6.1458 0.0886
6 4 2 1.4197 -0.0073
6 4 3 12.6786 -0.0820
6 4 4 -4.7263 -0.1177
6 4 5 -0.7657 0.0410
6 4 6 -2.3003 -0.0808
6 4 7 2.6618 0.1799
6 4 8 5.9070 -0.1636
6 4 9 -0.7384 0.2152
6 4 10 -1.8661 -0.1465
6 4 11 2.9741 0.0638
6 4 12 -0.6039 -0.0321
6 4 13 -0.4852 -0.0099
6 4 14 -0.2086 -0.0115
6 4 15 -0.3659 0.0002
6 5 0 -10.0945 -0.1398
6 5 1 -3.0979 -0.0864
6 5 2 -0.4956 -0.0236
6 5 3 -8.5588 -0.1994
6 5 4 4.5768 -0.1033
6 5 5 5.3989 0.0933
6 5 6 -5.4148 0.0534
6 5 7 -2.0462 0.1669
6 5 8 0.8562 -0.0256
6 5 9 -2.8706 -0.0289
6 5 10 0.5321 -0.0265
6 5 11 -0.4325 -0.1005
6 5 12 0.5819 -0.0043
6 5 13 0.2463 0.0436
6 5 14 1.1502 0.0073
6 5 15 2.0256 0.0118
6 6 0 5.5435 -0.2235
6 6 1 4.6974 0.0877
6 6 2 -6.0968 0.0395
6 6 3 -14.0947 -0.1653
6 6 4 0.1781 0.0251
6 6 5 -2.0226 -0.1553
6 6 6 2.6575 0.0209
6 6 7 -1.0674 0.1192
6 6 8 -2.4457 -0.1228
6 6 9 -0.4961 0.1310
6 6 10 -1.6032 -0.0643
6 6 11 -2.5028 0.0713
6 6 12 1.3229 -0.0262
6 6 13 -1.1629 -0.0702
6 6 14 -2.0466 0.0531
6 6 15 -0.5763 -0.0398
6 7 0 7.2266 0.0766
6 7 1 3.2057 0.0356
6 7 2 2.6310 -0.0641
6 7 3 8.7738 0.0443
6 7 4 1.0104 0.0100
6 7 5 -3.1783 -0.0081
6 7 6 3.4388 0.1063
6 7 7 2.4952 0.0464
6 7 8 -0.8894 0.0534
6 7 9 1.2997 -0.0210
6 7 10 0.2724 -0.0157
6 7 11 0.4740 0.0128
6 7 12 -0.4889 -0.0146
6 7 13 0.4462 -0.0185
6 7 14 -0.4792 0.0324
6 7 15 -1.0330 0.0001
6 8 0 -3.9917 0.1944
6 8 1 -0.6591 0.1008
6 8 2 5.0537 0.0748
6 8 3 13.6463 0.0670
6 8 4 3.3931 -0.1472
6 8 5 1.6454 -0.0516
6 8 6 -2.0867 0.0425
6 8 7 0.9450 -0.1079
6 8 8 -0.2016 0.2708
6 8 9 -0.5397 -0.1733
6 8 10 2.0169 0.1635
6 8 11 1.1210 -0.0912
6 8 12 -2.1512 0.0093
6 8 13 0.9777 -0.0221
6 8 14 1.0088 -0.0817
6 8 15 0.6070 0.0395
6 9 0 -4.9008 0.0263
6 9 1 -4.8023 -0.0073
6 9 2 -3.6134 -0.0280
6 9 3 -4.5580 0.0379
6 9 4 -3.4748 -0.0078
6 9 5 4.5474 -0.0475
6 9 6 0.0617 0.0591
6 9 7 -1.9278 -0.0477
6 9 8 2.1200 0.0499
6 9 9 1.2465 0.0140
6 9 10 0.4569 -0.0658
6 9 11 -1.3105 0.0296
6 9 12 -0.6472 -0.0361
6 9 13 -0.8885 0.0193
6 9 14 0.9805 0.0290
6 9 15 -0.2183 0.0456
6 10 0 -2.7092 0.0805
6 10 1 0.9582 0.0190
6 10 2 0.3769 0.0420
6 10 3 -8.7512 -0.0182
6 10 4 -0.3981 -0.0852
6 10 5 0.3888 -0.0122
6 10 6 -1.6586 -0.0971
6 10 7 -5.2143 0.1289
6 10 8 -2.2402 -0.0571
6 10 9 1.7111 0.1449
6 10 10 0.6037 -0.0695
6 10 11 -0.1589 0.0530
6 10 12 2.2743 -0.0332
6 10 13 -0.5387 0.0020
6 10 14 -0.4102 -0.0164
6 10 15 -1.2372 -0.0266
6 11 0 2.0368 0.0277
6 11 1 0.2374 0.0120
6 11 2 -2.4550 0.0854
6 11 3 -2.6955 -0.0294
6 11 4 1.9842 0.0369
6 11 5 -6.8340 0.0696
6 11 6 -3.1676 -0.1548
6 11 7 0.3473 0.0694
6 11 8 -1.5509 -0.0491
6 11 9 -0.2392 0.0028
6 11 10 -1.0993 0.0574
6 11 11 0.5301 -0.0693
6 11 12 0.3495 0.0349
6 11 13 0.6822 -0.0203
6 11 14 -0.8374 -0.0176
6 11 15 1.4919 0.0144
6 12 0 3.8787 0.0093
6 12 1 -1.1509 0.1045
6 12 2 2.7616 0.0308
6 12 3 8.6970 -0.0244
6 12 4 -2.8112 0.0160
6 12 5 -3.2754 -0.1036
6 12 6 -0.0472 -0.0124
6 12 7 3.0424 -0.0086
6 12 8 2.6422 0.0235
6 12 9 -1.8191 0.0591
6 12 10 -1.7671 -0.0032
6 12 11 1.6178 -0.0096
6 12 12 -1.1890 -0.0159
6 12 13 0.6296 -0.0211
6 12 14 0.2653 0.0117
6 12 15 1.3398 -0.0370
6 13 0 1.2872 0.0627
6 13 1 3.7924 0.0393
6 13 2 3.6776 -0.0255
6 13 3 2.2059 0.0498
6 13 4 -2.9447 0.0407
6 13 5 5.4979 -0.0521
6 13 6 3.6510 0.0227
6 13 7 -0.1958 -0.0748
6 13 8 -0.2251 0.0283
6 13 9 -0.4830 0.0406
6 13 10 3.0585 0.0207
6 13 11 1.4437 0.0148
6 13 12 -0.0630 -0.0121
6 13 13 -0.7156 0.0015
6 13 14 0.8565 0.0177
6 14 0 -5.1105 0.0771
6 14 1 0.8177 0.0375
6 14 2 -4.5354 0.0121
6 14 3 -6.9481 0.0309
6 14 4 3.8796 -0.0029
6 14 5 3.6660 -0.0193
6 14 6 2.0145 0.0229
6 14 7 0.6163 -0.0534
6 14 8 -0.5620 0.0883
6 14 9 2.1132 -0.0294
6 14 10 2.0123 0.0812
6 14 11 -2.4591 -0.0482
6 14 12 1.2570 0.0217
6 14 13 0.0979 0.0007
6 14 14 0.8865 0.0056
6 15 0 2.0621 -0.0208
6 15 1 -0.4004 0.0088
6 15 2 -0.2723 0.0397
6 15 3 -1.2705 0.0650
6 15 4 3.2401 0.0063
6 15 5 -0.4468 -0.0177
6 15 6 -0.3430 0.0011
6 15 7 1.6816 -0.0988
6 15 8 1.3535 -0.0189
6 15 9 1.4021 0.0185
6 15 10 -1.4658 -0.0069
6 15 11 -0.9131 0.0550
6 15 12 0.3785 -0.0593
6 15 13 0.3235 0.0260
6 15 14 -2.3512 -0.0009
6 15 15 0.4697 0.0218
6 16 0 3.9638 0.0572
6 16 1 -2.0402 0.0146
6 16 2 3.0088 0.0433
6 16 3 5.9115 0.0108
6 16 4 -2.0630 -0.0284
6 16 5 -3.3137 0.0372
6 16 6 -2.1223 -0.0629
6 16 7 -0.8148 0.0493
6 16 8 -0.1190 -0.0594
6 16 9 -1.3313 0.0488
6 16 10 -0.7400 -0.0408
6 16 11 2.3387 0.0526
6 16 12 -1.6351 -0.0246
6 16 13 0.5236 0.0274
6 16 14 0.7074 -0.0009
6 16 15 -0.1032 -0.0168
6 17 0 -4.1554 -0.0012
6 17 1 -1.0964 -0.0030
6 17 2 -0.3586 0.0462
6 17 3 3.0854 -0.0012
6 17 4 -0.4136 -0.0114
6 17 5 -0.6212 0.0431
6 17 6 -0.3910 -0.1095
6 17 7 -0.8771 0.0438
6 17 8 -0.1841 -0.0432
6 17 9 -1.4749 -0.0226
6 17 10 -1.0993 0.0661
6 17 11 0.7133 -0.0169
6 17 12 0.4761 0.0647
6 17 13 0.0964 -0.0720
6 17 14 2.6080 -0.0319
6 18 0 -1.5367 -0.0309
6 18 1 2.8769 0.0183
6 18 2 -0.0771 -0.0061
6 18 3 -3.5839 0.0022
6 18 4 2.4334 0.0353
6 18 5 3.4245 0.0027
6 18 6 1.0004 0.0134
6 18 7 -0.7414 -0.0293
6 18 8 -0.2546 0.0260
6 18 9 0.5962 -0.0207
6 18 10 -1.6147 0.0157
6 18 11 -3.3653 -0.0023
6 18 12 0.3471 0.0252
6 18 13 -0.6047 0.0048
6 18 14 -0.5448 0.0032
6 19 0 2.4961 0.0270
6 19 1 1.2211 0.0266
6 19 2 1.0960 0.0010
6 19 3 -1.5908 0.0165
6 19 4 -1.0528 0.0388
6 19 5 -1.0444 -0.0574
6 19 6 0.3014 0.0553
6 19 7 0.1189 -0.0399
6 19 8 -1.4240 -0.0134
6 19 9 -0.5940 0.0061
6 19 10 1.2181 -0.0060
6 19 11 -1.1344 0.0457
6 19 12 -1.1627 0.0174
6 19 13 -0.4439 -0.0150
6 19 14 -1.6764 -0.0135
6 20 0 1.6526 0.0059
6 20 1 -1.6161 0.0002
6 20 2 -0.5465 -0.0023
6 20 3 3.0493 0.0194
6 20 4 -1.3799 0.0547
6 20 5 -0.3160 -0.0132
6 20 6 1.1117 0.0295
6 20 7 2.2606 -0.0234
6 20 8 0.8218 -0.0298
6 20 9 -1.6266 -0.0193
6 20 10 0.9054 0.0023
6 20 11 2.0080 -0.0282
6 20 12 0.3366 0.0199
6 20 13 0.1863 -0.0036
6 20 14 -0.4191 0.0323
6 21 0 -0.9051 -0.0129
6 21 1 -0.6016 0.0085
6 21 2 1.1848 -0.0014
6 21 3 1.0479 0.0041
6 21 4 0.3745 0.0029
6 21 5 0.3649 0.0026
6 21 6 -1.2250 -0.0164
6 21 7 0.1613 -0.0306
6 21 8 1.5109 -0.0016
6 21 9 1.2930 -0.0046
6 21 10 -0.7706 -0.0075
6 21 11 2.1970 0.0421
6 21 12 2.2957 -0.0363
6 21 13 0.2978 0.0502
6 21 14 -1.5676 -0.0698
6 22 0 -1.3972 -0.0187
6 22 1 1.0340 -0.0389
6 22 2 -0.6504 0.0156
6 22 3 -3.8307 0.0242
6 22 4 0.6688 -0.0277
6 22 5 -0.6022 0.0699
6 22 6 -0.3550 -0.0085
6 22 7 -2.7901 -0.0041
6 22 8 -2.0916 -0.0405
6 22 9 1.1597 -0.0027
6 22 10 -0.7601 -0.0336
6 22 11 -1.2546 0.0466
6 22 12 -0.9616 -0.0268
6 22 13 -0.3273 0.0169
6 22 14 0.1831 0.0047
6 23 0 1.1143 0.0029
6 23 1 2.0774 -0.0014
6 23 2 -1.0847 -0.0124
6 23 3 -0.8047 -0.0056
6 23 4 -0.3742 -0.0461
6 23 5 -0.5867 0.0485
6 23 6 0.2601 -0.0364
6 23 7 0.1210 0.0312
6 23 8 -0.3103 0.0041
6 23 9 -0.8331 -0.0069
6 23 10 0.1074 0.0353
6 23 11 -2.2581 -0.0444
6 23 12 -1.3640 0.0655
6 23 13 1.1118 -0.0052
6 23 14 4.0099 0.0518
6 24 0 -1.0346 -0.0383
6 24 1 -2.9041 -0.0086
6 24 2 -0.5424 -0.0274
6 24 3 2.0654 0.0060
6 24 4 -0.9859 0.0434
6 24 5 0.3551 0.0061
6 24 6 -0.9946 0.0123
6 24 7 1.0165 -0.0046
6 24 8 0.6502 -0.0053
6 24 9 -0.2418 -0.0493
6 24 10 1.7266 0.0421
6 24 11 1.2314 -0.0147
6 24 12 -0.2552 0.0093
6 24 13 -1.6351 -0.0118
6 24 14 -1.4588 -0.0062
6 25 0 -0.4778 -0.0202
6 25 1 -1.1479 -0.0106
6 25 2 0.2018 0.0150
6 25 3 -0.3221 -0.0389
6 25 4 -0.9909 0.0292
6 25 5 -0.4194 -0.0359
6 25 6 0.3148 0.0561
6 25 7 -0.9737 -0.0146
6 25 8 0.5187 -0.0004
6 25 9 0.4901 0.0153
6 25 10 -1.0180 -0.0374
6 25 11 -0.3741 0.0022
6 25 12 -0.4562 -0.0291
6 25 13 -0.2744 -0.0005
6 26 0 0.8062 -0.0124
6 26 1 1.5068 -0.0150
6 26 2 0.2029 -0.0005
6 26 3 -0.9840 -0.0231
6 26 4 0.2071 0.0266
6 26 5 -1.5170 -0.0191
6 26 6 -0.4056 0.0026
6 26 7 -0.7791 -0.0069
6 26 8 -0.0521 -0.0365
6 26 9 -0.3940 0.0087
6 26 10 0.2286 -0.0338
6 26 11 1.9096 -0.0198
6 26 12 2.5932 0.0156
6 26 13 1.7794 -0.0186
6 27 0 -0.2708 0.0039
6 27 1 -0.3540 -0.0145
6 27 2 0.2752 -0.0356
6 27 3 0.4552 -0.0021
6 27 4 0.7389 -0.0193
6 27 5 0.2096 -0.0012
6 27 6 -0.9252 0.0068
6 27 7 1.9981 0.0277
6 27 8 -0.7036 0.0005
6 27 9 0.2119 0.0010
6 27 10 1.1447 -0.0064
6 27 11 -0.1513 0.0069
6 27 12 -1.6360 -0.0230
6 27 13 -1.9960 0.0174
6 28 0 1.3895 -0.0324
6 28 1 0.6166 -0.0271
6 28 2 0.3252 -0.0114
6 28 3 1.1612 0.0189
6 28 4 0.5881 -0.0380
6 28 5 1.4836 0.0390
6 28 6 0.5977 0.0043
6 28 7 0.3201 -0.0065
6 28 8 0.2250 0.0287
6 28 9 1.2364 -0.0162
6 28 10 0.4000 -0.0419
6 28 11 0.3043 0.0348
6 28 12 0.6447 -0.0156
6 28 13 0.0238 0.0283
6 29 0 0.0907 -0.0083
6 29 1 -0.4122 -0.0136
6 29 2 -0.6376 -0.0258
6 29 3 -0.1648 0.0173
6 29 4 -0.0510 -0.0240
6 29 5 -0.5918 0.0382
6 29 6 0.2072 -0.0029
6 29 7 -2.6341 0.0215
6 29 8 1.5191 0.0174
6 29 9 0.7578 -0.0300
6 29 10 -0.5914 0.0134
6 29 11 -0.1168 -0.0308
6 29 12 0.9752 0.0099
6 30 0 -1.5786 -0.0025
6 30 1 -0.7839 -0.0066
6 30 2 -0.0552 -0.0142
6 30 3 -1.5246 -0.0013
6 30 4 -0.6053 0.0154
6 30 5 -0.6460 -0.0182
6 30 6 0.3419 -0.0057
6 30 7 0.7651 0.0081
6 30 8 0.2565 0.0018
6 30 9 0.1507 -0.0123
6 30 10 -0.3138 0.0142
6 30 11 -2.9410 -0.0647
6 30 12 -4.5188 0.0168
6 31 0 -0.3902 -0.0049
6 31 1 0.3868 0.0007
6 31 2 -0.8346 0.0173
6 31 3 -0.0271 -0.0554
6 31 4 0.1278 0.0265
6 31 5 0.6653 -0.0335
6 31 6 -0.8837 0.0188
6 31 7 0.9216 0.0001
6 31 8 -2.5106 -0.0034
6 31 9 -1.3282 -0.0119
6 31 10 1.3905 -0.0337
6 31 11 2.0942 0.0097
6 31 12 1.3681 -0.0269
6 32 0 2.2305 0.0031
6 32 1 1.9409 -0.0210
6 32 2 0.1541 0.0114
6 32 3 0.2584 -0.0260
6 32 4 -1.0662 -0.0024
6 32 5 0.1580 -0.0241
6 32 6 0.2769 -0.0018
6 32 7 -0.3310 0.0170
6 32 8 0.7049 -0.0167
6 32 9 -2.3527 0.0319
6 32 10 -3.9383 0.0014
6 32 11 -1.0555 -0.0160
6 33 0 0.1098 0.0286
6 33 1 -0.3309 -0.0119
6 33 2 1.3920 -0.0240
6 33 3 -0.4278 0.0023
6 33 4 -0.3586 -0.0224
6 33 5 -0.4864 0.0189
6 33 6 0.5266 0.0081
6 33 7 -1.0803 0.0178
6 33 8 0.7930 -0.0080
6 33 9 0.5633 0.0222
6 33 10 -0.2781 -0.0000
6 33 11 -0.2640 0.0188
6 34 0 -0.5434 -0.0248
6 34 1 -0.9151 0.0149
6 34 2 -0.0558 -0.0333
6 34 3 -0.4376 0.0127
6 34 4 0.1638 -0.0121
6 34 5 0.1019 0.0186
6 34 6 0.9796 0.0156
6 34 7 2.3150 0.0006
6 34 8 -2.0075 0.0388
6 34 9 0.1701 -0.0003
6 34 10 2.6021 0.0260
6 35 0 0.1101 -0.0009
6 35 1 0.1657 0.0265
6 35 2 -0.5039 -0.0061
6 35 3 0.7635 0.0265
6 35 4 0.6128 -0.0243
6 35 5 0.3264 -0.0024
6 35 6 -0.4056 0.0017
6 35 7 0.7621 -0.0067
6 35 8 1.3121 0.0366
6 35 9 2.4156 -0.0109
6 35 10 1.1141 -0.0219
6 36 0 -1.9002 0.0371
6 36 1 -1.0691 -0.0020
6 36 2 -0.9447 0.0132
6 36 3 0.1542 -0.0089
6 36 4 1.5326 -0.0063
6 36 5 -0.5048 -0.0084
6 36 6 -1.6608 -0.0214
6 36 7 -3.6357 0.0026
6 36 8 1.1322 -0.0012
6 36 9 -0.0131 -0.0081
6 37 0 -1.0676 -0.0019
6 37 1 -0.8335 -0.0018
6 37 2 -0.8769 0.0337
6 37 3 0.1108 -0.0502
6 37 4 0.1265 0.0129
6 37 5 0.5970 -0.0350
6 37 6 1.7416 -0.0156
6 37 7 1.5167 0.0117
6 37 8 -0.2441 -0.0049
6 38 0 0.5169 0.0093
6 38 1 0.2766 -0.0178
6 38 2 0.4869 0.0053
6 38 3 0.3810 -0.0291
6 38 4 -2.0530 -0.0136
6 38 5 2.0742 -0.0037
6 38 6 2.0498 0.0206
6 39 0 2.9134 0.0198
6 39 1 1.8552 -0.0095
6 39 2 2.1331 -0.0190
6 39 3 -0.0844 0.0437
6 39 4 0.3569 -0.0044
6 39 5 0.3194 0.0174
6 40 0 1.5286 -0.0265
6 40 1 1.0420 0.0530
6 40 2 1.9066 -0.0210
7 0 0 -11.0019 0.8135
7 0 1 -0.5758 0.3885
7 0 2 12.8411 -0.7981
7 0 3 5.4372 -0.7472
7 0 4 -10.3525 -0.1437
7 0 5 4.3028 -0.9530
7 0 6 0.9648 1.3658
7 0 7 2.2537 -0.2732
7 0 8 1.8678 1.1626
7 0 9 -0.6425 -0.3289
7 0 10 2.1015 -0.1753
7 0 11 -1.4245 -0.0245
7 0 12 -2.5616 -0.4733
7 0 13 -1.6140 0.1283
7 0 14 1.0167 0.0556
7 0 15 -1.8179 -0.1201
7 1 0 0.8098 0.5305
7 1 1 -0.4175 0.5051
7 1 2 -1.0034 0.2987
7 1 3 -1.4291 -0.0716
7 1 4 7.3821 -0.2695
7 1 5 -3.5181 -0.1579
7 1 6 -6.3965 -0.3064
7 1 7 -2.0909 -0.0938
7 1 8 -2.4925 0.2507
7 1 9 -0.7715 0.0933
7 1 10 -0.1725 0.1797
7 1 11 -0.3805 0.0231
7 1 12 0.7667 -0.0368
7 1 13 1.0475 -0.0225
7 1 14 -2.2704 -0.1256
7 1 15 0.4604 0.0768
7 2 0 7.2961 -0.3019
7 2 1 -2.8353 -0.1108
7 2 2 -8.9754 0.1359
7 2 3 -1.6069 -0.0905
7 2 4 11.1729 -0.4792
7 2 5 -2.1541 0.5602
7 2 6 -0.4259 -0.6229
7 2 7 -1.2905 0.6394
7 2 8 -0.2204 -0.4009
7 2 9 -0.1316 0.3244
7 2 10 -3.5992 -0.0647
7 2 11 0.1684 -0.1803
7 2 12 1.4075 0.1574
7 2 13 0.2897 -0.1075
7 2 14 -2.2902 -0.0161
7 2 15 0.6035 0.1976
7 3 0 1.4195 0.2574
7 3 1 0.0706 0.2731
7 3 2 2.5107 0.2886
7 3 3 2.5778 0.0449
7 3 4 -2.7299 -0.2131
7 3 5 1.1737 -0.1905
7 3 6 0.6166 -0.0751
7 3 7 1.8624 -0.0219
7 3 8 2.7741 -0.0037
7 3 9 1.7226 0.1311
7 3 10 1.8822 0.0740
7 3 11 2.3842 0.0150
7 3 12 -0.0716 -0.0490
7 3 13 -1.1830 -0.0432
7 3 14 1.0075 -0.0510
7 3 15 -0.0119 -0.0477
7 4 0 -6.5220 0.0362
7 4 1 1.3416 0.0393
7 4 2 0.3979 0.1010
7 4 3 -1.4611 -0.0078
7 4 4 -8.6130 0.2350
7 4 5 0.4672 -0.2375
7 4 6 1.4780 0.2219
7 4 7 1.4156 -0.1724
7 4 8 -2.7535 0.1130
7 4 9 -1.4516 -0.1050
7 4 10 1.7223 0.0782
7 4 11 -0.4783 0.0112
7 4 12 -0.9248 -0.0302
7 4 13 -0.4835 0.0226
7 4 14 2.0242 0.0721
7 4 15 0.8639 -0.0500
7 5 0 1.8961 0.0175
7 5 1 3.0917 0.2400
7 5 2 -1.1783 0.0563
7 5 3 -0.1364 0.0506
7 5 4 0.5079 0.0497
7 5 5 -0.4661 -0.1549
7 5 6 1.7690 -0.0385
7 5 7 -1.5359 0.0196
7 5 8 -0.4980 0.0207
7 5 9 -1.0437 0.0683
7 5 10 -0.7509 0.0527
7 5 11 -1.1967 0.0643
7 5 12 0.5304 0.0145
7 5 13 0.7451 -0.0990
7 5 14 -0.3487 0.0430
7 5 15 -0.8160 -0.0285
7 6 0 5.5550 0.1280
7 6 1 2.4072 0.0368
7 6 2 3.5267 -0.0017
7 6 3 1.5308 0.1818
7 6 4 7.8049 0.0626
7 6 5 1.6208 -0.0386
7 6 6 -2.5880 0.0407
7 6 7 -3.6643 -0.1954
7 6 8 2.0203 0.0673
7 6 9 1.6432 -0.0350
7 6 10 0.5652 -0.0080
7 6 11 0.0612 0.0864
7 6 12 -0.0165 -0.0682
7 6 13 1.6595 0.0352
7 6 14 -0.2965 -0.0216
7 6 15 -0.6335 0.0004
7 7 0 -4.7350 0.1364
7 7 1 -2.6811 -0.0709
7 7 2 3.3858 0.0637
7 7 3 2.5691 0.0236
7 7 4 0.6011 -0.0660
7 7 5 0.3013 -0.0688
7 7 6 -1.9910 -0.0982
7 7 7 -0.6982 -0.0330
7 7 8 -2.9294 0.0341
7 7 9 0.9288 0.0240
7 7 10 -0.8837 0.0031
7 7 11 -1.2818 0.0111
7 7 12 -1.2613 -0.0204
7 7 13 -0.1327 0.0259
7 7 14 0.0954 -0.0667
7 7 15 1.0647 -0.0048
7 8 0 -4.8093 0.0249
7 8 1 -2.6166 -0.0719
7 8 2 -0.5175 -0.0205
7 8 3 -0.0450 0.0989
7 8 4 -7.9165 0.0001
7 8 5 -2.6629 0.1830
7 8 6 0.8566 -0.2584
7 8 7 2.7465 0.1363
7 8 8 -0.6887 -0.1739
7 8 9 1.0190 0.0893
7 8 10 0.4580 0.0104
7 8 11 0.8484 -0.0257
7 8 12 0.7076 0.0671
7 8 13 -0.9224 -0.0204
7 8 14 0.7837 0.0132
7 8 15 0.1270 0.0427
7 9 0 0.6101 0.0141
7 9 1 3.2603 0.0861
7 9 2 -0.1998 0.0320
7 9 3 -1.8643 0.0394
7 9 4 2.0459 -0.0064
7 9 5 -0.1713 0.0717
7 9 6 -2.4087 -0.0487
7 9 7 -2.8437 -0.0306
7 9 8 1.7244 0.0484
7 9 9 -1.5287 -0.0281
7 9 10 2.1247 0.0495
7 9 11 2.8172 -0.0435
7 9 12 2.1852 0.0134
7 9 13 0.8228 0.0290
7 9 14 0.7220 -0.0378
7 9 15 -0.5475 -0.0035
7 10 0 8.0303 -0.0379
7 10 2 -2.8171 0.0385
7 10 3 -2.3153 -0.0411
7 10 4 4.4533 0.1827
7 10 5 1.2171 -0.1027
7 10 6 1.3221 0.0758
7 10 7 0.3270 -0.2001
7 10 8 2.5994 0.0218
7 10 9 -0.6950 -0.0541
7 10 10 -0.8684 0.0385
7 10 11 0.4140 -0.0026
7 10 12 0.3563 0.0085
7 10 13 0.4472 -0.0156
7 10 14 -0.2556 0.0023
7 10 15 1.2860 -0.0487
7 11 0 5.3841 -0.0571
7 11 1 0.7409 0.0258
7 11 2 1.4678 -0.0228
7 11 3 2.5801 -0.0481
7 11 4 -3.9325 0.0843
7 11 5 -0.9605 -0.0541
7 11 6 4.3685 0.0318
7 11 7 4.9179 0.0067
7 11 8 -1.0090 -0.0749
7 11 9 1.4310 0.0733
7 11 10 -1.3649 -0.0372
7 11 11 -1.1983 0.0339
7 11 12 -0.9769 0.0223
7 11 13 -0.4806 -0.0192
7 11 14 -1.1323 0.0789
7 11 15 -0.0691 -0.0316
7 12 0 -5.4517 -0.0151
7 12 1 0.0603 -0.0185
7 12 2 3.1400 -0.0013
7 12 3 1.3722 0.0338
7 12 4 -2.1248 -0.0330
7 12 5 0.7601 0.0483
7 12 6 0.4083 -0.0105
7 12 7 0.3821 -0.0454
7 12 8 -3.4263 -0.0317
7 12 9 -0.4255 -0.0038
7 12 10 2.4344 0.0059
7 12 11 -0.3559 0.0486
7 12 12 -0.7171 -0.0175
7 12 13 0.0405 0.0236
7 12 14 -0.2731 -0.0373
7 12 15 -2.2963 0.0421
7 13 0 -7.3338 0.0088
7 13 1 -4.4229 -0.1071
7 13 2 -2.8843 -0.0032
7 13 3 -2.3583 0.0449
7 13 4 3.9311 -0.0445
7 13 5 2.0025 0.0413
7 13 6 -2.4783 0.0394
7 13 7 -1.5827 -0.0315
7 13 8 3.0809 -0.0052
7 13 9 -1.5498 -0.0558
7 13 10 -1.0921 -0.0197
7 13 11 -0.9048 0.0059
7 13 12 0.0188 -0.0186
7 13 13 0.6198 0.0321
7 13 14 2.0891 -0.0118
7 14 0 3.6720 -0.0263
7 14 1 -0.8417 -0.0125
7 14 2 -3.2080 -0.0336
7 14 3 -1.1859 0.0470
7 14 4 1.8128 -0.0463
7 14 5 -0.8385 0.0551
7 14 6 -1.8257 -0.0559
7 14 7 -2.6216 0.0543
7 14 8 1.1763 -0.0764
7 14 9 0.4831 0.0044
7 14 10 -2.8544 0.0044
7 14 11 0.5713 0.0330
7 14 12 0.9798 0.0225
7 14 13 -0.6451 -0.0298
7 15 0 4.0991 -0.0481
7 15 1 1.4196 0.0234
7 15 2 -0.3506 -0.0433
7 15 3 1.2779 -0.0130
7 15 4 -3.7570 0.0079
7 15 5 -3.7730 0.0752
7 15 6 0.4329 -0.0043
7 15 7 -0.3743 0.0264
7 15 8 -3.3575 0.0205
7 15 9 0.9478 -0.0760
7 15 10 1.0791 0.0373
7 15 11 0.2515 -0.0312
7 15 12 -0.2150 0.0244
7 15 13 0.0894 0.0219
7 16 0 -1.8795 -0.0482
7 16 1 -0.0217 -0.0243
7 16 2 4.0998 0.0323
7 16 3 2.1706 -0.0818
7 16 4 -2.4373 0.0485
7 16 5 -0.0360 -0.0660
7 16 6 0.5113 0.0685
7 16 7 2.8418 -0.0491
7 16 8 0.6682 0.0300
7 16 9 -0.9947 -0.0550
7 16 10 0.9712 0.0238
7 16 11 -0.3215 -0.0051
7 16 12 -0.1124 0.0236
7 16 13 0.6158 -0.0173
7 17 0 0.9548 -0.0108
7 17 1 1.0566 -0.0385
7 17 2 0.8247 -0.0080
7 17 3 -3.1466 -0.0429
7 17 4 2.5746 0.0815
7 17 5 4.2064 -0.0287
7 17 6 0.0048 0.0399
7 17 7 -1.0681 0.0421
7 17 8 0.8594 -0.0713
7 17 9 -0.2573 0.0434
7 17 10 -0.8767 -0.0925
7 17 11 -0.9282 0.0009
7 17 12 -1.7317 -0.0028
7 17 13 -2.2115 -0.0220
7 18 0 -1.3586 0.0115
7 18 1 1.6302 -0.0096
7 18 2 -3.2707 -0.0270
7 18 3 -2.3211 0.0061
7 18 4 1.1454 -0.0415
7 18 5 -1.4255 0.0082
7 18 6 0.7465 -0.0087
7 18 7 -1.4576 0.0441
7 18 8 -0.7973 -0.0163
7 18 9 0.1182 0.0089
7 18 10 0.4424 -0.0327
7 18 11 0.3519 0.0109
7 18 12 0.6001 -0.0087
7 19 0 -1.5172 -0.0505
7 19 1 -0.6313 -0.0642
7 19 2 -1.1724 -0.0533
7 19 3 1.9787 0.0138
7 19 4 -2.2229 -0.0418
7 19 5 -1.7184 0.0445
7 19 6 0.5607 0.0222
7 19 7 1.9895 -0.0489
7 19 8 0.5360 0.0336
7 19 9 -0.6171 -0.0397
7 19 10 0.6663 0.0050
7 19 11 1.0770 -0.0182
7 19 12 2.0374 -0.0307
7 20 0 1.5323 0.0043
7 20 1 -2.5981 0.0162
7 20 2 3.0109 -0.0488
7 20 3 1.7537 0.0034
7 20 4 -1.7225 -0.0501
7 20 5 -0.4877 0.0126
7 20 6 -3.1920 0.0096
7 20 7 -0.5378 0.0207
7 20 8 0.4250 0.0164
7 20 9 2.4255 0.0197
7 20 10 -0.0896 -0.0220
7 20 11 0.1103 -0.0021
7 20 12 -1.7189 0.0138
7 21 0 -0.7490 -0.0443
7 21 1 -1.0989 -0.0037
7 21 2 -0.6109 -0.0157
7 21 3 -1.7876 -0.0017
7 21 4 1.9279 -0.0174
7 21 5 -0.0638 0.0298
7 21 6 -1.0641 0.0026
7 21 7 -2.5433 0.0205
7 21 8 -0.9750 0.0147
7 21 9 1.1557 -0.0310
7 21 10 0.1618 0.0262
7 21 11 -0.0760 -0.0184
7 21 12 -0.9322 0.0084
7 21 13 -1.2698 -0.0241
7 22 0 -1.5139 -0.0246
7 22 1 1.2438 -0.0171
7 22 2 -3.0291 0.0284
7 22 3 -1.0839 -0.0859
7 22 4 1.8116 0.0131
7 22 5 0.5700 -0.0214
7 22 6 2.0584 0.0108
7 22 7 1.5806 0.0193
7 22 8 1.2017 0.0642
7 22 9 -2.7255 -0.0258
7 22 10 -0.5769 0.0136
7 22 11 -1.8328 -0.0563
7 22 12 1.5472 -0.0120
7 22 13 1.1134 0.0123
7 23 0 -0.0483 0.0165
7 23 1 -0.6231 -0.0547
7 23 2 0.4623 0.0261
7 23 3 2.0283 -0.0263
7 23 4 -1.4451 0.0408
7 23 5 0.5679 -0.0423
7 23 6 1.9861 0.0110
7 23 7 2.1535 0.0387
7 23 8 0.6060 -0.0557
7 23 9 0.2416 0.0478
7 23 10 1.4899 -0.0585
7 23 11 0.6981 0.0095
7 23 12 -0.9026 -0.0090
7 23 13 0.7939 -0.0603
7 23 14 -1.9407 -0.0520
7 24 0 1.9460 0.0385
7 24 1 1.1305 -0.0056
7 24 2 2.8142 -0.0290
7 24 3 0.6240 0.0094
7 24 4 -1.9545 -0.0335
7 24 5 -0.5393 -0.0188
7 24 6 -0.4146 -0.0034
7 24 7 -1.0230 0.0257
7 24 8 -0.6992 -0.0227
7 24 9 1.7271 0.0400
7 24 10 -0.3687 -0.0273
7 24 11 1.3671 -0.0096
7 24 12 -1.2010 -0.0173
7 24 13 0.5055 0.0056
7 25 0 0.5524 -0.0256
7 25 1 0.5367 0.0290
7 25 2 0.3936 -0.0444
7 25 3 -0.9566 0.0214
7 25 4 2.1558 -0.0163
7 25 5 0.2774 -0.0007
7 25 6 -2.0855 -0.0112
7 25 7 -0.3271 -0.0181
7 25 8 0.5052 0.0527
7 25 9 -0.3458 -0.0355
7 25 10 -0.2187 0.0389
7 25 11 1.9230 0.0141
7 25 12 4.5587 0.0105
7 25 13 -0.0787 0.0680
7 26 0 0.0195 0.0030
7 26 1 -1.3574 0.0145
7 26 2 -2.3775 -0.0152
7 26 3 -0.8117 0.0202
7 26 4 2.0514 -0.0176
7 26 5 1.9823 0.0135
7 26 6 1.1902 0.0335
7 26 7 0.7529 0.0056
7 26 8 -0.0527 0.0409
7 26 9 0.4651 0.0126
7 26 10 1.5758 -0.0092
7 26 11 -1.7960 0.0351
7 26 12 -1.6702 -0.0125
7 26 13 -3.3790 -0.0388
7 27 0 0.9704 0.0105
7 27 1 1.7099 0.0095
7 27 2 -0.7836 0.0107
7 27 3 -0.6059 0.0097
7 27 4 -3.1075 -0.0262
7 27 5 -0.8675 0.0055
7 27 6 2.1413 -0.0144
7 27 7 -0.2527 -0.0084
7 27 8 -0.7504 0.0242
7 27 9 -0.5308 0.0031
7 27 10 -1.2923 -0.0124
7 27 11 -1.7171 -0.0450
7 27 12 -2.3757 -0.0157
7 27 13 2.0716 -0.0231
7 28 0 -2.9633 0.0089
7 28 1 -0.5020 0.0006
7 28 2 1.0983 0.0247
7 28 3 0.4208 -0.0284
7 28 4 -0.4530 0.0226
7 28 5 -0.9293 -0.0109
7 28 6 -0.9474 -0.0221
7 28 7 -0.7767 0.0081
7 28 8 0.0518 -0.0061
7 28 9 -0.9396 -0.0416
7 28 10 -1.2095 0.0293
7 28 11 1.3060 -0.0511
7 28 12 1.3602 0.0118
7 29 0 -0.7606 0.0524
7 29 1 -0.2467 -0.0138
7 29 2 1.6154 0.0508
7 29 3 0.2587 -0.0371
7 29 4 1.8015 0.0163
7 29 5 0.4186 -0.0239
7 29 6 -0.8521 -0.0187
7 29 7 1.0704 0.0089
7 29 8 0.1737 -0.0280
7 29 9 -1.6415 0.0557
7 29 10 -2.1320 -0.0148
7 29 11 -2.5655 0.0344
7 29 12 -2.0718 0.0102
7 29 13 -2.1203 0.0136
7 30 0 2.6075 0.0275
7 30 1 0.4569 0.0069
7 30 2 -1.3202 -0.0024
7 30 3 0.7951 0.0057
7 30 4 0.6861 -0.0120
7 30 5 1.1493 0.0020
7 30 6 0.6845 0.0055
7 30 7 0.2114 0.0209
7 30 8 -0.6832 -0.0144
7 30 9 -1.0607 0.0336
7 30 10 -0.2766 0.0041
7 30 11 0.7130 0.0412
7 31 0 0.2424 -0.0366
7 31 1 -0.3797 0.0427
7 31 2 -0.0504 -0.0462
7 31 3 1.0314 0.0238
7 31 4 -0.6235 -0.0118
7 31 5 0.9419 -0.0033
7 31 6 1.6147 0.0242
7 31 7 0.4734 0.0092
7 31 8 0.8844 0.0351
7 31 9 1.7116 0.0124
7 31 10 0.5242 0.0518
7 31 11 -0.1871 -0.0346
7 32 0 -1.8408 -0.0218
7 32 1 -1.4460 0.0307
7 32 2 0.9613 0.0119
7 32 3 -1.1203 0.0202
7 32 4 -0.9070 0.0093
7 32 5 -1.7965 0.0063
7 32 6 -0.6342 0.0006
7 32 7 0.4896 -0.0434
7 32 8 0.3537 0.0204
7 32 9 1.7734 -0.0181
7 32 10 2.4343 -0.0673
7 33 0 -0.1106 0.0215
7 33 1 -0.4216 0.0015
7 33 2 -1.0123 0.0238
7 33 3 -0.7663 0.0094
7 33 4 1.0165 -0.0118
7 33 5 -0.7470 0.0038
7 33 6 -1.2393 -0.0194
7 33 7 -0.2988 -0.0343
7 33 8 -0.2094 -0.0119
7 33 9 0.2289 -0.0294
7 33 10 1.9341 0.0136
7 34 0 1.0042 0.0289
7 34 1 1.7435 -0.0061
7 34 2 -0.2484 0.0177
7 34 3 0.8375 0.0086
7 34 4 1.2359 -0.0048
7 34 5 1.3942 -0.0143
7 34 6 -0.7758 -0.0203
7 34 7 -2.4149 -0.0017
7 34 8 -0.0245 -0.0024
7 34 9 0.2751 0.0307
7 35 0 -0.8835 0.0221
7 35 1 -0.4922 -0.0275
7 35 2 -0.7546 0.0146
7 35 3 0.4523 -0.0318
7 35 4 -0.2847 0.0107
7 35 5 -0.1944 -0.0074
7 35 6 -0.4455 -0.0014
7 35 7 -1.4057 0.0397
7 35 8 -0.7852 -0.0038
7 36 0 2.0356 -0.0234
7 36 1 0.6721 -0.0083
7 36 2 1.0866 0.0127
7 36 3 0.8459 0.0140
7 36 4 -1.1002 0.0178
7 36 5 0.2618 -0.0024
7 36 6 2.8208 -0.0069
7 37 0 1.5092 -0.0370
7 37 1 1.8869 0.0322
7 37 2 3.5213 -0.0181
7 37 3 0.3307 0.0406
7 37 4 -0.3995 0.0205
7 37 5 0.3020 0.0257
7 38 0 -1.3862 -0.0161
7 38 1 0.0369 0.0239
7 38 2 0.3359 0.0053
8 0 0 3.4128 0.3566
8 0 1 1.5896 0.9567
8 0 2 -1.6239 0.3010
8 0 3 -0.4252 1.0966
8 0 4 4.8386 -1.0240
8 0 5 4.5050 0.5172
8 0 6 -3.9248 -1.2679
8 0 7 -4.6812 -0.0969
8 0 8 -2.5364 0.0357
8 0 9 0.3323 0.0050
8 0 10 2.2281 0.5917
8 0 11 0.1453 0.0413
8 0 12 2.3855 -0.0340
8 0 13 2.4132 0.2210
8 0 14 -1.2686 -0.5958
8 1 0 -4.0059 -0.0757
8 1 1 -2.1707 -0.2467
8 1 2 -5.0326 0.2048
8 1 3 -6.2270 0.2539
8 1 4 1.8632 0.3718
8 1 5 0.8083 0.2880
8 1 6 4.2382 -0.0670
8 1 7 2.3128 -0.1332
8 1 8 -1.0589 -0.2903
8 1 9 -1.4604 -0.0618
8 1 10 4.1425 0.0282
8 1 11 -0.6246 -0.0123
8 1 12 1.0007 0.1382
8 1 13 1.0411 -0.0155
8 1 14 1.2170 0.0675
8 2 0 -2.4696 0.1080
8 2 1 0.8308 -0.1288
8 2 2 3.4818 0.4588
8 2 3 2.4917 -0.4142
8 2 4 -3.5866 0.6567
8 2 5 -6.1698 -0.6907
8 2 6 2.0637 0.4106
8 2 7 4.1000 -0.2527
8 2 8 1.1360 -0.0345
8 2 9 -0.2172 0.1664
8 2 10 0.1473 -0.1050
8 2 11 1.6809 0.1007
8 2 12 -0.9460 0.0643
8 2 13 -1.6484 -0.2208
8 2 14 1.7294 0.3127
8 3 0 0.0253 -0.1936
8 3 1 -0.6130 -0.1196
8 3 2 -0.8641 -0.1721
8 3 3 2.4754 0.1390
8 3 4 -3.3346 0.2081
8 3 5 1.1311 0.0759
8 3 6 -1.0675 -0.0133
8 3 7 -3.3108 -0.1101
8 3 8 -0.7815 -0.1069
8 3 9 0.8835 -0.0757
8 3 10 -4.7010 0.0278
8 3 11 -0.4673 0.0313
8 3 12 0.0309 0.0443
8 3 13 0.1790 0.0356
8 3 14 0.6883 -0.0040
8 4 0 3.2922 -0.0590
8 4 1 1.6408 0.0387
8 4 2 -0.6602 -0.2545
8 4 3 -2.0590 0.2339
8 4 4 3.0999 -0.2232
8 4 5 7.9944 0.2008
8 4 6 -0.4999 -0.1537
8 4 7 -5.2691 0.0997
8 4 8 0.0930 -0.0635
8 4 9 0.9254 -0.0380
8 4 10 -1.7232 -0.0162
8 4 11 -1.9845 0.0241
8 4 12 0.6868 -0.0597
8 4 13 2.7678 0.0967
8 4 14 -0.3288 -0.1116
8 5 0 2.7465 0.0279
8 5 1 4.6686 -0.2376
8 5 2 5.4898 -0.0492
8 5 3 -1.4812 0.0639
8 5 4 2.1072 0.1275
8 5 5 -2.3398 0.0687
8 5 6 -1.3759 -0.0009
8 5 7 2.0837 -0.1192
8 5 8 0.6462 -0.0486
8 5 9 0.1106 -0.0471
8 5 10 4.8089 -0.0407
8 5 11 0.6801 0.0865
8 5 12 -0.6606 -0.0425
8 5 13 0.6417 0.0600
8 5 14 -1.1489 -0.0061
8 6 0 -3.7786 -0.0155
8 6 1 -4.6112 -0.0455
8 6 2 -0.1958 -0.0680
8 6 3 3.0040 -0.0061
8 6 4 -1.5279 -0.0320
8 6 5 -6.3551 0.1675
8 6 6 -0.9444 -0.0256
8 6 7 5.0642 0.0302
8 6 8 -0.5021 0.0879
8 6 9 -1.3161 -0.0887
8 6 10 1.5047 0.0286
8 6 11 1.0410 -0.0740
8 6 12 -0.3645 0.0661
8 6 13 -2.9811 0.0217
8 6 14 -0.4029 -0.0568
8 7 0 1.5542 -0.1751
8 7 1 -0.4233 0.0942
8 7 2 -2.4856 0.0001
8 7 3 0.1471 0.0175
8 7 4 -2.7962 0.0258
8 7 5 -0.1856 0.0916
8 7 6 0.5701 -0.0090
8 7 7 -0.1334 -0.0300
8 7 8 1.7057 -0.0378
8 7 9 0.8111 -0.0277
8 7 10 -1.4367 0.0094
8 7 11 2.4117 -0.0516
8 7 12 2.8408 0.0569
8 7 13 -0.4454 -0.0255
8 7 14 1.3274 -0.0121
8 8 0 2.4622 -0.1294
8 8 1 3.4787 -0.1129
8 8 2 -2.5043 0.0672
8 8 3 -4.6186 -0.2514
8 8 4 -0.0127 0.1523
8 8 5 3.2407 -0.1519
8 8 6 1.7673 0.1696
8 8 7 -4.1974 -0.0388
8 8 8 -0.0721 -0.0494
8 8 9 0.8255 0.0267
8 8 10 -0.8468 -0.1044
8 8 11 0.1423 -0.0110
8 8 12 0.1784 0.0110
8 8 13 1.2783 -0.0230
8 8 14 -0.6563 0.1169
8 9 0 1.0984 0.0158
8 9 1 -2.3153 -0.1019
8 9 2 -3.8275 -0.0210
8 9 3 -2.1480 -0.0948
8 9 4 -0.3927 -0.0112
8 9 5 1.0017 -0.0101
8 9 6 2.5531 -0.0059
8 9 7 2.7660 0.0513
8 9 8 -1.5371 -0.0743
8 9 9 -1.1547 0.0034
8 9 10 -0.2638 0.0090
8 9 11 -2.1625 0.0018
8 9 12 -2.5522 0.0388
8 9 13 0.1671 -0.0321
8 9 14 -0.9185 0.0133
8 10 0 -1.2716 -0.0828
8 10 1 -2.8828 0.0060
8 10 2 1.6958 -0.1409
8 10 3 1.8966 0.1168
8 10 4 -2.2391 -0.1491
8 10 5 -4.3465 0.1443
8 10 6 -2.3750 -0.0099
8 10 7 4.0314 0.0975
8 10 8 0.2842 -0.0178
8 10 9 -1.7966 -0.0203
8 10 10 -0.8126 -0.0079
8 10 11 -1.6466 0.0139
8 10 12 -1.1478 -0.0534
8 10 13 -0.1773 0.0566
8 10 14 0.3389 -0.0300
8 11 0 -6.2999 0.0210
8 11 1 -3.0209 0.0132
8 11 2 2.2402 -0.0273
8 11 3 1.8816 0.0300
8 11 4 3.1049 -0.0519
8 11 5 0.0717 -0.0508
8 11 6 -2.9524 0.0992
8 11 7 -4.3476 -0.0478
8 11 8 1.0149 0.0581
8 11 9 0.3377 -0.0219
8 11 10 0.1735 -0.0342
8 11 11 0.4535 0.0649
8 11 12 0.5973 -0.0793
8 11 13 -1.0794 0.0453
8 11 14 -0.1246 -0.0500
8 12 0 0.3208 0.0178
8 12 1 -0.1885 -0.0689
8 12 2 -2.4062 -0.0294
8 12 3 -1.8074 -0.0271
8 12 4 1.3994 0.0050
8 12 5 4.2931 0.0011
8 12 6 1.3086 0.0575
8 12 7 -2.6558 0.0196
8 12 8 0.4693 0.0400
8 12 9 2.3077 -0.0573
8 12 10 0.3103 0.0145
8 12 11 0.7696 -0.0612
8 12 12 1.1576 0.0084
8 12 13 -0.9470 -0.0053
8 12 14 0.3394 0.0489
8 13 0 4.7485 -0.0918
8 13 1 3.9265 0.0550
8 13 2 -2.2942 -0.0027
8 13 3 -1.9711 -0.0448
8 13 4 -2.4794 -0.0565
8 13 5 -0.6083 0.0173
8 13 6 0.1846 -0.0549
8 13 7 0.1791 0.0798
8 13 8 -3.4695 0.0135
8 13 9 0.5225 -0.0183
8 13 10 0.5778 0.0394
8 13 11 0.0422 -0.0412
8 13 12 0.1555 0.0598
8 13 13 0.6106 -0.0388
8 13 14 -1.5332 0.0082
8 14 0 -0.4114 -0.0210
8 14 1 1.3674 -0.0709
8 14 2 1.3371 0.0429
8 14 3 1.8682 -0.0869
8 14 4 -0.4907 0.0789
8 14 5 -2.6486 -0.0354
8 14 6 1.6297 0.0394
8 14 7 2.5099 0.0137
8 14 8 1.2495 0.0000
8 14 9 -1.3592 0.0074
8 14 10 0.2075 -0.0593
8 14 11 -0.4341 -0.0045
8 14 12 -2.0971 -0.0139
8 14 13 0.6351 -0.0160
8 14 14 -0.5193 0.0635
8 15 0 -1.3177 0.1028
8 15 1 -0.8705 -0.0393
8 15 2 5.5543 0.0476
8 15 3 3.0486 -0.0612
8 15 4 1.2359 -0.0076
8 15 5 0.8442 -0.0391
8 15 6 0.5014 -0.0098
8 15 7 2.8741 0.0656
8 15 8 5.0649 -0.0061
8 15 9 -0.5959 0.0321
8 15 10 -1.4856 -0.0271
8 15 11 -0.0314 0.0006
8 15 12 -0.1351 0.0215
8 16 0 -0.4545 -0.0099
8 16 1 -0.6086 0.0611
8 16 2 0.0183 -0.1002
8 16 3 -2.4880 0.0577
8 16 4 1.6155 -0.0608
8 16 5 3.1805 0.0484
8 16 6 -1.9424 -0.0490
8 16 7 -2.2781 0.0327
8 16 8 -2.6923 0.0090
8 16 9 1.4995 0.0248
8 16 10 0.0349 -0.0253
8 16 11 -1.3090 -0.0112
8 16 12 0.3358 -0.0097
8 17 0 -3.8386 -0.0195
8 17 1 0.1795 0.0364
8 17 2 -3.7298 -0.0460
8 17 3 -0.7676 0.0410
8 17 4 -0.3268 -0.0561
8 17 5 -1.7692 -0.0578
8 17 6 0.7833 0.0788
8 17 7 -0.6177 -0.0666
8 17 8 -1.6947 0.0893
8 17 9 0.6025 0.0231
8 17 10 1.9257 -0.0306
8 17 11 0.2430 0.0123
8 17 12 0.8661 -0.0548
8 18 0 1.0895 0.0083
8 18 1 -1.0107 -0.0270
8 18 2 -1.6005 0.0341
8 18 3 2.7026 -0.0064
8 18 4 -1.2376 0.0211
8 18 5 -2.5812 -0.0219
8 18 6 0.7976 0.0325
8 18 7 1.0985 -0.0265
8 18 8 1.8295 0.0284
8 18 9 -1.1814 0.0041
8 18 10 0.5187 0.0431
8 18 11 2.9159 -0.0184
8 18 12 0.3773 0.0078
8 19 0 3.7397 0.0091
8 19 1 -2.3751 0.0484
8 19 2 1.6753 0.0283
8 19 3 0.7078 -0.0074
8 19 4 0.0133 -0.0036
8 19 5 0.4977 0.0318
8 19 6 -1.9616 -0.0807
8 19 7 -1.1354 0.0735
8 19 8 -0.1629 0.0071
8 19 9 1.2435 -0.0008
8 19 10 -1.6985 0.0317
8 19 11 -1.1062 -0.0511
8 19 12 -2.0443 0.0353
8 20 0 -1.8239 0.0119
8 20 1 0.9921 -0.0320
8 20 2 1.4074 0.0568
8 20 3 -1.6336 -0.0129
8 20 4 1.3702 0.0127
8 20 5 3.5118 -0.0023
8 20 6 1.6012 -0.0332
8 20 7 0.1452 -0.0199
8 20 8 -0.3206 -0.0020
8 20 9 0.0638 0.0043
8 20 10 -0.1449 0.0257
8 20 11 -1.9954 0.0341
8 21 0 -0.7845 0.0957
8 21 1 3.3877 -0.0241
8 21 2 -1.0020 0.0402
8 21 3 -1.4455 -0.0292
8 21 4 0.1940 0.0250
8 21 5 1.0126 -0.0220
8 21 6 2.5249 -0.0023
8 21 7 2.2807 0.0169
8 21 8 0.4642 -0.0231
8 21 9 -2.7427 0.0387
8 21 10 0.3289 -0.0096
8 21 11 -0.0766 -0.0067
8 22 0 2.0519 0.0048
8 22 1 -0.0627 0.0702
8 22 2 0.6956 -0.0387
8 22 3 1.4154 0.0606
8 22 4 -0.0953 -0.0078
8 22 5 -1.9977 -0.0137
8 22 6 -0.0489 -0.0184
8 22 7 0.9153 0.0199
8 22 8 -0.7045 -0.0315
8 22 9 0.5706 0.0330
8 22 10 0.6846 -0.0073
8 22 11 3.3892 0.0194
8 23 0 1.7481 -0.0426
8 23 1 -0.3287 0.0659
8 23 2 1.2743 -0.0336
8 23 3 0.2007 0.0431
8 23 4 -0.9135 -0.0003
8 23 5 -0.3552 -0.0156
8 23 6 -1.9279 0.0379
8 23 7 -2.5217 -0.0682
8 23 8 -0.4626 0.0571
8 23 9 1.4779 -0.0061
8 23 10 -0.5536 0.0195
8 24 0 -1.5661 0.0134
8 24 1 -0.0193 0.0017
8 24 2 -1.6644 0.0471
8 24 3 -0.6600 -0.0009
8 24 4 -0.2444 0.0267
8 24 5 0.6181 -0.0141
8 24 6 -1.3551 0.0094
8 24 7 -1.5056 -0.0397
8 24 8 0.9690 0.0147
8 24 9 -0.0006 -0.0073
8 24 10 -0.6923 0.0156
8 25 0 -0.9995 0.0281
8 25 1 0.0141 -0.0059
8 25 2 -1.6457 0.0374
8 25 3 0.3725 0.0132
8 25 4 1.9551 -0.0134
8 25 5 0.3466 0.0445
8 25 6 1.8712 -0.0407
8 25 7 0.9164 0.0119
8 25 8 -0.9666 -0.0467
8 25 9 -0.3321 0.0049
8 25 10 0.5246 0.0106
8 26 0 1.0178 0.0229
8 26 1 0.0005 0.0091
8 26 2 2.0567 0.0234
8 26 3 0.0333 -0.0074
8 26 4 -1.0639 -0.0141
8 26 5 -1.6394 0.0232
8 26 6 -0.1845 -0.0390
8 26 7 1.2648 -0.0052
8 26 8 -0.6255 0.0095
8 26 9 -3.3229 -0.0259
8 26 10 -2.7604 0.0286
8 27 0 -1.4647 0.0196
8 27 1 -2.5564 -0.0287
8 27 2 1.6016 0.0291
8 27 3 1.5804 -0.0106
8 27 4 0.2853 0.0374
8 27 5 1.3817 -0.0094
8 27 6 -1.8722 0.0204
8 27 7 -0.6532 0.0192
8 27 8 0.8578 -0.0352
8 27 9 0.1924 -0.0059
8 27 10 0.2518 -0.0175
8 27 11 0.9894 0.0302
8 28 0 0.9450 -0.0117
8 28 1 2.7240 0.0237
8 28 2 0.0845 -0.0144
8 28 3 0.5589 0.0193
8 28 4 0.7673 0.0055
8 28 5 0.5021 -0.0145
8 28 6 1.1899 0.0047
8 28 7 -0.8246 0.0009
8 28 8 -0.8800 -0.0308
8 28 9 2.4094 0.0551
8 28 10 0.6743 -0.0113
8 28 11 -3.6889 0.0333
8 29 0 1.3547 -0.0749
8 29 1 0.9285 0.0462
8 29 2 -2.3047 -0.0311
8 29 3 -1.8838 0.0310
8 29 4 -0.6388 0.0228
8 29 5 -1.7993 -0.0003
8 29 6 1.3334 0.0006
8 29 7 0.1903 -0.0436
8 29 8 -0.4173 0.0181
8 29 9 0.1584 -0.0407
8 29 10 1.2096 0.0418
8 29 11 2.6687 0.0060
8 30 0 -1.2713 -0.0014
8 30 1 -3.3595 -0.0059
8 30 2 -0.3228 0.0160
8 30 3 0.0630 -0.0164
8 30 4 -0.4609 0.0057
8 30 5 0.5760 0.0008
8 30 6 -1.5641 0.0204
8 30 7 0.2494 -0.0348
8 30 8 2.1686 -0.0037
8 30 9 1.1142 -0.0140
8 30 10 3.2767 -0.0149
8 31 0 0.1488 0.0347
8 31 1 1.1624 -0.0407
8 31 2 1.2059 0.0179
8 31 3 -0.0337 0.0305
8 31 4 -1.6516 -0.0123
8 31 5 -1.1283 0.0122
8 31 6 -2.6988 -0.0261
8 31 7 -0.8021 -0.0096
8 31 8 -0.8263 -0.0214
8 31 9 -0.4953 0.0108
8 32 0 0.7245 0.0016
8 32 1 1.5707 -0.0154
8 32 2 -0.5217 -0.0287
8 32 3 -0.5463 0.0087
8 32 4 1.7808 -0.0142
8 32 5 -0.0227 0.0057
8 32 6 0.4797 -0.0174
8 32 7 -1.5795 0.0242
8 32 8 -1.9530 -0.0059
8 33 0 1.2137 -0.0197
8 33 1 0.6011 -0.0207
8 33 2 1.4615 0.0196
8 33 3 0.7085 -0.0240
8 33 4 1.4894 0.0345
8 33 5 1.6119 0.0115
8 33 6 1.9658 -0.0014
8 33 7 -0.4851 -0.0036
8 34 0 -1.1071 -0.0051
8 34 1 -0.6661 -0.0042
8 34 2 -0.5681 0.0141
8 34 3 0.8897 -0.0058
8 34 4 -2.2195 0.0188
8 34 5 -1.1257 0.0110
8 34 6 -0.1467 0.0097
8 35 0 -1.3040 -0.0306
8 35 1 0.4294 0.0421
8 35 2 -0.1859 -0.0266
8 35 3 0.6468 0.0283
8 35 4 -0.2407 -0.0041
8 36 0 -0.5893 -0.0167
8 36 1 -0.8827 0.0119
8 36 2 1.3999 -0.0032
8 36 3 -2.2413 -0.0156
8 37 0 -0.8323 0.0254
9 0 0 -2.8597 -0.1535
9 0 1 -4.5659 -1.4129
9 0 2 -4.0334 0.4429
9 0 3 -5.3731 -0.6623
9 0 4 3.0087 1.1001
9 0 5 -1.7659 0.4352
9 0 6 -3.4879 0.1251
9 0 7 2.7862 0.1163
9 0 8 2.3718 -0.6370
9 0 9 -4.0300 -0.1678
9 0 10 -0.8925 -0.0135
9 0 11 0.4940 -0.3815
9 0 12 1.3701 0.7234
9 0 13 1.3551 -0.4451
9 0 14 -0.4053 0.5395
9 1 0 4.3863 -0.4178
9 1 1 2.3370 -0.1991
9 1 2 1.5852 -0.2329
9 1 3 3.7260 -0.2734
9 1 4 -0.3304 -0.1500
9 1 5 -1.6829 -0.0586
9 1 6 1.2772 0.2794
9 1 7 2.7863 0.1852
9 1 8 0.0133 0.0131
9 1 9 1.7827 0.0583
9 1 10 -3.5959 -0.1830
9 1 11 -3.1268 -0.0455
9 1 12 0.6092 -0.1076
9 1 13 -1.6950 0.0563
9 1 14 0.0679 0.0697
9 2 0 1.3542 -0.2110
9 2 1 1.7469 0.3667
9 2 2 0.6751 -0.6863
9 2 3 2.5868 0.5801
9 2 4 -2.7362 -0.2784
9 2 5 3.3272 0.1658
9 2 6 3.3560 0.1055
9 2 7 -3.4135 -0.1541
9 2 8 -2.1061 0.1004
9 2 9 3.6595 -0.1235
9 2 10 -0.4535 -0.1372
9 2 11 -0.9862 0.2965
9 2 12 -0.3988 -0.3884
9 2 13 -0.5005 0.3832
9 2 14 0.6313 -0.3436
9 3 0 1.2333 -0.0672
9 3 1 -0.0351 -0.0377
9 3 2 0.2624 -0.0790
9 3 3 -3.6444 -0.1259
9 3 4 1.7630 -0.0200
9 3 5 1.6830 0.0447
9 3 6 -1.1656 0.0966
9 3 7 -0.2795 0.1567
9 3 8 0.6401 0.0890
9 3 9 -1.7366 -0.0593
9 3 10 2.0673 -0.0744
9 3 11 2.8270 -0.0318
9 3 12 -1.3595 -0.0003
9 3 13 0.6436 -0.0017
9 3 14 -1.4122 0.0495
9 4 0 1.9781 -0.1638
9 4 1 1.9310 -0.1655
9 4 2 2.1538 0.2640
9 4 3 -0.9238 -0.2607
9 4 4 -0.2811 0.1014
9 4 5 -6.1163 -0.0383
9 4 6 -3.2685 0.0163
9 4 7 4.0722 0.0038
9 4 8 2.0662 0.0496
9 4 9 -2.3999 -0.0082
9 4 10 2.7119 0.0735
9 4 11 2.2906 -0.0907
9 4 12 -0.5943 0.1559
9 4 13 -0.9204 -0.1346
9 4 14 -1.8535 0.1025
9 5 0 -3.6276 0.0370
9 5 1 -4.6907 0.0035
9 5 2 -6.0823 -0.0456
9 5 3 0.8608 -0.0372
9 5 4 -3.0047 -0.1474
9 5 5 -1.1132 0.0711
9 5 6 0.6888 0.0282
9 5 7 -1.4325 0.0425
9 5 8 0.2832 0.0754
9 5 9 0.9438 -0.0490
9 5 10 -1.2317 -0.0061
9 5 11 -3.0531 -0.1103
9 5 12 0.6040 0.0185
9 5 13 -2.0116 -0.0220
9 5 14 0.6870 -0.0356
9 6 0 -1.2021 0.1117
9 6 1 0.2493 -0.0275
9 6 2 -0.6250 0.0899
9 6 3 -1.1349 -0.0981
9 6 4 -1.4920 -0.0947
9 6 5 2.4684 -0.0892
9 6 6 2.9973 -0.0841
9 6 7 -2.2463 0.1104
9 6 8 -1.7769 -0.0893
9 6 9 1.1544 0.0740
9 6 10 -2.2268 -0.0113
9 6 11 -1.7164 -0.0565
9 6 12 1.5077 0.0343
9 6 13 1.3823 -0.0632
9 6 14 1.8264 0.0538
9 7 0 -1.1446 0.0377
9 7 1 -1.5185 -0.0637
9 7 2 1.9682 -0.0548
9 7 3 -1.4289 -0.1038
9 7 4 1.3642 0.0186
9 7 5 -0.8886 -0.0540
9 7 6 -0.5586 0.0645
9 7 7 2.6050 0.0784
9 7 8 -1.3912 -0.0058
9 7 9 -0.6757 0.0562
9 7 10 -0.5673 -0.0327
9 7 11 0.8003 0.0213
9 7 12 -2.4796 -0.0382
9 7 13 0.4261 0.0268
9 7 14 -1.4857 0.0507
9 8 0 -0.3463 0.0312
9 8 1 -4.6534 0.2448
9 8 2 -3.5840 -0.1072
9 8 3 0.9483 0.1680
9 8 4 3.6237 -0.1134
9 8 5 2.7101 -0.0167
9 8 6 -1.8898 0.0731
9 8 7 1.4700 -0.0277
9 8 8 1.5336 0.1071
9 8 9 -0.5745 0.0025
9 8 10 0.1909 0.0107
9 8 11 0.5683 0.0968
9 8 12 -2.1930 -0.1299
9 8 13 -1.0029 0.1268
9 8 14 -0.1527 -0.1116
9 9 0 1.3101 -0.0716
9 9 1 5.6217 0.0466
9 9 2 2.4877 0.0062
9 9 3 1.1334 0.0351
9 9 4 -1.2711 0.0270
9 9 5 0.0763 -0.0454
9 9 6 0.4065 0.0234
9 9 7 -3.2575 -0.0076
9 9 8 2.2181 -0.0066
9 9 9 0.8310 0.0164
9 9 10 0.1188 -0.0177
9 9 11 -1.4355 0.0038
9 9 12 1.9097 -0.0581
9 9 13 0.1020 -0.0195
9 9 14 0.7802 0.0211
9 10 0 -2.8178 0.1248
9 10 1 1.9616 -0.0353
9 10 2 3.2331 0.1329
9 10 3 2.4317 -0.1119
9 10 4 1.0973 0.0066
9 10 5 0.0389 -0.0945
9 10 6 1.8044 -0.0381
9 10 7 -2.9464 0.0146
9 10 8 -1.0282 0.0458
9 10 9 1.0828 0.0013
9 10 10 1.8143 0.0358
9 10 11 -0.7065 -0.0383
9 10 12 0.8819 0.0895
9 10 13 -0.9740 -0.0993
9 10 14 -1.8131 0.0682
9 11 0 1.7772 0.0556
9 11 1 -0.5796 -0.0496
9 11 2 0.6891 0.0091
9 11 3 0.6154 0.0392
9 11 4 1.6694 -0.0837
9 11 5 2.8153 0.0919
9 11 6 0.1892 -0.0691
9 11 7 4.2595 0.0014
9 11 8 -1.5413 0.0700
9 11 9 -0.2999 -0.0544
9 11 10 0.8070 0.0710
9 11 11 1.7578 -0.0486
9 11 12 -0.8259 0.0399
9 11 13 0.4994 0.0063
9 11 14 0.2196 -0.0056
9 12 0 0.7326 0.0027
9 12 1 0.3582 0.0436
9 12 2 0.3069 0.0334
9 12 3 -1.5050 0.0096
9 12 4 -0.6287 -0.0170
9 12 5 -1.4683 -0.0003
9 12 6 -1.0912 -0.0633
9 12 7 2.8181 0.0616
9 12 8 0.6842 -0.0071
9 12 9 -0.1683 0.0533
9 12 10 -3.0949 -0.0273
9 12 11 -0.1756 0.0118
9 12 12 -0.4911 0.0252
9 12 13 1.6795 -0.0006
9 12 14 1.4904 -0.0450
9 13 0 -2.0449 0.0812
9 13 1 -0.1945 0.0238
9 13 2 -0.4024 0.0380
9 13 3 1.3180 0.0005
9 13 4 0.6714 0.1311
9 13 5 -2.1957 -0.0577
9 13 6 2.3772 0.0076
9 13 7 -0.9535 -0.0141
9 13 8 3.7194 -0.0379
9 13 9 0.7931 0.0784
9 13 10 -1.0226 -0.0488
9 13 11 -1.2018 0.0405
9 13 12 0.3705 -0.0024
9 13 13 -0.6814 -0.0255
9 13 14 1.0683 -0.0229
9 14 0 2.2549 0.0094
9 14 1 1.5976 0.1177
9 14 2 1.6435 -0.0155
9 14 3 2.3112 0.0427
9 14 4 -1.4563 -0.0284
9 14 5 0.4302 -0.0146
9 14 6 -0.5696 0.0091
9 14 7 -0.2482 -0.0486
9 14 8 -0.2340 0.0338
9 14 9 -1.3665 0.0139
9 14 10 2.5027 0.0211
9 14 11 0.3649 0.0129
9 14 12 0.9874 -0.0419
9 14 13 -0.0786 0.0718
9 14 14 0.7976 -0.0594
9 15 0 -0.1117 -0.0535
9 15 1 -1.7362 0.0465
9 15 2 -1.0962 -0.0338
9 15 3 -2.0920 0.0418
9 15 4 -1.3360 0.0049
9 15 5 1.5246 -0.0121
9 15 6 -2.8453 -0.0059
9 15 7 -1.7451 -0.0574
9 15 8 -5.3660 -0.0177
9 15 9 -1.1651 0.0261
9 15 10 1.2958 0.0201
9 15 11 0.6347 0.0221
9 15 12 -1.0405 -0.0246
9 16 0 -1.4626 0.0673
9 16 1 -1.1500 -0.0655
9 16 2 -2.2796 0.0594
9 16 3 -2.3828 0.0197
9 16 4 0.5292 0.0362
9 16 5 -1.8881 -0.0169
9 16 6 1.5590 0.0130
9 16 7 -0.6913 -0.0157
9 16 8 0.7309 0.0107
9 16 9 1.4858 0.0045
9 16 10 -1.0494 0.0267
9 16 11 1.2362 -0.0412
9 17 0 2.8562 0.0358
9 17 1 0.8117 -0.0038
9 17 2 -0.7689 0.0603
9 17 3 0.5377 0.0426
9 17 4 1.4313 -0.0174
9 17 5 -0.8246 0.0769
9 17 6 0.8029 -0.0684
9 17 7 -0.6188 -0.0179
9 17 8 0.8614 0.0124
9 17 9 -0.1895 -0.0547
9 17 10 -0.6674 0.0886
9 17 11 0.8401 -0.0155
9 17 14 1.6423 -0.0246
9 18 0 0.9863 -0.0211
9 18 1 -0.0988 0.0249
9 18 2 1.7784 -0.0044
9 18 3 1.0062 0.0051
9 18 4 -0.7278 0.0097
9 18 5 2.4147 0.0342
9 18 6 -1.2195 -0.0451
9 18 7 0.4977 -0.0067
9 18 8 -1.4102 -0.0401
9 18 9 -1.6377 0.0123
9 18 10 -0.8196 -0.0119
9 18 11 -2.6120 0.0328
9 18 14 -0.5136 -0.0524
9 19 0 -1.3549 0.0301
9 19 1 2.0756 0.0012
9 19 2 2.4131 0.0276
9 19 3 0.5684 -0.0348
9 19 4 -0.6511 0.0532
9 19 5 2.3867 -0.0527
9 19 6 1.0897 0.0182
9 19 7 1.6021 -0.0100
9 19 8 1.6868 -0.0657
9 19 9 -0.4519 0.0364
9 19 10 0.3430 -0.0080
9 19 11 0.4022 0.0650
9 20 0 1.6480 -0.0150
9 20 1 2.6971 0.0383
9 20 2 -1.6427 -0.0157
9 20 3 -1.2583 0.0021
9 20 4 1.0097 0.0328
9 20 5 -2.0081 0.0064
9 20 6 -0.8507 0.0121
9 20 7 -1.2439 0.0017
9 20 8 0.3182 -0.0148
9 20 9 0.7451 -0.0105
9 20 10 0.3665 0.0101
9 21 0 -0.9585 -0.0833
9 21 1 -2.6577 0.0252
9 21 2 -1.1433 -0.0287
9 21 3 0.0704 0.0468
9 21 4 1.2001 -0.0287
9 21 5 -2.9880 0.0021
9 21 6 -1.4813 0.0284
9 21 7 -0.9410 -0.0373
9 21 8 -1.6134 0.0092
9 21 9 1.0177 -0.0035
9 21 10 -0.3760 -0.0394
9 22 0 -0.6050 0.0162
9 22 1 -2.6641 -0.0490
9 22 2 1.1112 0.0160
9 22 3 0.7807 0.0218
9 22 4 -1.3137 0.0002
9 22 5 0.1241 0.0088
9 22 6 0.0918 0.0368
9 22 7 -0.5636 -0.0338
9 22 8 -0.4638 -0.0099
9 22 9 -0.2463 -0.0360
9 22 10 0.4438 0.0017
9 23 0 0.9652 0.0406
9 23 1 0.7854 -0.0224
9 23 2 -0.4767 0.0132
9 23 3 0.9035 -0.0131
9 23 4 -1.3538 -0.0090
9 23 5 0.4013 0.0213
9 23 6 -0.8014 -0.0393
9 23 7 -0.5010 0.0172
9 23 8 0.9773 -0.0161
9 23 9 -0.0773 -0.0583
9 24 0 -0.8212 -0.0416
9 24 1 1.6023 -0.0128
9 24 2 -0.8774 -0.0114
9 24 3 0.4443 -0.0165
9 24 4 2.2199 -0.0039
9 24 5 2.6086 0.0328
9 24 6 1.1943 -0.0259
9 24 7 0.2193 -0.0004
9 24 8 -0.6571 -0.0079
9 24 9 -0.6441 -0.0099
9 25 0 -0.3165 0.0056
9 25 1 -0.7519 -0.0181
9 25 2 0.8184 0.0035
9 25 3 -2.4167 -0.0299
9 25 4 -1.4470 0.0239
9 25 5 -0.7437 -0.0041
9 25 6 0.7721 0.0175
9 25 7 1.1916 0.0315
9 25 8 -0.0704 -0.0005
9 25 9 -2.1373 0.0208
9 25 12 3.9078 -0.0312
9 26 0 0.1556 -0.0296
9 26 1 -2.2478 -0.0109
9 26 2 0.5020 -0.0198
9 26 3 -0.7269 0.0029
9 26 4 -1.5731 0.0215
9 26 5 -2.5504 -0.0115
9 26 6 -0.9092 0.0197
9 26 7 0.7339 0.0241
9 26 8 0.6238 -0.0420
9 27 0 -0.0311 -0.0459
9 27 1 3.4502 0.0338
9 27 2 0.5764 -0.0439
9 27 3 0.7965 0.0068
9 27 4 0.4989 -0.0241
9 27 5 -0.2817 -0.0201
9 27 6 0.0254 0.0094
9 27 7 -0.4401 -0.0397
9 27 8 -0.9893 0.0125
9 28 0 -1.3618 0.0104
9 28 1 -0.6281 -0.0220
9 28 2 -2.8292 -0.0084
9 28 3 -1.1602 0.0045
9 28 4 0.1193 -0.0004
9 28 5 0.8110 -0.0137
9 28 6 0.2106 0.0013
9 28 7 -0.8824 -0.0218
9 29 0 0.5274 0.0408
9 29 1 -3.4939 -0.0377
9 29 2 -1.3765 0.0043
9 29 3 0.7120 -0.0312
9 29 4 0.9313 -0.0259
9 29 5 1.4968 0.0146
9 29 6 -0.3456 0.0039
9 29 7 -0.5636 0.0196
9 30 0 1.8315 -0.0257
9 30 2 3.3067 -0.0108
9 30 3 1.6448 -0.0039
9 30 4 -1.1615 -0.0045
9 30 5 -1.2340 0.0273
9 30 6 -0.6260 -0.0075
9 31 0 -2.2018 0.0006
9 31 1 -0.5627 -0.0014
9 31 2 -0.1725 0.0059
9 31 3 -0.6086 -0.0076
9 31 4 0.9218 -0.0098
9 31 5 0.3465 -0.0041
9 31 6 0.8895 0.0032
9 32 0 -1.1505 0.0070
9 32 1 -0.2617 0.0236
9 32 2 0.0644 0.0119
9 32 3 -0.8419 0.0009
9 32 4 1.3602 -0.0040
9 32 5 1.2263 -0.0117
9 33 0 0.1568 -0.0191
9 33 1 0.1393 0.0341
9 33 2 -1.1266 -0.0176
9 33 3 -0.7277 -0.0099
9 33 4 -2.1637 -0.0005
9 34 0 -0.1769 0.0246
9 34 1 -1.5950 -0.0012
9 34 2 -1.4246 -0.0109
9 34 3 0.7278 -0.0413
9 35 0 1.2793 0.0305
9 35 1 0.5827 -0.0375
10 0 0 6.0451 -0.7502
10 0 1 2.6636 0.7998
10 0 2 0.0408 -0.4964
10 0 3 3.9278 -0.3313
10 0 4 -2.9129 -0.2893
10 0 5 -0.9757 -0.5271
10 0 6 5.7016 0.5494
10 0 7 5.6788 0.3456
10 0 8 -2.7120 0.1078
10 0 9 -0.8306 0.5769
10 0 10 2.4518 -0.7090
10 0 11 -2.5174 0.4582
10 0 12 -1.0757 -0.7015
10 0 13 -1.3734 0.2490
10 1 0 2.1712 0.1344
10 1 1 -0.9481 0.3249
10 1 2 2.9775 0.0865
10 1 3 0.3461 0.1971
10 1 4 -2.9106 -0.1893
10 1 5 1.8388 -0.2618
10 1 6 -1.1854 -0.1467
10 1 7 -3.3806 -0.1107
10 1 8 0.6071 0.1839
10 1 9 1.6368 0.0302
10 1 10 0.1579 0.1503
10 1 11 -0.1007 0.0625
10 1 12 -1.3693 -0.0417
10 1 13 -1.8691 -0.0302
10 2 0 -3.0576 0.3366
10 2 1 -1.8522 -0.4342
10 2 2 -0.0257 0.2571
10 2 3 -3.7625 -0.1488
10 2 4 2.5301 -0.1967
10 2 5 0.5357 0.1695
10 2 6 -4.5423 -0.1739
10 2 7 -4.5101 0.0794
10 2 8 2.1726 0.2397
10 2 9 0.5522 -0.3030
10 2 10 -2.1218 0.4312
10 2 11 1.5804 -0.4364
10 2 12 -0.3971 0.3363
10 2 13 -0.1378 -0.2105
10 3 0 -1.6843 0.2437
10 3 1 2.8673 0.0962
10 3 2 -0.8737 0.2066
10 3 3 -0.1892 0.0194
10 3 4 -0.0625 -0.0984
10 3 5 -2.8486 -0.1286
10 3 6 1.4417 -0.0960
10 3 7 1.8628 -0.0290
10 3 8 -0.7275 0.0212
10 3 9 0.1073 0.0739
10 3 10 0.8238 0.0567
10 3 11 -0.5266 0.0049
10 3 12 -0.7011 -0.0070
10 3 13 1.4350 -0.0367
10 4 0 -1.3158 0.3399
10 4 1 -1.7263 0.1402
10 4 2 -3.3677 -0.1349
10 4 3 0.9226 0.0851
10 4 4 -2.4598 0.0457
10 4 5 -0.2955 -0.0212
10 4 6 2.7068 -0.0304
10 4 7 3.2765 0.0096
10 4 8 -0.4237 -0.0975
10 4 9 0.0083 0.1295
10 4 10 0.4726 -0.1447
10 4 11 -2.0591 0.1199
10 4 12 -0.2889 -0.1165
10 4 13 0.0865 0.0455
10 5 0 0.5211 -0.0152
10 5 1 -0.5414 0.1748
10 5 2 3.7598 0.1074
10 5 3 2.1069 -0.0520
10 5 4 0.9228 0.0264
10 5 5 1.3742 -0.0666
10 5 6 -0.7746 -0.0799
10 5 7 0.2238 0.0617
10 5 8 0.7226 -0.0236
10 5 9 -0.7403 0.1144
10 5 10 -0.3215 0.0207
10 5 11 0.3711 0.0175
10 5 12 1.9008 0.0220
10 5 13 -0.3470 0.0308
10 6 0 -0.3028 -0.1682
10 6 1 -0.1708 0.1560
10 6 2 3.6035 -0.0069
10 6 3 2.1102 0.0289
10 6 4 3.6388 0.1255
10 6 5 1.9204 -0.0726
10 6 6 -2.0222 0.0928
10 6 7 -2.4293 -0.0837
10 6 8 0.4223 -0.0245
10 6 9 0.4603 0.0594
10 6 10 0.3642 -0.0435
10 6 11 1.1702 0.0990
10 6 12 0.3112 -0.0703
10 6 13 -0.5380 0.0214
10 7 0 0.4003 0.0586
10 7 1 0.4918 0.0465
10 7 2 -3.1250 0.0316
10 7 3 -0.8768 0.0965
10 7 4 3.7845 -0.0523
10 7 5 4.8664 -0.0403
10 7 6 1.4801 -0.0224
10 7 7 -1.0462 -0.0732
10 7 8 -0.4725 0.0338
10 7 9 1.6062 -0.0360
10 7 10 -0.1069 0.0287
10 7 11 0.3880 0.0121
10 7 12 -1.7604 -0.0220
10 7 13 0.5277 -0.0076
10 8 0 1.4399 0.0861
10 8 1 6.5474 -0.1693
10 8 2 2.5424 0.0673
10 8 3 -0.4716 -0.0011
10 8 4 -3.2078 -0.0308
10 8 5 -3.6791 0.0919
10 8 6 2.6351 -0.1294
10 8 7 1.5053 -0.0431
10 8 8 -0.5592 0.0254
10 8 9 -0.4550 -0.1100
10 8 10 -0.7074 0.1557
10 8 11 0.0052 -0.0999
10 8 12 0.6812 0.1216
10 8 13 1.9003 -0.0896
10 9 0 -1.5027 0.0974
10 9 1 -3.2448 0.0146
10 9 2 0.0472 0.0247
10 9 3 2.9900 0.0466
10 9 4 -0.2966 -0.0034
10 9 5 -3.6933 0.0202
10 9 6 -1.4281 0.0173
10 9 7 0.2601 -0.0310
10 9 8 1.3253 0.0739
10 9 9 -1.7962 0.0012
10 9 10 0.3708 0.0208
10 9 11 -0.6162 0.0271
10 9 12 1.2605 0.0309
10 9 13 -0.9929 -0.0101
10 10 0 2.1694 -0.0460
10 10 1 -3.1690 0.0121
10 10 2 -0.1625 -0.0073
10 10 3 -0.1071 0.0804
10 10 4 0.5633 0.0741
10 10 5 3.4862 0.0477
10 10 6 -2.5181 -0.0027
10 10 7 1.1298 -0.0108
10 10 8 0.2229 -0.0818
10 10 9 -0.3155 0.0772
10 10 10 0.7237 -0.0575
10 10 11 0.2614 0.0797
10 10 12 0.7939 -0.0476
10 10 13 0.0004 0.0599
10 11 0 0.9228 -0.0640
10 11 1 2.0947 0.0329
10 11 2 0.8233 0.0233
10 11 3 -4.2281 -0.0625
10 11 4 -4.2306 0.1013
10 11 5 -1.1543 0.0107
10 11 6 0.4936 -0.0535
10 11 7 0.6421 0.0672
10 11 8 -2.7072 -0.1206
10 11 9 0.5581 0.0500
10 11 10 -1.0320 -0.0442
10 11 11 0.3697 -0.0221
10 11 12 -0.0079 0.0008
10 11 13 1.9493 -0.0279
10 12 0 -0.2991 -0.0369
10 12 1 1.4047 0.0394
10 12 2 -3.8242 -0.0195
10 12 3 -0.8227 0.0119
10 12 4 0.3106 0.0592
10 12 5 -3.4229 -0.0498
10 12 6 2.1606 0.0231
10 12 7 -2.7200 -0.0847
10 12 8 -0.8085 -0.0272
10 12 9 -0.8925 -0.0224
10 12 10 0.4704 0.0167
10 12 11 1.5084 0.0221
10 12 12 -0.3690 -0.0159
10 12 13 -0.2469 0.0020
10 13 0 2.6133 -0.0271
10 13 1 0.8358 -0.0444
10 13 2 -0.5311 -0.0582
10 13 3 1.2588 0.0301
10 13 4 0.8526 -0.0412
10 13 5 -0.1553 0.0105
10 13 6 -1.3669 0.0501
10 13 7 -2.4141 -0.0634
10 13 8 0.2451 0.0282
10 13 9 -1.4484 -0.0550
10 13 10 0.4969 0.0248
10 13 11 0.8121 -0.0196
10 13 12 0.0620 -0.0278
10 13 13 -1.2242 0.0490
10 14 0 -2.1960 0.0430
10 14 1 -4.6922 -0.0644
10 14 2 1.2973 -0.0013
10 14 3 -0.6437 0.0081
10 14 4 -0.5314 -0.0059
10 14 5 3.4201 0.0600
10 14 6 -2.7284 -0.0068
10 14 7 -0.6188 0.0067
10 14 8 -1.7585 -0.0005
10 14 9 1.3041 -0.0396
10 14 10 -0.8099 0.0333
10 14 11 -1.4801 -0.0182
10 14 12 -0.1070 0.0497
10 14 13 -0.7922 -0.0642
10 15 0 -1.7453 -0.0081
10 15 1 0.0269 -0.0361
10 15 2 0.0745 0.0044
10 15 3 -0.7497 0.0065
10 15 4 0.4987 -0.0154
10 15 5 1.0007 0.0396
10 15 6 0.2695 0.0159
10 15 7 1.2656 -0.0254
10 15 8 0.6200 0.0195
10 15 9 1.0862 -0.0400
10 15 10 0.7656 -0.0074
10 15 11 -0.8148 -0.0144
10 15 12 1.3271 -0.0334
10 16 0 1.3625 -0.0700
10 16 1 3.1078 0.0132
10 16 2 -0.9104 0.0104
10 16 3 1.6874 -0.0324
10 16 4 3.1401 -0.0289
10 16 5 -0.7600 -0.0023
10 16 6 1.9211 -0.0181
10 16 7 0.7309 0.0201
10 16 8 1.4539 -0.0451
10 16 9 -2.1344 0.0063
10 16 10 0.0626 -0.0435
10 16 11 0.7693 0.0185
10 17 0 0.2560 -0.0458
10 17 1 -0.7312 -0.0365
10 17 2 0.3237 -0.0195
10 17 3 0.6056 -0.0491
10 17 4 -0.3138 0.0421
10 17 5 -0.9518 -0.0033
10 17 6 0.2729 -0.0158
10 17 7 0.8551 0.0750
10 17 8 1.4541 -0.0813
10 17 9 0.2633 0.0419
10 17 10 -2.5525 -0.0418
10 18 0 -0.1643 -0.0222
10 18 1 0.0355 0.0067
10 18 2 1.5273 -0.0192
10 18 3 -0.4160 -0.0217
10 18 4 -2.0211 -0.0028
10 18 5 0.2404 -0.0212
10 18 6 -1.0328 0.0399
10 18 7 0.2924 0.0053
10 18 8 0.3140 0.0300
10 18 9 3.1492 -0.0362
10 18 10 1.0527 0.0045
10 19 0 -0.6430 -0.0229
10 19 1 0.6481 -0.0154
10 19 2 -1.1227 -0.0522
10 19 3 -0.5842 0.0156
10 19 4 -0.0448 -0.0040
10 19 5 -0.3482 0.0047
10 19 6 -0.3838 0.0587
10 19 7 -1.3919 -0.0429
10 19 8 -2.0466 0.0278
10 19 9 -0.0179 -0.0537
10 19 10 2.8505 0.0021
10 20 0 -2.5979 0.0369
10 20 1 -3.5186 -0.0375
10 20 2 -1.4336 -0.0227
10 20 3 -0.4569 0.0039
10 20 4 -1.0729 -0.0400
10 20 5 -1.7077 -0.0200
10 20 6 1.3021 0.0190
10 20 7 0.8505 0.0119
10 20 8 -0.1188 -0.0050
10 20 9 -2.5169 -0.0139
10 20 10 -1.0585 -0.0362
10 21 0 2.1348 0.0149
10 21 1 -1.1698 -0.0135
10 21 2 0.9452 0.0082
10 21 3 0.1722 -0.0114
10 21 4 -0.7994 -0.0262
10 21 5 0.7833 0.0168
10 21 6 0.1275 -0.0168
10 21 7 0.7437 0.0239
10 21 8 1.0957 0.0241
10 21 9 0.0715 -0.0373
10 22 0 2.2219 -0.0360
10 22 1 3.2707 0.0020
10 22 2 0.0806 0.0004
10 22 3 -0.4800 -0.0409
10 22 4 0.2718 -0.0159
10 22 5 0.7344 0.0128
10 22 6 -1.3291 -0.0252
10 22 7 -0.8208 0.0271
10 22 8 1.1757 0.0339
10 22 9 2.1944 0.0392
10 23 0 -4.8287 -0.0100
10 23 1 0.9852 -0.0213
10 23 2 -0.7900 -0.0091
10 23 3 -1.0232 -0.0195
10 23 4 0.9705 0.0147
10 23 5 1.2057 0.0015
10 23 6 2.2534 -0.0140
10 23 7 0.2684 0.0424
10 23 8 -0.7336 -0.0118
10 24 0 -1.3854 0.0388
10 24 1 -2.1112 0.0182
10 24 2 0.2496 -0.0174
10 24 3 -1.0895 -0.0054
10 24 4 -1.7983 0.0098
10 24 5 -2.3246 -0.0230
10 24 6 0.2314 0.0019
10 24 7 2.9146 0.0273
10 24 8 0.3746 0.0058
10 25 0 3.3660 -0.0212
10 25 1 -1.7125 0.0216
10 25 2 0.2229 -0.0123
10 25 3 1.5741 -0.0051
10 25 4 0.2339 -0.0126
10 25 5 -1.5240 -0.0378
10 25 6 -2.9240 0.0350
10 25 7 0.5644 -0.0507
10 25 8 2.3125 0.0293
10 26 0 -0.1447 0.0145
10 26 1 2.4750 0.0022
10 26 2 1.0539 0.0003
10 26 3 2.6585 -0.0027
10 26 4 2.6762 -0.0326
10 26 5 3.5680 -0.0169
10 26 6 1.2363 0.0256
10 26 7 -3.4966 -0.0111
10 27 0 -1.7127 0.0260
10 27 1 -0.8186 -0.0288
10 27 2 -2.0202 0.0016
10 27 3 -0.4277 0.0122
10 27 4 1.2340 -0.0175
10 27 5 1.1072 0.0116
10 27 6 2.2465 -0.0272
10 27 7 -0.6052 0.0443
10 28 0 1.9416 -0.0200
10 28 1 -1.2672 0.0045
10 28 2 -0.8180 0.0234
10 28 3 -1.0943 -0.0099
10 28 4 0.1568 -0.0084
10 28 5 -1.0255 0.0211
10 28 6 -0.8196 -0.0190
10 29 0 0.4446 0.0089
10 29 1 2.6055 0.0131
10 29 2 4.4151 0.0214
10 29 3 1.3034 0.0092
10 29 4 -2.6393 0.0144
10 29 5 -0.7364 0.0220
10 30 0 -2.2920 0.0445
10 30 1 -1.0652 0.0202
10 30 2 -1.0773 0.0010
10 30 3 -0.5554 0.0156
10 30 4 -0.3428 -0.0011
10 30 5 0.8279 -0.0256
10 31 0 1.4571 -0.0099
10 31 1 1.7416 0.0320
10 31 2 -0.8059 -0.0235
10 31 3 -1.8733 -0.0216
10 31 4 2.4941 0.0175
10 32 0 2.6219 -0.0165
10 32 1 1.1032 -0.0069
10 32 2 0.6228 -0.0049
10 33 0 -0.8648 0.0367
10 33 1 -2.7634 -0.0088
11 0 0 1.5744 0.9496
11 0 1 -3.3185 0.1303
11 0 2 3.0412 0.2925
11 0 3 0.2858 0.7539
11 0 4 -0.8137 -0.2752
11 0 5 4.6818 -0.3394
11 0 6 -3.8521 -0.1340
11 0 7 -2.6753 -0.7879
11 0 8 0.3544 0.6213
11 0 9 2.7132 -0.5160
11 0 10 -0.6296 0.7209
11 0 11 -3.9999 -0.1395
11 0 12 -1.1880 0.0879
11 1 0 -5.7286 0.3760
11 1 1 -3.4626 -0.2222
11 1 2 0.4023 0.0557
11 1 3 -2.2026 0.0951
11 1 4 -0.9475 0.2937
11 1 5 -0.0616 0.2394
11 1 6 -2.1326 -0.0958
11 1 7 1.3061 -0.0055
11 1 8 -0.3579 -0.1568
11 1 9 1.4033 -0.1041
11 1 10 1.4603 0.0124
11 1 11 1.4528 -0.0024
11 1 12 0.6879 0.0734
11 1 13 -0.8416 -0.0042
11 2 0 -0.6335 -0.2573
11 2 1 5.5298 0.2750
11 2 2 -0.5752 0.1729
11 2 3 0.2230 -0.1826
11 2 4 0.1554 0.1979
11 2 5 -4.5991 0.0343
11 2 6 2.7978 -0.2524
11 2 7 2.0562 0.3248
11 2 8 0.3669 -0.4481
11 2 9 -1.3137 0.4503
11 2 10 1.1949 -0.3225
11 2 11 3.9485 0.1834
11 2 12 0.8795 0.0149
11 2 13 0.7135 -0.0251
11 3 0 1.0847 -0.1161
11 3 1 1.1491 -0.0028
11 3 2 -1.9774 -0.1075
11 3 3 0.8888 0.0334
11 3 4 1.8017 0.0939
11 3 5 0.0806 0.1233
11 3 6 1.6673 -0.0018
11 3 7 0.5908 -0.0986
11 3 8 0.6391 -0.0831
11 3 9 -2.1667 -0.0153
11 3 10 -2.0275 -0.0087
11 3 11 0.2068 0.0350
11 3 12 1.0911 0.0404
11 3 13 1.7600 0.0177
11 4 0 -0.1191 -0.1747
11 4 1 -4.1991 -0.0184
11 4 2 2.0884 -0.0124
11 4 3 2.3773 -0.0069
11 4 4 1.6310 -0.0059
11 4 5 4.3157 -0.0430
11 4 6 -0.8417 0.1205
11 4 7 -1.9688 -0.1311
11 4 8 -1.7598 0.1288
11 4 9 0.2309 -0.1166
11 4 10 -0.1063 0.0751
11 4 11 -2.6438 -0.0523
11 4 12 0.5077 -0.0186
11 4 13 0.5437 0.0183
11 5 0 0.2685 -0.0194
11 5 1 -1.5833 -0.0366
11 5 2 2.5500 -0.0618
11 5 3 2.5356 0.0558
11 5 4 0.5547 0.0687
11 5 5 2.0932 -0.0319
11 5 6 -1.3939 0.0718
11 5 7 -2.3222 -0.1114
11 5 8 -0.8131 -0.0457
11 5 9 0.3012 -0.0565
11 5 10 0.8933 -0.0312
11 5 11 -0.0196 0.0272
11 5 12 0.4205 -0.0213
11 5 13 -1.2476 -0.0446
11 6 0 0.5465 0.0614
11 6 1 0.7226 -0.1657
11 6 2 -4.9039 -0.0646
11 6 3 -3.7416 0.0605
11 6 4 0.3825 -0.0851
11 6 5 -1.1790 0.0920
11 6 6 0.4083 0.0431
11 6 7 2.2975 -0.0333
11 6 8 1.5263 0.1009
11 6 9 -0.8082 -0.1076
11 6 10 -1.7540 0.0847
11 6 11 2.0141 -0.0508
11 6 12 -0.3926 0.0100
11 6 13 -0.7775 0.0250
11 7 0 1.1531 -0.0663
11 7 1 3.3627 -0.0967
11 7 2 -0.7784 0.0352
11 7 3 -4.1931 -0.0019
11 7 4 -3.3661 0.0402
11 7 5 -5.7671 0.1062
11 7 6 0.3125 -0.0062
11 7 7 1.3191 0.0326
11 7 8 -1.7071 -0.0397
11 7 9 -0.4265 -0.0097
11 7 10 -0.4463 0.0309
11 7 11 0.4169 0.0246
11 7 12 0.1484 0.0147
11 7 13 2.9607 0.0360
11 8 0 0.5432 -0.0817
11 8 1 -2.4273 -0.0115
11 8 2 0.3448 -0.0170
11 8 3 1.0022 -0.0414
11 8 4 -2.2216 0.0773
11 8 5 -0.3959 0.0228
11 8 6 -0.3714 -0.0252
11 8 7 -2.1274 0.1466
11 8 8 -1.2207 -0.1604
11 8 9 -0.3418 0.1000
11 8 10 1.7542 -0.1513
11 8 11 -1.8712 0.0176
11 8 12 0.1180 -0.0574
11 8 13 0.2433 -0.0304
11 9 0 0.8487 -0.0732
11 9 1 0.1605 -0.0297
11 9 2 1.2679 -0.0444
11 9 3 1.6628 -0.0355
11 9 4 -2.0546 -0.0144
11 9 5 3.7706 0.0112
11 9 6 0.2153 -0.0654
11 9 7 -0.5792 0.0237
11 9 8 0.6631 -0.0512
11 9 9 -0.3038 -0.0446
11 9 10 1.1593 -0.0105
11 9 11 0.3878 -0.0579
11 9 12 0.1211 0.0464
11 9 13 -2.8155 0.0229
11 10 0 -1.7517 -0.0295
11 10 1 1.6397 0.0134
11 10 2 0.4319 -0.0862
11 10 3 -1.1609 -0.0765
11 10 4 -0.0827 -0.0047
11 10 5 -1.8857 -0.0425
11 10 6 -0.6544 0.0916
11 10 7 0.5503 -0.0556
11 10 8 -0.3576 0.0712
11 10 9 0.0037 -0.0870
11 10 10 -1.7047 -0.0091
11 10 11 2.0197 -0.0347
11 10 12 -0.0869 0.0260
11 10 13 -0.1509 -0.0113
11 11 0 -1.2231 -0.0335
11 11 1 -3.2398 -0.0166
11 11 2 -3.7435 -0.0428
11 11 3 -1.5674 0.0000
11 11 4 7.5320 -0.0068
11 11 5 0.0742 -0.0769
11 11 6 -0.7129 0.1121
11 11 7 -0.8465 -0.0415
11 11 8 0.8218 0.0579
11 11 9 1.4708 0.0116
11 11 10 -0.6914 -0.0390
11 11 11 -0.6960 0.0545
11 11 12 -0.9344 -0.0301
11 11 13 0.7685 0.0343
11 12 0 0.8573 0.0185
11 12 1 -0.7390 -0.0706
11 12 2 1.1489 -0.0039
11 12 3 0.8157 -0.0038
11 12 4 -0.0069 -0.0439
11 12 5 2.2943 0.0728
11 12 6 0.1427 0.0061
11 12 7 -0.5527 0.0370
11 12 8 1.2006 0.0319
11 12 9 1.5545 -0.0314
11 12 10 1.1030 0.0134
11 12 11 -2.9373 -0.0597
11 12 12 -0.4680 0.0054
11 12 13 -1.2621 0.0522
11 13 0 -3.1800 0.0334
11 13 1 -0.4240 0.0076
11 13 2 1.5448 0.0457
11 13 3 3.9333 -0.0083
11 13 4 -4.4893 -0.0696
11 13 5 1.8380 0.0329
11 13 6 0.7843 -0.0288
11 13 7 1.1343 0.0405
11 13 8 0.0667 -0.0034
11 13 9 -0.5179 -0.0126
11 13 10 0.2361 -0.0128
11 13 11 -0.0287 -0.0297
11 13 12 -0.1859 -0.0187
11 13 13 -0.9465 -0.0522
11 14 0 -0.8741 -0.0584
11 14 1 3.1161 -0.0354
11 14 2 -0.1450 -0.0192
11 14 3 0.1336 -0.0229
11 14 4 1.0730 -0.0457
11 14 5 -1.8137 -0.0265
11 14 6 0.3229 -0.0252
11 14 7 2.4082 0.0294
11 14 8 1.1440 -0.0532
11 14 9 -1.0117 0.0442
11 14 10 -0.2631 -0.0485
11 14 11 2.2149 0.0452
11 14 12 -0.0544 -0.0549
11 14 13 2.1869 -0.0059
11 15 0 2.4347 -0.0139
11 15 1 0.2486 0.0212
11 15 2 0.2898 -0.0155
11 15 3 -3.1825 -0.0417
11 15 4 3.7222 -0.0018
11 15 5 -2.1717 -0.0146
11 15 6 1.2619 -0.0304
11 15 7 1.2202 0.0887
11 15 8 1.1608 0.0238
11 15 9 0.8998 0.0172
11 15 10 -0.4972 0.0061
11 15 11 -0.6338 -0.0391
11 15 12 -0.2340 0.0782
11 16 0 1.2638 0.0011
11 16 1 -3.3135 0.0274
11 16 2 -0.0368 -0.0115
11 16 3 -0.8864 0.0070
11 16 4 -3.3711 0.0629
11 16 5 -0.4936 -0.0258
11 16 6 -0.0657 0.0452
11 16 7 -0.8893 -0.0122
11 16 8 -0.2794 0.0528
11 16 9 1.6906 -0.0199
11 16 10 0.4940 0.0435
11 17 0 -0.9787 0.0397
11 17 1 0.9860 0.0252
11 17 2 -0.0528 0.0058
11 17 3 1.7441 -0.0080
11 17 4 -4.8643 -0.0035
11 17 5 0.8809 -0.0693
11 17 6 -1.0090 0.0560
11 17 7 -0.9479 -0.0485
11 17 8 -1.9284 0.0321
11 17 9 -0.4453 0.0024
11 18 0 -1.7052 0.0672
11 18 1 2.1649 -0.0081
11 18 2 0.2519 0.0075
11 18 3 0.5606 0.0011
11 18 4 1.9386 -0.0232
11 18 5 0.1618 0.0147
11 18 6 0.5882 -0.0242
11 18 7 0.1950 0.0017
11 18 8 -0.4240 -0.0198
11 18 9 -1.6569 0.0083
11 19 0 0.2385 0.0201
11 19 1 -1.3305 0.0131
11 19 2 -0.7383 0.0057
11 19 3 -2.4662 0.0165
11 19 4 1.1191 -0.0643
11 19 5 -1.7830 0.0276
11 19 6 -0.4285 -0.0486
11 19 7 -0.0130 0.0188
11 19 8 2.1484 0.0353
11 19 9 -0.2070 0.0204
11 20 0 2.2729 -0.0293
11 20 1 -0.4665 0.0084
11 20 2 0.3332 0.0128
11 20 3 0.8824 0.0219
11 20 4 1.3014 -0.0127
11 20 5 2.0103 0.0101
11 20 6 -1.2660 -0.0120
11 20 7 -0.6537 0.0235
11 20 8 0.8844 0.0378
11 21 0 -0.0862 0.0017
11 21 1 1.1439 0.0098
11 21 2 1.0249 0.0242
11 21 3 1.4320 -0.0004
11 21 4 1.3160 0.0378
11 21 5 0.5820 -0.0078
11 21 6 -0.2070 -0.0052
11 21 7 1.0395 0.0269
11 21 8 0.0408 -0.0110
11 22 0 -3.7167 0.0141
11 22 1 -0.5880 0.0400
11 22 2 -0.0896 0.0165
11 22 3 -0.2156 -0.0086
11 22 4 0.3627 0.0393
11 22 5 -0.7225 -0.0237
11 22 6 1.8094 -0.0193
11 22 7 0.5652 -0.0242
11 22 8 -2.2435 0.0070
11 23 0 1.3422 0.0251
11 23 1 1.0040 0.0079
11 23 2 -0.0950 0.0090
11 23 3 1.6085 -0.0101
11 23 4 -0.6132 0.0191
11 23 5 0.4718 -0.0360
11 23 6 0.5465 0.0103
11 23 7 -0.3460 -0.0535
11 24 0 4.2577 0.0177
11 24 1 0.0643 -0.0207
11 24 2 -0.5139 0.0108
11 24 3 1.6226 0.0199
11 24 4 0.6092 -0.0157
11 24 5 1.9827 -0.0055
11 24 6 -0.6145 0.0239
11 24 7 -1.9867 -0.0215
11 25 0 -0.3589 -0.0124
11 25 1 -0.2179 0.0137
11 25 2 1.8913 -0.0085
11 25 3 -0.6390 0.0583
11 25 4 1.4491 -0.0260
11 25 5 1.1100 0.0573
11 25 6 0.6233 -0.0133
11 26 0 -1.7903 -0.0181
11 26 1 -0.1046 0.0083
11 26 2 -0.0884 0.0092
11 26 3 -1.8647 0.0210
11 26 4 0.2174 -0.0063
11 26 5 -2.5524 0.0279
11 26 6 -1.2403 -0.0265
11 27 0 0.7584 0.0069
11 27 1 1.4630 0.0135
11 27 2 -1.5223 0.0337
11 27 3 -1.9758 -0.0166
11 27 4 -2.4141 0.0472
11 27 5 -0.7523 -0.0192
11 28 0 0.5994 0.0180
11 28 1 1.8915 0.0180
11 28 2 2.7256 -0.0094
11 28 3 1.3003 -0.0155
11 28 4 -3.3962 0.0461
11 29 0 0.6178 -0.0035
11 29 1 -1.7640 -0.0247
11 29 2 -1.6187 0.0059
11 29 3 1.0186 -0.0105
11 30 0 0.1354 0.0021
11 30 1 0.2480 -0.0055
11 30 2 -1.6329 0.0029
11 31 0 -0.7943 -0.0146
12 0 0 -3.4423 -0.4936
12 0 1 -1.8601 -0.5066
12 0 2 0.7702 -0.2186
12 0 3 -1.8455 -0.0042
12 0 5 0.8691 0.9798
12 0 6 -0.4555 -0.5150
12 0 7 1.6592 0.5985
12 0 8 -0.4897 -0.6548
12 0 9 0.2330 0.0123
12 0 10 -0.5722 -0.1543
12 0 11 0.9696 -0.1136
12 0 12 3.2069 0.2289
12 1 0 -0.1980 -0.3167
12 1 1 6.3937 -0.0046
12 1 2 1.5221 -0.2260
12 1 3 -0.8524 -0.2931
12 1 5 -4.0943 -0.0117
12 1 6 3.2678 0.1512
12 1 7 -2.9885 0.1073
12 1 8 -0.6421 0.0262
12 1 9 1.4437 0.0858
12 1 10 -2.2986 -0.1112
12 1 11 0.3579 -0.0548
12 1 12 0.7354 0.0370
12 2 0 0.3498 0.1600
12 2 1 -1.3193 -0.0172
12 2 2 -3.0519 -0.0921
12 2 3 0.6967 -0.0574
12 2 4 5.7429 0.2544
12 2 5 0.5035 -0.3460
12 2 6 2.0688 0.5317
12 2 7 0.1017 -0.4349
12 2 8 -0.7941 0.2549
12 2 9 -2.6156 -0.1974
12 2 10 -1.3900 -0.0245
12 2 11 -0.5978 0.0474
12 2 12 -1.8488 -0.1268
12 3 0 1.4594 -0.0961
12 3 1 -6.4447 -0.0728
12 3 2 -0.6967 -0.0699
12 3 3 1.1529 -0.0841
12 3 4 -0.9970 -0.0347
12 3 5 2.9018 0.0050
12 3 6 -2.6370 0.0830
12 3 7 2.3078 0.0742
12 3 8 0.3645 0.0428
12 3 9 -0.8300 -0.0526
12 3 10 1.3810 -0.0502
12 3 11 -1.2832 -0.0648
12 3 12 -0.7747 -0.0860
12 4 0 1.3085 -0.0737
12 4 1 1.8582 -0.0400
12 4 2 2.9771 -0.0063
12 4 3 0.6902 0.0809
12 4 4 -4.9316 -0.1882
12 4 5 -2.0067 0.1332
12 4 6 -3.5707 -0.1404
12 4 7 -2.1205 0.1413
12 4 8 1.5618 -0.0759
12 4 9 1.6924 0.0305
12 4 10 1.0957 0.0023
12 4 11 0.3930 -0.0125
12 4 12 2.4165 0.0260
12 5 0 -2.1897 0.0181
12 5 1 4.0056 -0.1719
12 5 2 -3.8738 -0.0132
12 5 3 -4.5588 -0.0038
12 5 4 -1.1774 -0.1027
12 5 5 -2.4167 0.0430
12 5 6 2.5554 0.0295
12 5 7 -0.5478 0.0941
12 5 8 0.6267 0.0610
12 5 9 1.0534 -0.0228
12 5 10 -0.2666 0.0216
12 5 11 0.4018 -0.0260
12 5 12 -1.0716 -0.0274
12 6 0 0.5388 -0.0374
12 6 1 1.7656 0.0278
12 6 2 0.9457 0.0367
12 6 3 -1.7723 -0.0402
12 6 4 0.3911 0.0103
12 6 5 -0.0703 -0.0176
12 6 6 1.6367 -0.1138
12 6 7 0.7542 0.1022
12 6 8 -3.1599 -0.0692
12 6 9 1.1736 0.0232
12 6 10 1.5249 -0.0278
12 6 11 0.0297 -0.0197
12 6 12 -3.9735 0.0497
12 7 0 1.3828 -0.0230
12 7 1 -3.2301 0.0978
12 7 2 3.8986 -0.0716
12 7 3 3.6667 -0.0598
12 7 4 1.4586 0.0030
12 7 5 2.3121 -0.0449
12 7 6 -1.0976 -0.0068
12 7 7 1.6420 0.0097
12 7 8 1.0218 0.0050
12 7 9 0.0508 0.0015
12 7 10 -0.6168 -0.0569
12 7 11 -0.3832 -0.0451
12 7 12 0.9551 0.0088
12 8 0 -1.3553 0.0417
12 8 1 -1.0989 0.0621
12 8 2 -1.1947 0.0350
12 8 3 1.9542 -0.0742
12 8 4 1.5979 0.0287
12 8 5 0.9798 -0.1539
12 8 6 -0.0440 0.1231
12 8 7 -0.0243 -0.1031
12 8 8 5.1006 0.1591
12 8 9 0.6305 -0.0058
12 8 10 -1.0700 0.0231
12 8 11 -0.7077 0.0353
12 8 12 3.0073 0.0541
12 9 0 -2.5850 0.0454
12 9 1 1.9203 -0.0124
12 9 2 -1.7315 0.0240
12 9 3 -0.0047 -0.0085
12 9 4 1.1365 0.0446
12 9 5 -1.5611 -0.0105
12 9 6 -1.2106 0.0610
12 9 7 -2.1668 0.0130
12 9 8 0.2440 0.0009
12 9 9 0.2948 0.0529
12 9 10 0.9228 -0.0180
12 9 11 0.1219 0.0537
12 9 12 -1.4245 0.0314
12 10 0 0.0395 -0.0082
12 10 1 -1.0335 -0.0108
12 10 2 -0.7195 0.0174
12 10 3 -0.7575 0.1011
12 10 4 1.7671 -0.1247
12 10 5 2.2025 0.0810
12 10 6 0.1615 -0.0742
12 10 7 1.4369 0.0563
12 10 8 -2.4918 -0.0292
12 10 9 -0.2516 0.0476
12 10 10 1.2759 0.0115
12 10 11 0.0125 -0.0146
12 10 12 -3.4269 -0.1146
12 11 0 2.0044 0.0853
12 11 1 0.2929 0.0347
12 11 2 2.7784 0.0356
12 11 3 -0.5826 0.0499
12 11 4 -3.8446 -0.0701
12 11 5 -0.9892 0.0320
12 11 6 1.7849 -0.0631
12 11 7 1.6596 -0.0421
12 11 8 -1.4894 0.0166
12 11 9 -0.1226 -0.0507
12 11 10 -0.8315 0.0434
12 11 11 -0.5925 -0.0243
12 11 12 1.0131 -0.0554
12 12 0 -0.3088 0.0476
12 12 1 -0.1423 0.0538
12 12 2 1.2237 0.0246
12 12 3 1.9187 -0.0237
12 12 4 -1.4380 0.0092
12 12 5 -2.7578 -0.0771
12 12 6 1.0957 -0.0318
12 12 7 0.1125 0.0214
12 12 8 1.2244 0.0063
12 12 9 -0.2494 0.0304
12 12 10 -2.0205 0.0249
12 12 11 0.6663 -0.0032
12 12 12 2.9454 0.0425
12 13 0 0.3691 -0.0541
12 13 1 2.0643 0.0166
12 13 2 -1.0043 -0.0078
12 13 3 -0.8976 -0.0163
12 13 4 1.0728 0.0592
12 13 5 -0.5583 -0.0124
12 13 6 -2.3297 -0.0167
12 13 7 -0.7013 0.0431
12 13 8 1.3892 -0.0018
12 13 9 0.3515 0.0464
12 13 10 1.3443 0.0581
12 13 11 0.9604 0.0199
12 13 12 -0.1469 0.0959
12 14 0 1.4485 0.0337
12 14 1 0.4136 0.0537
12 14 2 -0.8486 0.0688
12 14 3 -2.1109 -0.0138
12 14 4 -0.4975 0.0795
12 14 5 1.3357 -0.0175
12 14 6 -1.1256 0.0341
12 14 7 -1.5196 -0.0255
12 14 8 -1.4204 0.0583
12 14 9 -0.7269 0.0099
12 14 10 2.4278 0.0107
12 14 11 -0.3622 0.0067
12 15 0 0.9679 0.0432
12 15 1 -2.1540 -0.0016
12 15 2 0.0848 0.0471
12 15 3 1.3276 0.0339
12 15 4 -0.2328 0.0265
12 15 5 0.2328 -0.0400
12 15 6 1.4150 0.0008
12 15 7 -0.4949 -0.0725
12 15 8 -1.4063 -0.0413
12 15 9 -1.4021 0.0161
12 15 10 -1.0195 -0.0307
12 15 11 0.1815 0.0791
12 16 0 -0.2449 0.0487
12 16 1 0.8182 0.0141
12 16 2 0.5969 -0.0435
12 16 3 0.4176 0.0557
12 16 4 0.2833 -0.0662
12 16 5 -0.3281 0.0271
12 16 6 -0.1443 -0.0591
12 16 7 0.1491 0.0003
12 16 8 -0.2958 -0.0358
12 16 9 1.0495 0.0274
12 16 11 0.9223 0.0136
12 17 0 -1.2672 -0.0024
12 17 1 2.1051 0.0157
12 17 2 0.8118 -0.0176
12 17 3 0.3807 0.0434
12 17 4 2.6265 -0.0253
12 17 5 2.1837 0.0555
12 17 6 -1.1582 0.0011
12 17 7 -0.2342 -0.0260
12 17 8 0.9682 0.0265
12 18 0 -0.0649 -0.0467
12 18 1 -0.5710 -0.0135
12 18 2 -1.1644 0.0232
12 18 3 -0.2442 -0.0065
12 18 4 0.2829 0.0302
12 18 5 -0.3790 0.0191
12 18 6 -0.2687 0.0311
12 18 7 -0.0712 -0.0252
12 18 8 0.9436 0.0006
12 19 0 0.6895 -0.0038
12 19 1 -2.1227 0.0003
12 19 2 -0.6476 0.0317
12 19 3 1.7293 -0.0104
12 19 4 1.5617 0.0536
12 19 5 0.5954 0.0012
12 19 6 2.4146 -0.0336
12 19 7 1.0796 0.0473
12 19 8 -0.8538 -0.0331
12 20 0 0.4569 0.0016
12 20 1 0.1003 0.0027
12 20 2 1.3644 0.0394
12 20 3 0.0915 -0.0135
12 20 4 -0.3316 0.0350
12 20 5 0.5529 -0.0247
12 20 6 0.7909 -0.0155
12 20 7 0.9998 -0.0231
12 21 0 -0.7757 0.0058
12 21 1 1.2114 -0.0050
12 21 2 -0.0321 -0.0030
12 21 3 -2.5046 -0.0071
12 21 4 -2.3982 0.0041
12 21 5 0.1692 -0.0227
12 21 6 -0.4322 0.0113
12 21 7 -2.1581 -0.0516
12 22 0 0.9672 0.0078
12 22 1 2.0117 -0.0244
12 22 2 -0.2402 -0.0661
12 22 3 1.1975 0.0372
12 22 4 -0.2387 -0.0074
12 22 5 -0.2054 0.0369
12 22 6 0.9901 0.0142
12 23 0 1.1392 -0.0247
12 23 1 -2.4406 0.0231
12 23 2 -1.7749 -0.0344
12 23 3 0.5464 0.0251
12 23 4 0.1654 -0.0203
12 23 5 -0.5902 0.0374
12 23 6 -0.9436 0.0216
12 24 0 -1.4063 -0.0356
12 24 1 -1.4893 0.0114
12 24 2 0.9683 0.0252
12 24 3 -2.9817 -0.0083
12 24 4 -0.8148 0.0048
12 24 5 -1.0059 0.0146
12 25 0 -0.9116 0.0081
12 25 1 2.0107 -0.0374
12 25 2 1.2782 0.0459
12 25 3 -1.6333 -0.0372
12 25 4 -0.6162 -0.0103
12 25 5 -2.3505 -0.0182
12 26 0 0.9535 0.0079
12 26 1 0.4579 -0.0207
12 26 2 -2.1823 -0.0101
12 26 3 0.8152 -0.0288
12 26 4 -1.5961 0.0278
12 27 0 0.0247 -0.0116
12 27 1 -0.8677 -0.0033
12 27 2 -0.3746 -0.0477
12 27 3 2.3880 -0.0070
12 28 0 -0.9291 -0.0099
12 28 1 -2.4322 -0.0064
13 0 0 1.8860 0.2944
13 0 1 3.6492 0.0321
13 0 2 -1.0945 0.2301
13 0 6 -0.0175 0.5135
13 0 7 -0.5943 0.0469
13 0 8 1.6674 0.1991
13 0 9 0.8413 0.2476
13 0 10 1.1070 -0.2233
13 0 11 0.8518 -0.0573
13 1 0 0.0443 -0.0887
13 1 1 1.7516 0.1881
13 1 2 -3.7201 0.2318
13 1 3 0.7794 0.1138
13 1 6 -0.8041 -0.0499
13 1 7 -1.0736 -0.1139
13 1 8 3.7713 0.0696
13 1 9 -1.1956 0.0318
13 1 10 1.6156 0.0180
13 1 11 2.4451 0.0613
13 2 0 -0.8920 -0.1902
13 2 1 -2.4052 0.0392
13 2 2 2.4388 -0.2817
13 2 3 2.0063 0.3578
13 2 6 -1.8007 -0.2793
13 2 7 0.1867 0.1332
13 2 8 0.1206 0.0263
13 2 9 2.2227 -0.0885
13 2 10 0.9231 0.1141
13 2 11 -0.9994 -0.0205
13 3 0 -0.2324 0.1304
13 3 1 0.3439 0.0270
13 3 2 3.8578 0.1159
13 3 3 1.3058 0.0852
13 3 4 -4.8127 -0.0564
13 3 5 0.0493 -0.1165
13 3 6 -1.2418 -0.0811
13 3 7 -1.6671 0.0319
13 3 8 -3.1584 0.0078
13 3 9 2.8745 0.0955
13 3 10 1.3957 0.0846
13 3 11 -0.3300 0.0357
13 4 0 0.3364 0.0874
13 4 1 1.5742 -0.0393
13 4 2 -4.5268 0.1608
13 4 3 -1.5860 -0.1356
13 4 4 3.2338 0.2269
13 4 5 3.2184 -0.1026
13 4 6 3.7688 0.0555
13 4 7 1.3277 -0.0145
13 4 8 1.0044 0.0127
13 4 9 -1.4112 0.0214
13 4 10 -1.1691 -0.0006
13 4 11 0.1678 -0.0153
13 4 12 -1.6508 -0.0055
13 5 0 2.4350 -0.0258
13 5 1 0.7747 0.1658
13 5 2 -0.1082 0.0447
13 5 3 -1.0216 0.0142
13 5 4 2.9524 0.0526
13 5 5 0.8444 -0.0203
13 5 6 -0.1081 -0.0841
13 5 7 0.6445 -0.0412
13 5 8 2.1626 0.0164
13 5 9 -0.8105 0.0184
13 5 10 -0.6294 0.0518
13 5 11 -0.5619 0.0262
13 5 12 0.2492 0.0486
13 6 0 -0.6719 0.0823
13 6 1 -1.8490 0.0266
13 6 2 3.8029 0.0192
13 6 3 0.8960 0.0125
13 6 4 -0.1078 0.0780
13 6 5 -2.6867 -0.0235
13 6 6 -2.0050 0.0651
13 6 7 0.3639 -0.0676
13 6 8 -0.9654 -0.0326
13 6 9 -1.0823 0.0614
13 6 10 -0.5390 0.0025
13 6 11 0.0576 0.0887
13 7 0 -1.3218 0.1054
13 7 1 -0.4864 -0.0345
13 7 2 -1.9231 0.0470
13 7 3 0.6419 0.0083
13 7 4 -1.0526 0.0064
13 7 5 -0.6993 -0.0196
13 7 6 1.5965 -0.0015
13 7 7 0.3022 -0.0105
13 7 8 -1.5058 0.0043
13 7 9 -0.6446 0.0411
13 7 10 0.0919 -0.0127
13 7 11 0.6274 0.0615
13 8 0 -0.2100 -0.0105
13 8 1 2.3647 0.0640
13 8 2 -0.3245 -0.0720
13 8 3 1.7962 0.1566
13 8 4 -1.9787 -0.0855
13 8 5 -0.5921 0.1220
13 8 6 -0.7912 -0.0951
13 8 7 -2.4761 -0.0187
13 8 8 -1.7586 -0.0172
13 8 9 -1.1621 -0.0605
13 8 10 0.0109 0.0175
13 8 11 1.0618 -0.0307
13 9 0 0.2430 -0.0144
13 9 1 -0.2905 0.0643
13 9 2 0.8006 0.0067
13 9 3 -0.2606 0.0490
13 9 4 0.3895 -0.0516
13 9 5 1.1624 -0.0198
13 9 6 0.1408 -0.0058
13 9 7 0.5497 -0.0445
13 9 8 0.3239 0.0030
13 9 9 -0.2554 -0.0145
13 9 10 -0.7429 0.0376
13 9 11 -0.5595 -0.0804
13 10 0 2.0635 0.0573
13 10 1 -2.3861 -0.0223
13 10 2 -0.2254 0.0997
13 10 3 -2.0940 -0.0841
13 10 4 0.3367 0.1048
13 10 5 0.1769 -0.0664
13 10 6 -0.1859 0.0091
13 10 7 0.2059 -0.0170
13 10 8 -0.1370 -0.0178
13 10 9 1.2152 0.0175
13 10 10 0.0362 0.0328
13 10 11 -1.7631 0.0234
13 11 0 0.8571 -0.0531
13 11 1 -1.1720 -0.0283
13 11 2 -0.0138 0.0030
13 11 3 0.1733 -0.0365
13 11 4 0.4429 0.0395
13 11 5 -0.4262 0.0535
13 11 6 -0.8272 -0.0263
13 11 7 -0.1266 0.0540
13 11 8 0.1936 0.0162
13 11 9 -0.2378 0.0202
13 11 10 0.2119 0.0356
13 11 11 1.0415 0.0231
13 12 0 -1.2070 -0.0313
13 12 1 4.0973 0.0061
13 12 2 -0.3504 -0.0050
13 12 3 -0.4941 0.0293
13 12 4 0.3088 0.0310
13 12 5 0.6201 0.0233
13 12 6 0.0972 0.0075
13 12 7 -1.2844 -0.0103
13 12 8 0.5018 -0.0418
13 12 9 -0.6188 -0.0218
13 12 10 0.5428 -0.0322
13 13 0 -0.5872 0.0648
13 13 1 1.9537 -0.0346
13 13 2 -1.0893 -0.0008
13 13 3 -0.3415 0.0142
13 13 4 0.2877 0.0395
13 13 5 1.0766 -0.0522
13 13 6 0.8350 0.0258
13 13 7 -0.7493 -0.0587
13 13 8 -0.6162 -0.0684
13 13 9 -0.7185 0.0121
13 13 10 -0.5396 -0.0824
13 14 0 0.6836 -0.0471
13 14 1 -4.0612 -0.0059
13 14 2 0.3872 -0.0774
13 14 3 2.2003 0.0350
13 14 4 1.7650 -0.0691
13 14 5 0.9991 0.0387
13 14 6 1.4608 -0.0129
13 14 7 3.8098 -0.0400
13 14 8 0.2938 -0.0029
13 14 9 0.2230 -0.0039
13 15 0 -0.5499 -0.0466
13 15 1 -1.7542 0.0318
13 15 2 0.2567 -0.0686
13 15 3 -0.9832 0.0173
13 15 4 -1.1411 -0.0147
13 15 5 -0.3781 0.0861
13 15 6 0.3619 0.0353
13 15 7 0.1062 0.0035
13 15 8 0.1696 0.0446
13 16 0 -1.6731 0.0057
13 16 1 1.8781 -0.0588
13 16 2 0.1277 0.0494
13 16 3 -0.0403 -0.0503
13 16 4 -0.3482 0.0432
13 16 5 0.9715 -0.0186
13 16 6 0.3046 0.0408
13 16 7 -2.1807 0.0070
13 16 8 0.4246 -0.0208
13 17 0 0.1696 -0.0103
13 17 1 0.0969 -0.0446
13 17 2 -0.7899 0.0356
13 17 3 -0.2867 -0.0556
13 17 4 -0.5756 -0.0040
13 17 5 -1.8545 0.0136
13 17 6 -0.8443 -0.0300
13 17 7 2.4432 0.0310
13 18 0 0.9796 -0.0121
13 18 1 -1.7560 0.0178
13 18 2 -1.3322 -0.0108
13 18 3 -1.1523 -0.0063
13 18 4 0.7519 -0.0143
13 18 5 -0.6484 -0.0151
13 18 6 0.4005 -0.0410
13 18 7 0.4450 0.0402
13 19 0 -0.4515 -0.0129
13 19 1 0.4894 -0.0337
13 19 2 1.0625 -0.0309
13 19 3 -0.4234 -0.0125
13 19 4 -1.6570 -0.0011
13 19 5 0.7943 -0.0571
13 19 6 0.3240 0.0582
13 20 0 -0.3223 0.0020
13 20 1 0.2685 0.0129
13 20 2 -0.2340 -0.0660
13 20 3 -0.7495 0.0187
13 20 4 -2.7606 -0.0058
13 20 5 -0.5135 0.0234
13 20 6 -1.8172 0.0357
13 21 0 1.1780 -0.0442
13 21 1 0.8604 0.0231
13 21 2 -0.0068 -0.0362
13 21 3 1.7430 0.0294
13 21 4 1.9500 -0.0246
13 21 5 -2.1376 0.0301
13 22 0 -1.4413 -0.0027
13 22 1 -1.5193 -0.0193
13 22 2 -0.3652 0.0481
13 22 3 -0.1014 -0.0574
13 22 4 1.2603 -0.0367
13 22 5 -1.0773 -0.0239
13 23 0 -1.1252 0.0581
13 23 1 -0.3379 -0.0518
13 23 2 1.2672 0.0244
13 23 3 -1.9386 -0.0396
13 23 4 -1.4257 0.0040
13 24 0 2.0480 -0.0148
13 24 1 1.6013 -0.0218
13 24 2 0.2614 -0.0122
13 24 3 1.3386 0.0015
13 25 0 -0.1173 -0.0352
13 25 1 -1.0479 0.0223
13 25 2 -2.8415 -0.0172
13 26 0 -2.3700 0.0175
14 0 0 0.1146 -0.4465
14 0 1 2.0009 0.5843
14 0 2 -0.2800 -0.1806
14 0 7 -0.3149 -0.3853
14 0 8 1.7004 0.0686
14 0 9 0.6334 0.0873
14 0 10 0.8281 0.1328
14 1 0 -1.2545 0.1854
14 1 1 -1.9804 -0.1103
14 1 2 0.8361 -0.0671
14 1 7 2.4931 -0.0122
14 1 8 -3.9675 -0.0578
14 1 9 -0.6795 -0.1217
14 1 10 -1.1877 0.0675
14 2 0 0.0508 0.2229
14 2 1 -1.4284 -0.2667
14 2 2 -0.6195 0.4150
14 2 3 -3.3061 -0.2405
14 2 7 -1.3484 0.0950
14 2 8 -2.8356 -0.0875
14 2 9 -1.5405 0.0302
14 2 10 -1.0146 0.1028
14 3 0 2.3375 -0.0328
14 3 1 1.4916 -0.0205
14 3 2 -0.8314 -0.0300
14 3 3 -3.3964 0.0235
14 3 7 -0.6284 -0.0654
14 3 8 2.9352 -0.0381
14 3 9 -3.4170 -0.0246
14 3 10 -3.0661 -0.0880
14 4 0 0.9587 0.0796
14 4 1 0.2968 0.1381
14 4 2 1.7286 -0.1962
14 4 3 -0.4027 0.0854
14 4 7 1.0182 -0.0308
14 4 8 0.2705 0.0325
14 4 9 -0.0141 0.0404
14 4 10 1.0384 -0.0380
14 5 0 -3.2662 -0.0065
14 5 1 -0.3019 -0.0341
14 5 2 1.7098 -0.0182
14 5 3 3.2335 -0.0391
14 5 4 -0.3968 0.0818
14 5 7 1.5960 0.0024
14 5 8 -4.8940 -0.0542
14 5 9 0.1736 -0.0004
14 5 10 1.9463 0.0128
14 5 11 2.1490 0.0062
14 6 0 -0.7587 -0.1002
14 6 1 -0.2433 0.0425
14 6 2 -1.7019 -0.0455
14 6 3 2.8294 -0.0096
14 6 4 2.6994 -0.0429
14 6 7 0.2174 -0.0503
14 6 8 1.5246 0.0101
14 6 9 0.8417 -0.0778
14 6 10 -1.5314 -0.0628
14 7 0 0.5632 -0.0447
14 7 1 -1.8817 0.0260
14 7 2 -0.7940 -0.0006
14 7 3 -1.4390 0.0416
14 7 4 -0.8103 -0.0735
14 7 7 -4.9303 -0.0231
14 7 8 3.5864 0.0310
14 7 9 1.2299 -0.0487
14 7 10 -1.2044 -0.0353
14 8 0 -0.0119 0.0216
14 8 1 0.6365 -0.1542
14 8 2 -0.0715 0.0612
14 8 3 -3.2540 -0.1091
14 8 4 0.0405 0.0243
14 8 5 -0.4421 0.0046
14 8 7 0.2652 0.0835
14 8 8 0.8841 -0.0400
14 8 9 1.0928 0.0121
14 9 0 0.9220 -0.0122
14 9 1 1.0290 -0.0770
14 9 2 -1.8610 -0.0153
14 9 3 -0.4932 -0.0283
14 9 4 0.1960 0.0189
14 9 5 0.3959 0.0082
14 9 7 3.7265 0.0417
14 9 8 -1.9190 -0.0311
14 9 9 -0.4208 0.0166
14 10 0 0.0851 -0.0675
14 10 1 -0.4113 0.0366
14 10 2 1.3275 -0.0815
14 10 3 0.3911 0.0297
14 10 4 -1.9025 -0.0199
14 10 5 0.0142 0.0273
14 10 7 2.2514 -0.0236
14 10 8 -0.7038 -0.0076
14 11 0 -1.0841 0.0165
14 11 1 1.4299 0.0409
14 11 2 2.6934 -0.0093
14 11 3 -0.8200 -0.0386
14 11 4 1.1781 0.0254
14 11 5 -0.3997 -0.0652
14 11 6 3.7429 -0.0169
14 11 7 -1.3907 -0.0146
14 11 8 1.8668 -0.0463
14 12 0 -1.5560 -0.0152
14 12 1 -0.5002 -0.0457
14 12 2 -2.1612 -0.0647
14 12 3 1.3991 -0.0173
14 12 4 0.4907 -0.0079
14 12 5 -1.9541 -0.0063
14 12 6 1.2822 0.0362
14 12 7 -1.5856 0.0167
14 12 8 1.2515 0.0683
14 13 0 0.4384 -0.0568
14 13 1 -2.5393 -0.0046
14 13 2 -2.1541 -0.0183
14 13 3 3.0731 0.0234
14 13 4 -1.4582 -0.0871
14 13 5 0.4270 0.0605
14 13 6 -2.7678 0.0442
14 13 7 3.4989 -0.0011
14 14 0 1.2068 0.0517
14 14 1 -0.8431 -0.0323
14 14 2 1.0654 0.0492
14 14 3 -2.4745 -0.0188
14 14 4 -0.6616 0.0154
14 14 5 1.2927 0.0161
14 14 6 -2.1189 -0.0087
14 15 0 -0.2943 0.0285
14 15 1 0.6793 -0.0305
14 15 2 1.5495 0.0223
14 15 3 -2.5349 -0.0470
14 15 4 1.0200 -0.0105
14 15 5 -0.4047 -0.0623
14 15 6 0.4872 -0.0563
14 15 7 -4.1577 0.0380
14 16 0 -0.0473 -0.0417
14 16 1 1.5609 0.0525
14 16 2 -1.0971 -0.0258
14 16 3 0.2326 -0.0279
14 16 4 -0.9414 -0.0333
14 16 5 -2.5218 -0.0083
14 16 6 -1.0673 0.0011
14 17 0 0.5683 -0.0177
14 17 1 0.7641 -0.0126
14 17 2 -1.2440 -0.0034
14 17 3 0.8781 0.0167
14 17 4 0.6040 0.0310
14 17 5 0.0079 -0.0380
14 17 6 -0.5920 0.0412
14 18 0 -1.7006 -0.0062
14 18 1 -0.2380 -0.0200
14 18 2 3.1454 -0.0048
14 18 3 2.5547 0.0266
14 18 4 0.6635 -0.0107
14 18 5 0.6646 -0.0216
14 19 0 0.2161 0.0224
14 19 1 -0.6902 0.0612
14 19 2 0.2428 -0.0168
14 19 3 0.7149 0.0460
14 19 4 -1.1627 -0.0085
14 19 5 0.0361 0.0396
14 20 0 3.1235 0.0408
14 20 1 1.5665 -0.0231
14 20 2 -0.2314 0.0309
14 20 3 -0.1294 0.0006
14 20 4 1.6659 -0.0054
14 21 0 -2.3007 0.0308
14 21 1 -0.7898 -0.0253
14 21 2 0.9748 0.0104
14 21 3 -1.3326 -0.0730
14 22 0 -1.1799 -0.0248
14 22 1 -0.5770 0.0262
14 22 2 -0.9120 -0.0203
14 23 0 2.7797 -0.0366
14 23 1 1.6099 0.0096
15 0 0 0.8473 0.4424
15 0 1 -0.3991 -0.6523
15 0 8 -2.7045 0.0665
15 0 9 -1.2291 -0.3280
15 1 0 0.3671 0.0327
15 1 1 -2.6442 -0.0880
15 1 2 1.1482 -0.0505
15 1 8 -2.2867 -0.0614
15 1 9 2.2765 -0.0090
15 2 0 -0.5514 -0.1828
15 2 1 0.9329 0.2915
15 2 2 -0.9145 -0.1996
15 2 8 2.1798 -0.0493
15 2 9 -0.4409 0.1684
15 3 0 -0.8187 -0.0500
15 3 1 0.6475 0.0686
15 3 2 -1.5280 -0.0538
15 3 3 0.2137 -0.0698
15 3 8 2.7176 0.0977
15 3 9 1.2454 0.0224
15 4 0 -0.9845 -0.1661
15 4 1 0.3122 -0.0901
15 4 2 0.3552 0.0813
15 4 3 -2.4609 -0.0050
15 4 8 -0.5102 0.0084
15 4 9 1.8547 -0.1297
15 5 0 0.7558 0.0621
15 5 1 0.4038 -0.0288
15 5 2 0.5276 -0.0419
15 5 3 0.1227 0.0148
15 5 8 2.0462 -0.0921
15 6 0 0.0019 0.0927
15 6 1 -2.7291 -0.0968
15 6 2 -3.0321 0.0371
15 6 3 -1.2955 -0.0110
15 6 4 -4.7013 -0.1046
15 7 0 0.5817 -0.0497
15 7 1 2.2798 -0.0570
15 7 2 1.1961 0.0123
15 7 3 -0.9166 -0.0523
15 7 4 -0.5229 0.0278
15 8 0 0.5130 -0.0212
15 8 1 1.5153 0.1457
15 8 2 1.2787 0.0034
15 8 3 0.3112 0.0274
15 8 4 0.9479 0.0616
15 8 8 0.6932 0.0060
15 9 0 -0.5342 -0.0111
15 9 1 -1.9005 0.0370
15 9 2 0.0254 -0.0109
15 9 3 0.9187 0.0062
15 9 4 -0.2328 -0.0021
15 9 5 -1.3460 -0.0282
15 10 0 0.8264 0.0218
15 10 1 -0.8083 -0.0342
15 10 2 1.1067 -0.0216
15 10 3 2.2409 -0.0092
15 10 4 3.0110 -0.0441
15 10 5 -0.5142 -0.0046
15 11 0 -0.6471 0.0145
15 11 1 -1.4871 -0.0502
15 11 2 -2.2125 -0.0322
15 11 3 0.3348 0.0392
15 11 4 0.2249 -0.0021
15 11 5 -0.2578 0.0220
15 11 7 -1.3267 0.0593
15 12 0 0.5531 0.0382
15 12 1 2.4584 0.0068
15 12 2 -1.5148 0.0762
15 12 3 -1.3811 0.0332
15 12 4 -2.2306 0.0165
15 12 5 2.9240 0.0258
15 13 0 0.5634 0.0350
15 13 1 1.5214 0.0197
15 13 2 1.6398 0.0441
15 13 3 -1.3317 -0.0206
15 13 4 0.8214 0.0034
15 13 5 1.9296 -0.0105
15 13 6 1.5098 -0.0790
15 14 0 -1.4071 -0.0601
15 14 1 -2.2549 0.0436
15 14 2 2.0136 -0.0168
15 14 3 -0.1928 -0.0341
15 14 4 0.6832 -0.0205
15 14 5 -4.1473 -0.0220
15 15 0 0.2937 -0.0252
15 15 1 1.3964 0.0371
15 15 2 0.6533 -0.0067
15 15 3 1.4828 0.0023
15 15 4 -0.5915 0.0244
15 15 5 -1.8495 0.0038
15 16 0 0.6531 0.0317
15 16 1 1.9088 -0.0549
15 16 2 -0.0797 0.0114
15 16 3 2.2578 0.0786
15 16 4 0.6264 0.0467
15 17 0 -2.3317 0.0330
15 17 1 -1.1689 0.0301
15 17 2 1.2441 0.0446
15 17 3 1.7857 0.0611
15 17 4 0.7060 -0.0063
15 18 0 1.3046 0.0640
15 18 1 -1.3845 0.0419
15 18 2 -2.4178 -0.0257
15 18 3 -2.6018 -0.0169
15 19 0 4.5153 0.0070
15 19 1 0.4328 -0.0215
15 19 2 -1.3557 -0.0291
15 20 0 -3.3009 -0.0991
15 20 1 -0.7902 0.0302
16 0 0 -2.8160 -0.2135
16 1 0 -0.6439 -0.1946
16 1 1 0.8807 0.1674
16 2 0 2.7188 0.1052
16 2 1 0.5313 -0.0712
16 3 0 0.1553 0.0800
16 3 1 -1.2175 -0.0127
16 3 2 0.7424 0.1113
16 3 5 0.8583 -0.1191
16 4 0 -1.2964 0.1224
16 4 1 0.9924 -0.0310
16 4 2 0.1374 0.0020
16 4 8 -0.5250 -0.0259
16 5 0 -0.4555 -0.0622
16 5 1 -1.6956 -0.0159
16 5 2 -3.5584 0.0553
16 5 3 1.8494 0.0122
16 6 0 1.8647 -0.0740
16 6 1 0.2609 0.0674
16 6 2 2.6940 0.0131
16 6 3 0.7756 0.0283
16 7 0 0.8787 0.0700
16 7 1 0.3159 0.0806
16 7 2 3.0358 -0.0330
16 7 3 -1.9768 0.0113
16 8 0 -1.9536 0.0070
16 8 1 -0.2857 -0.0804
16 8 2 -2.5453 -0.0836
16 8 3 0.0129 -0.0023
16 8 4 3.2208 -0.0254
16 9 0 0.4570 0.0142
16 9 1 0.8294 -0.0515
16 9 2 -1.3145 0.0028
16 9 3 3.9745 0.0417
16 9 4 -0.0063 0.0388
16 10 0 -0.5441 0.0098
16 10 1 -1.0567 0.0146
16 10 2 -0.0721 0.0844
16 10 3 -2.1874 0.0201
16 10 4 -4.2309 0.0392
16 10 6 1.3788 0.0383
16 11 0 -0.8450 -0.0199
16 11 1 3.0963 0.0615
16 11 2 2.4352 0.0369
16 11 3 -4.0408 -0.0297
16 11 4 -0.5651 -0.0105
16 12 0 -0.5053 -0.0105
16 12 1 -0.6119 0.0308
16 12 2 1.0773 -0.0291
16 12 3 2.4245 -0.0463
16 12 4 2.2877 -0.0753
16 12 5 -1.6945 -0.1165
16 13 0 0.1374 -0.0403
16 13 1 -3.7938 -0.0335
16 13 2 -0.6015 -0.0003
16 13 3 2.8803 0.0020
16 13 4 -1.3139 0.0151
16 14 0 1.5461 0.0242
16 14 1 2.5814 0.0056
16 14 2 0.1474 -0.0033
16 14 3 -0.4694 0.0685
16 15 0 0.0432 0.0652
16 15 1 1.2214 -0.0013
16 15 2 -1.4334 -0.0244
16 15 3 -1.3776 0.0474
16 16 0 -0.4028 0.0098
16 16 1 -2.2171 0.0288
16 16 2 -1.1978 0.0511
16 17 0 1.7974 -0.0287
16 17 1 -0.8615 -0.0221
17 2 0 -2.3736 -0.1022
17 3 0 -0.1042 -0.0536
17 3 1 0.8549 -0.1092
17 3 2 2.0452 -0.1814
17 4 0 1.1642 -0.0242
17 4 1 0.8047 0.0673
17 4 3 0.2967 -0.0219
17 5 0 0.5243 0.0368
17 5 1 0.1846 0.0298
17 5 2 0.5092 0.0172
17 6 0 -0.3692 0.0667
17 6 1 0.7600 -0.0573
17 6 2 1.4562 -0.0400
17 7 0 -2.8730 -0.0669
17 7 1 -0.2540 -0.0065
17 7 2 -2.0483 -0.0087
17 7 3 -1.7718 0.0022
17 8 0 0.7804 -0.0812
17 8 1 0.3421 0.0210
17 8 2 -0.0720 0.0423
17 8 3 2.2259 0.0784
17 8 5 -2.7715 0.0516
17 9 0 1.4654 0.0224
17 9 1 -1.2131 0.0241
17 9 2 1.3831 0.0681
17 9 3 -0.7139 -0.0370
17 10 0 -0.5899 0.0518
17 10 1 0.7236 0.0203
17 10 2 1.4521 -0.0326
17 10 3 -0.8518 -0.1054
17 11 0 0.0042 -0.0041
17 11 1 -0.9093 -0.0260
17 11 2 -2.3580 -0.0473
17 11 3 1.5744 0.0150
17 12 0 1.5565 -0.0262
17 12 1 -0.3276 -0.0355
17 12 2 -1.6223 0.0205
17 13 0 1.1948 0.0450
17 13 1 2.4437 0.0487
17 13 2 1.5037 0.0018
17 14 0 -0.6895 0.0173
0 0 0 0.0 0.0
;
_shelx_fab_checksum              2985
# end Validation Reply Form
_olex2_submission_special_instructions 'No special instructions were received'
# start Validation Reply Form
_vrf_PLAT058_e1                  
;
PROBLEM: Maximum Transmission Factor Missing ............          ?       
RESPONSE: XDS does not provide this value.
;
_vrf_PLAT059_e1                  
;
PROBLEM: Minimum Transmission Factor Missing ............          ?       
RESPONSE: XDS does not provide this value.
;
####################################################################### 
# 
# This file contains crystal structure data downloaded from the 
# Cambridge Structural Database (CSD) hosted by the Cambridge 
# Crystallographic Data Centre (CCDC).
# 
# Full information about CCDC data access policies and citation 
# guidelines are available at http://www.ccdc.cam.ac.uk/access/V1 
# 
# Audit and citation data items may have been added by the CCDC. 
# Please retain this information to preserve the provenance of 
# this file and to allow appropriate attribution of the data. 
# 
#######################################################################

data_50m
_database_code_depnum_ccdc_archive 'CCDC 2219159'
loop_
_audit_author_name
_audit_author_address
'Christopher Sumby'
;The University of Adelaide
Australia
;
_audit_update_record             
;
2022-11-11 deposited with the CCDC.	2023-08-15 downloaded from the CCDC.
;
_audit_creation_date             2022-10-28
_audit_creation_method           
;
Olex2 1.3
(compiled 2020.11.12 svn.r5f609507 for OlexSys, GUI svn.r6408)
;
_shelx_SHELXL_version_number     2018/3
_chemical_name_common            ?
_chemical_name_systematic        ?
_chemical_formula_moiety         
'C40.375 H38.6 Br0.26 Mn1.85 N6 O6.775, C4 H8 O, 0.09(Br)'
_chemical_formula_sum            'C44.30 H46.60 Br0.35 Mn1.85 N6 O7.70'
_chemical_formula_weight         915.88
_chemical_melting_point          ?
loop_
_atom_type_symbol
_atom_type_description
_atom_type_scat_dispersion_real
_atom_type_scat_dispersion_imag
_atom_type_scat_source
C C 0.0033 0.0016 'International Tables Vol C Tables 4.2.6.8 and 6.1.1.4'
H H 0.0000 0.0000 'International Tables Vol C Tables 4.2.6.8 and 6.1.1.4'
Br Br -0.2901 2.4595 'International Tables Vol C Tables 4.2.6.8 and 6.1.1.4'
Mn Mn 0.3368 0.7283 'International Tables Vol C Tables 4.2.6.8 and 6.1.1.4'
N N 0.0061 0.0033 'International Tables Vol C Tables 4.2.6.8 and 6.1.1.4'
O O 0.0106 0.0060 'International Tables Vol C Tables 4.2.6.8 and 6.1.1.4'

_shelx_space_group_comment       
;
The symmetry employed for this shelxl refinement is uniquely defined
by the following loop, which should always be used as a source of
symmetry information in preference to the above space-group names.
They are only intended as comments.
;
_space_group_crystal_system      monoclinic
_space_group_IT_number           11
_space_group_name_H-M_alt        'P 1 21/m 1'
_space_group_name_Hall           '-P 2yb'
loop_
_space_group_symop_operation_xyz
'x, y, z'
'-x, y+1/2, -z'
'-x, -y, -z'
'x, -y-1/2, z'

_cell_length_a                   12.338(3)
_cell_length_b                   32.702(7)
_cell_length_c                   13.010(3)
_cell_angle_alpha                90
_cell_angle_beta                 93.82(3)
_cell_angle_gamma                90
_cell_volume                     5237.6(18)
_cell_formula_units_Z            4
_cell_measurement_reflns_used    88776
_cell_measurement_temperature    150(2)
_cell_measurement_theta_max      31.801
_cell_measurement_theta_min      1.245
_shelx_estimated_absorpt_T_max   0.992
_shelx_estimated_absorpt_T_min   0.875
_exptl_absorpt_coefficient_mu    0.763
_exptl_absorpt_correction_T_max  ?
_exptl_absorpt_correction_T_min  ?
_exptl_absorpt_correction_type   Multi-Scan
_exptl_absorpt_process_details   'XDS (Kabsch, 2010)'
_exptl_absorpt_special_details   ?
_exptl_crystal_colour            'clear light yellow'
_exptl_crystal_colour_lustre     clear
_exptl_crystal_colour_modifier   light
_exptl_crystal_colour_primary    yellow
_exptl_crystal_density_diffrn    1.161
_exptl_crystal_density_meas      ?
_exptl_crystal_density_method    ?
_exptl_crystal_description       plate
_exptl_crystal_F_000             1898
_exptl_crystal_size_max          0.18
_exptl_crystal_size_mid          0.03
_exptl_crystal_size_min          0.01
_exptl_transmission_factor_max   ?
_exptl_transmission_factor_min   ?
_diffrn_reflns_av_R_equivalents  0.0610
_diffrn_reflns_av_unetI/netI     0.0405
_diffrn_reflns_Laue_measured_fraction_full 0.988
_diffrn_reflns_Laue_measured_fraction_max 0.796
_diffrn_reflns_limit_h_max       17
_diffrn_reflns_limit_h_min       -17
_diffrn_reflns_limit_k_max       48
_diffrn_reflns_limit_k_min       -47
_diffrn_reflns_limit_l_max       17
_diffrn_reflns_limit_l_min       -17
_diffrn_reflns_number            88776
_diffrn_reflns_point_group_measured_fraction_full 0.988
_diffrn_reflns_point_group_measured_fraction_max 0.796
_diffrn_reflns_theta_full        27.000
_diffrn_reflns_theta_max         31.801
_diffrn_reflns_theta_min         1.245
_diffrn_ambient_temperature      150(2)
_diffrn_detector_area_resol_mean '13.3 (Dectris Eiger detectors)'
_diffrn_measured_fraction_theta_full 0.988
_diffrn_measured_fraction_theta_max 0.796
_diffrn_measurement_detector_type 'Dectris Eiger2 9M'
_diffrn_measurement_device_type  
;
N. P. Cowieson, D. Aragao, M. Clift, D. J. Ericsson, C. Gee, 
S. J. Harrop, N. Mudie, S. Panjikar, J. R. Price, A. Riboldi-
Tunnicliffe, R. Williamson and T. Caradoc-Davies, MX1: a 
bending-magnet crystallography beamline serving both chemical 
and macromolecular crystallography communities at the 
Australian Synchrotron, J. Synchrotron Rad. (2015). 22, 187-190.
;
_diffrn_measurement_method       'Omega Scan'
_diffrn_radiation_monochromator  'Silicon Double Crystal'
_diffrn_radiation_type           Synchrotron
_diffrn_radiation_wavelength     0.71073
_diffrn_source                   'MX1 Beamline Australian Synchrotron'
_reflns_Friedel_coverage         0.000
_reflns_Friedel_fraction_full    .
_reflns_Friedel_fraction_max     .
_reflns_number_gt                9093
_reflns_number_total             14470
_reflns_special_details          
;
 Reflections were merged by SHELXL according to the crystal
 class for the calculation of statistics and refinement.
 
 Structure factors included contributions from the .fab file.
 
 _reflns_Friedel_fraction is defined as the number of unique
 Friedel pairs measured divided by the number that would be
 possible theoretically, ignoring centric projections and
 systematic absences.
;
_reflns_threshold_expression     'I > 2\s(I)'
_computing_cell_refinement       'AS QEGUI'
_computing_data_collection       'XDS (Kabsch, 2010)'
_computing_data_reduction        'XDS (Kabsch, 2010)'
_computing_molecular_graphics    'Olex2 1.3 (Dolomanov et al., 2009)'
_computing_publication_material  'Olex2 1.3 (Dolomanov et al., 2009)'
_computing_structure_refinement  'SHELXL 2018/3 (Sheldrick, 2015)'
_computing_structure_solution    'SHELXS  (Sheldrick, 2008)'
_refine_diff_density_max         2.151
_refine_diff_density_min         -1.470
_refine_diff_density_rms         0.138
_refine_ls_extinction_coef       .
_refine_ls_extinction_method     none
_refine_ls_goodness_of_fit_ref   1.240
_refine_ls_hydrogen_treatment    constr
_refine_ls_matrix_type           full
_refine_ls_number_parameters     626
_refine_ls_number_reflns         14470
_refine_ls_number_restraints     241
_refine_ls_R_factor_all          0.1433
_refine_ls_R_factor_gt           0.1080
_refine_ls_restrained_S_all      1.245
_refine_ls_shift/su_max          0.001
_refine_ls_shift/su_mean         0.000
_refine_ls_structure_factor_coef Fsqd
_refine_ls_weighting_details     
'w=1/[\s^2^(Fo^2^)+(0.2000P)^2^] where P=(Fo^2^+2Fc^2^)/3'
_refine_ls_weighting_scheme      calc
_refine_ls_wR_factor_gt          0.3106
_refine_ls_wR_factor_ref         0.3380
_refine_special_details          ?
_olex2_refinement_description    
;
1. Fixed Uiso
 At 1.2 times of:
  All C(H) groups, All C(H,H) groups
 At 1.5 times of:
  All C(H,H,H) groups
2. Shared sites
{C72, C72A}
{C73, C73A}
3. Restrained distances
 Br2-Mn3
 2.6 with sigma of 0.02
 C110-O111
 1.15 with sigma of 0.02
 C71A-C72
 1.35 with sigma of 0.02
 C75A-C74A
 1.35 with sigma of 0.02
 C75A-C76A
 1.35 with sigma of 0.02
 C76A-C71A
 1.35 with sigma of 0.02
 C71A-C64
 1.45 with sigma of 0.02
 O91-C95
 1.45 with sigma of 0.02
 C92-C93
 1.45 with sigma of 0.02
 Br1-Mn3B
 2.6 with sigma of 0.02
 O91-C92
 1.45 with sigma of 0.02
 C93-C94
 1.45 with sigma of 0.02
 C94-C95
 1.45 with sigma of 0.02
 C63-C66
 1.5 with sigma of 0.02
 C65-C67
 1.5 with sigma of 0.02
 N61-N62
 1.35 with sigma of 0.02
 Mn3-C110
 1.9 with sigma of 0.02
 Mn3-O111
 -3.2 with sigma of 0.04
4. Restrained planarity
 C71A, C72A, C73A, C74A, C75A, C76A
 with sigma of 0.1
5. Uiso/Uaniso restraints and constraints
Mn3 \\sim C110 \\sim O111: within 2A with sigma of 0.04 and sigma for terminal
atoms of 0.08 within 2A
C71 \\sim C72 \\sim C73 \\sim C74 \\sim C75 \\sim C76: within 2A with sigma of
0.04 and sigma for terminal atoms of 0.08 within 2A
O91 \\sim C95 \\sim C94 \\sim C93 \\sim C92: within 2A with sigma of 0.04 and
sigma for terminal atoms of 0.08 within 2A
O81 \\sim C82 \\sim C83 \\sim C84 \\sim C85: within 2A with sigma of 0.04 and
sigma for terminal atoms of 0.08 within 2A
Uanis(Mn3) = Uanis(Mn3B)
Uanis(C72) = Uanis(C72A)
Uanis(C73) = Uanis(C73A)
Uanis(C71) = Uanis(C71A)
6. Rigid body (RIGU) restrains
 Mn3, C110, O111
 with sigma for 1-2 distances of 0.004 and sigma for 1-3 distances of 0.004
 C71, C72, C73, C74, C75, C76
 with sigma for 1-2 distances of 0.004 and sigma for 1-3 distances of 0.004
 O91, C95, C94, C93, C92
 with sigma for 1-2 distances of 0.004 and sigma for 1-3 distances of 0.004
 O81, C82, C83, C84, C85
 with sigma for 1-2 distances of 0.004 and sigma for 1-3 distances of 0.004
7. Same fragment restrains
{O81, C82, C83, C84, C85} sigma for 1-2: 0.02, 1-3: 0.04
as in
{O91, C95, C94, C93, C92}
8. Others
 Sof(C75A)=Sof(H75A)=Sof(C76A)=Sof(H76A)=Sof(C74A)=Sof(C71A)=Sof(C72A)=
 Sof(H72A)=Sof(C73A)=Sof(H73A)=1-FVAR(1)
 Sof(C71)=Sof(C74)=Sof(C73)=Sof(H73)=Sof(C72)=Sof(H72)=Sof(C75)=Sof(H75)=
 Sof(C76)=Sof(H76)=FVAR(1)
 Fixed Sof: Br1(0.1) Br2(0.16) Mn3(0.2) Br10(0.09) Mn3B(0.15) O91(0.7)
 C95(0.7) H95A(0.7) H95B(0.7) C94(0.7) H94A(0.7) H94B(0.7) C93(0.7) H93A(0.7)
 H93B(0.7) C92(0.7) H92A(0.7) H92B(0.7) C110(0.075) O111(0.075)
9.a Secondary CH2 refined with riding coordinates:
 C1(H1A,H1B), C51(H51A,H51B), C82(H82A,H82B), C83(H83A,H83B), C84(H84A,H84B),
 C85(H85A,H85B), C95(H95A,H95B), C94(H94A,H94B), C93(H93A,H93B), C92(H92A,H92B)
9.b Me refined with riding coordinates:
 C17(H17A,H17B,H17C), C36(H36A,H36B,H36C)
9.c Aromatic/amide H refined with riding coordinates:
 C22(H22), C23(H23), C25(H25), C26(H26), C42(H42), C43(H43), C45(H45),
 C46(H46), C73(H73), C72(H72), C75(H75), C76(H76), C75A(H75A), C76A(H76A),
 C72A(H72A), C73A(H73A)
9.d Idealised Me refined as rotating group:
 C16(H16A,H16B,H16C), C37(H37A,H37B,H37C), C66(H66A,H66B,H66C), C67(H67A,H67B,
 H67C)
;
_atom_sites_solution_hydrogens   geom
_atom_sites_solution_primary     direct
_atom_sites_solution_secondary   ?
loop_
_atom_site_label
_atom_site_type_symbol
_atom_site_fract_x
_atom_site_fract_y
_atom_site_fract_z
_atom_site_U_iso_or_equiv
_atom_site_adp_type
_atom_site_occupancy
_atom_site_site_symmetry_order
_atom_site_calc_flag
_atom_site_refinement_flags_posn
_atom_site_refinement_flags_adp
_atom_site_refinement_flags_occupancy
_atom_site_disorder_assembly
_atom_site_disorder_group
Mn1 Mn 0.500000 0.000000 0.500000 0.0441(2) Uani 1 2 d S . P . .
Br1 Br 1.1796(6) -0.250000 0.4793(5) 0.1045(16) Uani 0.2 2 d DS T P A 2
C1 C 0.7861(3) 0.15226(13) 0.7208(3) 0.0468(8) Uani 1 1 d . . . . .
H1A H 0.726864 0.157023 0.667010 0.056 Uiso 1 1 calc R U . . .
H1B H 0.804353 0.178862 0.753928 0.056 Uiso 1 1 calc R U . . .
Mn2 Mn 0.70756(4) 0.06968(2) 0.59138(4) 0.04104(19) Uani 1 1 d . . . . .
Br2 Br 1.3443(4) -0.250000 0.9081(5) 0.160(2) Uani 0.32 2 d DS T P B 1
Mn3 Mn 1.2405(5) -0.250000 0.7321(4) 0.1025(12) Uani 0.4 2 d DS TU P B 1
N11 N 0.7481(3) 0.12482(11) 0.7967(2) 0.0474(7) Uani 1 1 d . . . . .
N12 N 0.6999(3) 0.08932(11) 0.7624(2) 0.0469(7) Uani 1 1 d . . . . .
C13 C 0.6721(4) 0.06985(14) 0.8461(3) 0.0519(10) Uani 1 1 d . . . . .
C14 C 0.7050(3) 0.09198(15) 0.9361(3) 0.0525(10) Uani 1 1 d . . . . .
C15 C 0.7531(3) 0.12729(15) 0.9010(3) 0.0543(10) Uani 1 1 d . . . . .
C16 C 0.6141(5) 0.02963(16) 0.8388(3) 0.0661(13) Uani 1 1 d . . . . .
H16A H 0.555391 0.029537 0.885975 0.099 Uiso 1 1 calc R U . . .
H16B H 0.665411 0.007563 0.857670 0.099 Uiso 1 1 calc R U . . .
H16C H 0.583624 0.025449 0.768126 0.099 Uiso 1 1 calc R U . . .
C17 C 0.8034(6) 0.1629(2) 0.9575(4) 0.090(2) Uani 1 1 d . . . . .
H17A H 0.798937 0.158891 1.031779 0.135 Uiso 1 1 calc R U . . .
H17B H 0.879704 0.165283 0.941839 0.135 Uiso 1 1 calc R U . . .
H17C H 0.764505 0.187949 0.936148 0.135 Uiso 1 1 calc R U . . .
C21 C 0.6920(4) 0.08106(17) 1.0442(3) 0.0578(11) Uani 1 1 d . . . . .
C22 C 0.7785(4) 0.0858(2) 1.1165(3) 0.087(2) Uani 1 1 d . . . . .
H22 H 0.845600 0.096185 1.095814 0.104 Uiso 1 1 calc R U . . .
C23 C 0.7682(4) 0.0755(2) 1.2191(3) 0.0797(17) Uani 1 1 d . . . . .
H23 H 0.829049 0.078278 1.267282 0.096 Uiso 1 1 calc R U . . .
C24 C 0.6707(4) 0.06127(14) 1.2525(3) 0.0524(10) Uani 1 1 d . . . . .
C25 C 0.5837(4) 0.05568(17) 1.1785(3) 0.0636(12) Uani 1 1 d . . . . .
H25 H 0.517354 0.044581 1.198888 0.076 Uiso 1 1 calc R U . . .
C26 C 0.5930(4) 0.06597(17) 1.0773(3) 0.0662(13) Uani 1 1 d . . . . .
H26 H 0.532306 0.062907 1.029056 0.079 Uiso 1 1 calc R U . . .
C27 C 0.6560(3) 0.05123(14) 1.3630(3) 0.0503(9) Uani 1 1 d . . . . .
O28 O 0.7194(3) 0.06868(11) 1.4303(2) 0.0596(8) Uani 1 1 d . . . . .
O29 O 0.5829(3) 0.02670(11) 1.3801(2) 0.0663(9) Uani 1 1 d . . . . .
N31 N 0.8652(2) 0.10355(11) 0.6111(2) 0.0462(7) Uani 1 1 d . . . . .
N32 N 0.8796(2) 0.13707(11) 0.6732(2) 0.0442(7) Uani 1 1 d . . . . .
C33 C 0.9878(3) 0.14602(14) 0.6923(3) 0.0515(9) Uani 1 1 d . . . . .
C34 C 1.0447(3) 0.11744(14) 0.6376(3) 0.0540(10) Uani 1 1 d . . . . .
C35 C 0.9644(3) 0.09125(15) 0.5891(3) 0.0544(10) Uani 1 1 d . . . . .
C36 C 1.0268(4) 0.1807(2) 0.7596(4) 0.0783(16) Uani 1 1 d . . . . .
H36A H 1.106366 0.181658 0.762889 0.117 Uiso 1 1 calc R U . . .
H36B H 0.997386 0.206431 0.731128 0.117 Uiso 1 1 calc R U . . .
H36C H 1.002355 0.176714 0.829058 0.117 Uiso 1 1 calc R U . . .
C37 C 0.9781(4) 0.05486(19) 0.5212(5) 0.0735(14) Uani 1 1 d . . . . .
H37A H 1.040211 0.059291 0.479343 0.110 Uiso 1 1 calc R U . . .
H37B H 0.912180 0.051026 0.475995 0.110 Uiso 1 1 calc R U . . .
H37C H 0.990979 0.030440 0.563996 0.110 Uiso 1 1 calc R U . . .
C41 C 1.1627(3) 0.11331(16) 0.6339(4) 0.0618(11) Uani 1 1 d . . . . .
C42 C 1.2106(3) 0.07462(16) 0.6527(4) 0.0596(11) Uani 1 1 d . . . . .
H42 H 1.167142 0.052333 0.672298 0.072 Uiso 1 1 calc R U . . .
C43 C 1.3219(4) 0.06883(16) 0.6425(4) 0.0586(11) Uani 1 1 d . . . . .
H43 H 1.353731 0.042732 0.655463 0.070 Uiso 1 1 calc R U . . .
C44 C 1.3852(3) 0.10115(16) 0.6135(4) 0.0589(11) Uani 1 1 d . . . . .
C45 C 1.3408(4) 0.13981(18) 0.6008(5) 0.0774(15) Uani 1 1 d . . . . .
H45 H 1.385461 0.162276 0.584639 0.093 Uiso 1 1 calc R U . . .
C46 C 1.2289(4) 0.14572(19) 0.6119(5) 0.0776(15) Uani 1 1 d . . . . .
H46 H 1.198785 0.172358 0.604095 0.093 Uiso 1 1 calc R U . . .
C47 C 1.5031(3) 0.09334(16) 0.5947(3) 0.0525(10) Uani 1 1 d . . . . .
O48 O 1.5344(2) 0.05618(10) 0.5953(2) 0.0498(6) Uani 1 1 d . . . . .
O49 O 1.5653(2) 0.12197(10) 0.5808(2) 0.0566(7) Uani 1 1 d . . . . .
C51 C 1.0810(9) -0.250000 0.9043(7) 0.091(3) Uani 1 2 d S T P . .
H51A H 1.036360 -0.250001 0.964740 0.110 Uiso 1 2 calc R U P . .
H51B H 1.158617 -0.249999 0.929018 0.110 Uiso 1 2 calc R U P . .
N61 N 1.1185(5) -0.2077(2) 0.7533(5) 0.1047(18) Uani 1 1 d D . . . .
N62 N 1.0563(5) -0.21438(14) 0.8406(5) 0.108(2) Uani 1 1 d D . . . .
C63 C 0.9823(5) -0.18526(15) 0.8413(4) 0.0757(16) Uani 1 1 d D . . . .
C64 C 0.9846(6) -0.15976(19) 0.7642(6) 0.096(2) Uani 1 1 d D . . . .
C65 C 1.0764(6) -0.1750(2) 0.7149(6) 0.0916(18) Uani 1 1 d D . . . .
C66 C 0.8915(7) -0.1863(2) 0.9232(5) 0.108(2) Uani 1 1 d D . . . .
H66A H 0.891788 -0.213121 0.956668 0.162 Uiso 1 1 calc R U . . .
H66B H 0.820062 -0.181285 0.887946 0.162 Uiso 1 1 calc R U . . .
H66C H 0.906995 -0.165028 0.975250 0.162 Uiso 1 1 calc R U . . .
C67 C 1.1160(8) -0.1565(3) 0.6106(9) 0.150(4) Uani 1 1 d D . . . .
H67A H 1.186726 -0.168251 0.596949 0.225 Uiso 1 1 calc R U . . .
H67B H 1.122606 -0.126773 0.616972 0.225 Uiso 1 1 calc R U . . .
H67C H 1.062992 -0.163226 0.553603 0.225 Uiso 1 1 calc R U . . .
C71 C 0.9175(7) -0.1235(2) 0.7305(6) 0.0654(19) Uani 0.687(11) 1 d . U P C 1
C74 C 0.7938(15) -0.0575(4) 0.6674(12) 0.047(3) Uani 0.687(11) 1 d . U P C 1
C77 C 0.7289(3) -0.02111(14) 0.6226(3) 0.0471(9) Uani 1 1 d . . . . .
O78 O 0.7717(2) 0.01298(10) 0.6380(2) 0.0571(7) Uani 1 1 d . . . . .
O79 O 0.6405(3) -0.02731(11) 0.5724(3) 0.0679(9) Uani 1 1 d . . . . .
O81 O 1.0591(6) 0.0188(2) 0.8707(6) 0.151(2) Uani 1 1 d D U . . .
C82 C 1.1576(8) 0.0353(3) 0.9315(8) 0.140(3) Uani 1 1 d D U . . .
H82A H 1.166142 0.022572 1.000582 0.168 Uiso 1 1 calc R U . . .
H82B H 1.224347 0.030545 0.895020 0.168 Uiso 1 1 calc R U . . .
C83 C 1.1336(9) 0.0797(3) 0.9390(8) 0.142(3) Uani 1 1 d D U . . .
H83A H 1.169630 0.091502 1.002546 0.171 Uiso 1 1 calc R U . . .
H83B H 1.158721 0.094635 0.878770 0.171 Uiso 1 1 calc R U . . .
C84 C 1.0209(7) 0.0821(2) 0.9412(6) 0.101(2) Uani 1 1 d D U . . .
H84A H 0.994550 0.109228 0.916613 0.122 Uiso 1 1 calc R U . . .
H84B H 0.998699 0.077951 1.012209 0.122 Uiso 1 1 calc R U . . .
C85 C 0.9784(6) 0.0512(2) 0.8761(5) 0.0983(19) Uani 1 1 d D U . . .
H85A H 0.960046 0.062433 0.806462 0.118 Uiso 1 1 calc R U . . .
H85B H 0.911257 0.040085 0.903039 0.118 Uiso 1 1 calc R U . . .
Br10 Br 0.8432(10) 0.250000 0.8294(5) 0.150(4) Uani 0.18 2 d S T P . .
Mn3B Mn 1.2257(7) -0.250000 0.6718(5) 0.1025(12) Uani 0.3 2 d DS T P A 2
O91 O 1.3511(9) -0.2047(4) 0.6862(11) 0.175(4) Uani 0.7 1 d D U P . .
C95 C 1.3938(17) -0.1801(7) 0.7762(16) 0.232(8) Uani 0.7 1 d D U P B .
H95A H 1.358762 -0.152850 0.776932 0.279 Uiso 0.7 1 calc R U P . .
H95B H 1.382567 -0.194282 0.841861 0.279 Uiso 0.7 1 calc R U P . .
C94 C 1.5107(17) -0.1765(10) 0.7591(18) 0.259(9) Uani 0.7 1 d D U P . .
H94A H 1.548064 -0.155517 0.803435 0.310 Uiso 0.7 1 calc R U P B .
H94B H 1.549585 -0.202931 0.766368 0.310 Uiso 0.7 1 calc R U P . .
C93 C 1.493(2) -0.1636(8) 0.6536(19) 0.257(10) Uani 0.7 1 d D U P B .
H93A H 1.561795 -0.166123 0.618305 0.308 Uiso 0.7 1 calc R U P . .
H93B H 1.470261 -0.134630 0.650657 0.308 Uiso 0.7 1 calc R U P . .
C92 C 1.4100(15) -0.1892(7) 0.6026(14) 0.210(7) Uani 0.7 1 d D U P B .
H92A H 1.361910 -0.173059 0.554104 0.252 Uiso 0.7 1 calc R U P . .
H92B H 1.442638 -0.211816 0.564501 0.252 Uiso 0.7 1 calc R U P . .
C73 C 0.8744(4) -0.05412(18) 0.7367(4) 0.0768(16) Uani 0.687(11) 1 d . U P C 1
H73 H 0.896621 -0.027711 0.760125 0.092 Uiso 0.687(11) 1 calc R U P C 1
C72 C 0.9280(5) -0.08805(18) 0.7768(4) 0.0816(17) Uani 0.687(11) 1 d . U P C 1
H72 H 0.973087 -0.085705 0.838610 0.098 Uiso 0.687(11) 1 calc R U P C 1
C75 C 0.7757(11) -0.0947(3) 0.6196(10) 0.113(5) Uani 0.687(11) 1 d . U P C 1
H75 H 0.720476 -0.097764 0.565666 0.135 Uiso 0.687(11) 1 calc R U P C 1
C76 C 0.8406(13) -0.1278(3) 0.6526(12) 0.125(5) Uani 0.687(11) 1 d . U P C 1
H76 H 0.830577 -0.153591 0.619820 0.149 Uiso 0.687(11) 1 calc R U P C 1
C75A C 0.7269(13) -0.0937(4) 0.6818(10) 0.053(4) Uani 0.313(11) 1 d D . P C 2
H75A H 0.653492 -0.097196 0.656398 0.063 Uiso 0.313(11) 1 calc R U P C 2
C76A C 0.7807(17) -0.1277(5) 0.7230(15) 0.084(7) Uani 0.313(11) 1 d D . P C 2
H76A H 0.741867 -0.152805 0.717261 0.101 Uiso 0.313(11) 1 calc R U P C 2
C74A C 0.771(3) -0.0560(9) 0.675(3) 0.056(10) Uani 0.313(11) 1 d D . P C 2
C71A C 0.8843(13) -0.1298(5) 0.7719(11) 0.0654(19) Uani 0.313(11) 1 d D . P C 2
C72A C 0.9280(5) -0.08805(18) 0.7768(4) 0.0816(17) Uani 0.313(11) 1 d . . P C 2
H72A H 0.998193 -0.084165 0.809967 0.098 Uiso 0.313(11) 1 calc R U P C 2
C73A C 0.8744(4) -0.05412(18) 0.7367(4) 0.0768(16) Uani 0.313(11) 1 d . . P C 2
H73A H 0.906355 -0.028047 0.749843 0.092 Uiso 0.313(11) 1 calc R U P C 2
C110 C 1.156(5) -0.250000 0.600(3) 0.099(11) Uani 0.15 2 d DS TU P B 1
O111 O 1.107(4) -0.250000 0.519(3) 0.087(11) Uani 0.15 2 d DS TU P B 1

loop_
_atom_site_aniso_label
_atom_site_aniso_U_11
_atom_site_aniso_U_22
_atom_site_aniso_U_33
_atom_site_aniso_U_23
_atom_site_aniso_U_13
_atom_site_aniso_U_12
Mn1 0.0346(4) 0.0700(6) 0.0270(3) 0.0042(3) -0.0042(3) -0.0057(4)
Br1 0.124(5) 0.081(3) 0.110(4) 0.000 0.023(3) 0.000
C1 0.0398(19) 0.063(2) 0.0386(17) -0.0015(16) 0.0075(14) -0.0006(17)
Mn2 0.0331(3) 0.0637(4) 0.0258(3) 0.0008(2) -0.00246(18) -0.0022(2)
Br2 0.084(3) 0.159(4) 0.235(6) 0.000 -0.016(3) 0.000
Mn3 0.103(2) 0.0799(15) 0.123(4) 0.000 -0.007(3) 0.000
N11 0.0436(17) 0.067(2) 0.0322(14) -0.0050(13) 0.0054(11) -0.0090(15)
N12 0.0474(18) 0.064(2) 0.0294(14) -0.0046(13) 0.0027(11) -0.0108(15)
C13 0.052(2) 0.079(3) 0.0249(15) 0.0000(15) 0.0021(14) -0.009(2)
C14 0.046(2) 0.082(3) 0.0295(16) -0.0047(17) 0.0037(14) -0.010(2)
C15 0.050(2) 0.082(3) 0.0308(16) -0.0094(17) 0.0032(14) -0.018(2)
C16 0.085(3) 0.082(3) 0.0321(18) -0.0005(18) 0.0040(18) -0.027(3)
C17 0.122(5) 0.108(4) 0.042(2) -0.028(3) 0.016(3) -0.054(4)
C21 0.052(2) 0.094(3) 0.0264(16) -0.0042(17) 0.0031(15) -0.018(2)
C22 0.061(3) 0.168(6) 0.0305(19) 0.003(3) -0.0006(18) -0.043(3)
[truncated: 1,584,716 more chars]
